# Supplementary material for: Comprehensive mapping of molecular cytogenetic markers in pitaya (Hylocereus undatus) and related species
Source: Front Plant Sci. 2024 Dec 6;15:1493776. doi: 10.3389/fpls.2024.1493776 (PMC11662977; doi:10.3389/fpls.2024.1493776)
Supplement: Supplementary Figure 1 — 45S rDNA FISH and CMA banding in sweet orange (Citrus sinensis) used as positive control during rDNA FISH experiment in pitaya. (A) 45S rDNA FISH in metaphase cell. Arrows show 45S rDNA FISH signals in Citrus. (B) CMA staining in metaphase cell. Scale bars=5μm. [file DataSheet1.zip › Supplementary Dataset 1.xlsx]

## Sheet: Chr1
Dataset S1. All oligo sequences in pitaya reference genome
Chr.	Start	End	Seq
chr01	11059263	11059307	GATACGGTTCGCGGTGCTGGATCTGATGGGTCAAAGGCATTTCGG
chr01	11315961	11316005	CAACCCAAACCCGTTCGAAACATTTAGGATCTTTGACTAGATTTT
chr01	10989685	10989729	AATCTAAAGACCTCAGCATTCACAGTGTCAGCAGGTTATAACTAT
chr01	10931603	10931647	TGTGAGTGCGTCTGTATGAGGAGGGAGAGGAAACTTTTACGTTTG
chr01	11081947	11081991	TCCTATAACGGATATCTGATTTAATGGTAGATTCATACATAATTA
chr01	11315763	11315807	GAAGCGGGGTCTACTCAACCACCAACCTTAGATCAATAGAGGCCT
chr01	11225566	11225610	TTGCCACATTCATGCATGTTCTTTAATGATTGAATTACATGGAAG
chr01	11374212	11374256	ACAAGCAAACATATCTCGAATTGGTAGATAAAAGTGTCCGTGACT
chr01	11249606	11249650	TCTCCACCCAAAATTCCTATTAGTGAGTAAAACCTTCCATCTCAG
chr01	11358049	11358093	AAGACGGAGATGGTGAATGAATTAACTTTCTGGATTTGTAGGATC
chr01	11167913	11167957	ATTAGTTCAAAAGCTACTAGTTCCCCATTTTACATTTCATATTGT
chr01	11021735	11021779	TTCAACTCTCCGAAAACCAGCACCCTTTACCTCCATAATCTGCAA
chr01	11029114	11029158	GTTAAACGCTACCAAAGTCCACGAATTCTAACCTAGCAGATTAGT
chr01	11116094	11116138	TACCTATGCTTTTCAACAAGAACAACACTAGATATGTCATCAGGG
chr01	10990364	10990408	AGACAGATCTAGAGATAGCAACTTACATCAGTATGTCGATATATT
chr01	11130036	11130080	AGTTACTTCCCTAACTGTGAGTCTGGCGATTTCCTGGTGAACCTT
chr01	11160153	11160197	AAGTGGGAAGTTGGTTGCTTGTGTTCGACATTGGTTCAATCATGC
chr01	11005823	11005867	GCTATATAGTAGCGAGTGACCAAAACAACCAGAAGCGTGCATTGT
chr01	11387694	11387738	TCCACTAAAGGCTGTTTTGATGTGTTGTTATGTGACCGACTCTCC
chr01	10924115	10924159	CAACCTCTAATTAATGAGTTGCTTCCACCTTCCAATCCATTTAGC
chr01	11215902	11215946	AGTTAGTTTGCCTAATATGAGATGTCTAACTTCAGGCCACCAGGA
chr01	10967482	10967526	AAAGAAACGGTAGACAGGGACTCTAGGATTGCAAGTAAACGATTC
chr01	11050985	11051029	AATAGAAGAGTTCAACAGCTTAGAGAAGTTCAGGATGATTTAAAA
chr01	10913398	10913442	AATGCGACACGTTTGGCTCTGTCATTTGTAAATCAGGTGGGTAAG
chr01	11170994	11171038	GTTTGAGGGCATTAAATTATATCTAGTCAGAAAGGCATAGATCGC
chr01	11348094	11348138	GTTGCATTGCCATAAAGGAAGATCTTCTTGTTCTGTTGTCGATTC
chr01	11070701	11070745	ATGTCCAAATACATAATAAAATCAACCACGTAACCCTAAATCACG
chr01	10937500	10937544	ATGTGATGCCTCTTCCCAGTTTAAACTTACAACTAGCAATCATAG
chr01	11053860	11053904	ATATACAGATAGAAAGTTACGTGTATGACAAAGATATGTGAGTAA
chr01	11376035	11376079	GATTTCCTTCCATCTAACTCTCACTCTCCCTTGTATTGCTCACTT
chr01	11041526	11041570	CCTATTTCTAGCATTATCCGCCATGACCTTGAAACCTGTTGTTAA
chr01	11032039	11032083	ACTTAAGATAGTCCACACATTCACGACCTTTGTAGTTATCTTGTT
chr01	11170301	11170345	AATTAATTTCATTAGTGTATATTAATGTTGTAAAGTACTGAGATA
chr01	11173774	11173818	CAACAGGTTAGACAAAGTATATATGTTTACGGTCATTGGTGCATA
chr01	10954716	10954760	ATTTGTCAATGTCTGGATCAATGTCGATATAGCAGAGATGGGGTC
chr01	11346427	11346471	ATCAAAGAATCTATCAAAGGCTTCCTAAAGTTTGCGATAACTCCT
chr01	10963636	10963680	ACATAGATCATAAACCGTCGATTCTGCTGGGCTTTCTCATAATCA
chr01	11115836	11115880	TACCTAGGATAGCTCATTCAACTGTAAAAGCAGCAGTGAAACCAG
chr01	11327271	11327315	ACAGATGTGTTTGCCTATACAGTACAGGAGATGTCGGGGATAAAT
chr01	11128200	11128244	TCTTTGCATCCACTTCTCTTATCCTTTATATGTATGAATCTGAGC
chr01	11142162	11142206	AGTTCTCAAATCTTCCTCATACAGTAACCACTTGTATACATCCTT
chr01	11049434	11049478	GCTAATTGAATCATATTTTAGCGTCCATATACTTGATCCGATGCC
chr01	11301305	11301349	GGTCATCTCCTCTTGTAACAAAACAGACCGTGGCCATAAACACAG
chr01	11127877	11127921	TTTTGGGAATTAACCTTTAATTGCTTGGGTATCCCTATGTTTGAC
chr01	11059103	11059147	ATACAAAAGATGGTATTGTGTTAGGTTGCGAGGGGCCTATATATG
chr01	11347668	11347712	TGGAAAGCTTAGACAATGCACAAAGAAAACCAGGCATAAGTGTTT
chr01	11174536	11174580	ATGGCTGCTACAAATGCTCTTCCTATTTTCGCTCAATAAACATGG
chr01	11172161	11172205	AATTTGGTTTATTTCTATCTGTAGGTTGTTTGGGTATGGAATAGG
chr01	10992990	10993034	CCTAGGGTCCTGACTCTTGTCCTCATCTTCTCGTACATATCTGTA
chr01	11175420	11175464	ATGATATCAAAATTTGGTATTAGACATAAGCGAACAGAAGGCCGT
chr01	11066428	11066472	ACAATCAAATCAACCAGGAATCAGCGAAACACTTTATGAGTATGA
chr01	11168476	11168520	AGCCATCTCTCATCAATAGGACCATACGGCTCTTCTTGGAGAAAC
chr01	11114296	11114340	CTCTCAGGCGTTGGTTTGCTTTCACTTGGCTGTATGACCGTGAAT
chr01	11265854	11265898	TCTACTTCTATTATTTACCCTCCCATTTTGCTTGAAATCCAAACA
chr01	10938377	10938421	CAGATCAAAGTGGTCTAAAATAACTTCAAACTTGCACCTACCAAA
chr01	10926656	10926700	CAACAATTACAAATTAAGTGACAGAGGAGTTGATGCTACTAATTT
chr01	10964784	10964828	CCGGTCATCCCACACAAGCATACAGACCTTCACACCTTCCTGCGC
chr01	11140740	11140784	GCAACCTTGACAGAGAGCAGTTTTAGCGTAGTGAGGATACCTGCA
chr01	11062996	11063040	TTGCAGGTACCGTAGCGAAACTGAGATTATACCCCAAAACCATAA
chr01	11191244	11191288	TAGAATAAATAAAAGAAGGTAAGCTGTATCCCAAAATGCATGTAC
chr01	11324322	11324366	TATTGACCGCAGCCTATAAGAGCCCAAGAAAGAGAACTTATTGCA
chr01	10934744	10934788	GCATGTGTATCTAGGGCTTGGATTGATGTACTAACTGATGACATG
chr01	10918152	10918196	CCTCGTCATCTAATTACCAACCCGCATAAATGGATTGACGACATT
chr01	11282528	11282572	GTCTTAATTGGAGCAACCTTCCTTTATTGAAGCAAATGTGAGGAG
chr01	11346519	11346563	AAGTTCAGCACAAACTAACTCCGCAAGATTAGTCCTTTGGGAAGT
chr01	11163916	11163960	CAAGATCTTGCATTGGGTGGGGTGTAACTCTCCTGTTCCAGATCT
chr01	11134266	11134310	AATGGGGAATGCTGTTTAGATAATTATAGTACAGGGATAATGGTT
chr01	11060357	11060401	CCAAATATTAGTCCCGGTTAGCATTAATATTGTGACTACCAACGA
chr01	11150228	11150272	GCACCATCTCGAGATTCATATCAGCAAAGAGTGATGTAAGGGATT
chr01	11314022	11314066	ACCACATATTCAATTTGCAATAAGTATTTTATCTAGACTCATCCA
chr01	11315575	11315619	CATCTGGTGTTTACTTGACCTCCTTGTAATTGTAGTAGCTTAGAA
chr01	10989921	10989965	TGCTTTCTGTTGCACTAATTTGGATACTTATAAATCACTATACGT
chr01	11181931	11181975	CCTTGATGTTGGACCCCTTTTCCTATCCTATGTGAACGCGAAATA
chr01	11325853	11325897	ATGTGGAAAGATTCTATCATAAGAAATGCTTTATAAAAGACTTAA
chr01	10923839	10923883	TAAGAGAATCAGGAAACAGTTGCACAAGACGAAAATCAAACAGCA
chr01	11346274	11346318	GTAGATTATGAGCTAATTATAGAAGATTTAGAAATACACAAAACT
chr01	11350674	11350718	GCAGTGTAGGAAAATACGAGAGATGCGGTCGAGTATGGGCCCGTC
chr01	10953341	10953385	TGCATCTTTGATAGTAAGGTGAAATTTATATTAATTCTATCCGTT
chr01	11348312	11348356	GGATAATTCCCCTAATGCTAGAGGTGCAACTGGAGAAAGAATAAA
chr01	10925338	10925382	CTACTTAGGTTACATGATAGTCATTTATTCTCACAACTCCAACGC
chr01	10934981	10935025	GAATCATATCAGCGAACATATTAATTCTTATAGATAACACACCCA
chr01	11131996	11132040	TTCTCAAATTCTTGTACGAGGTAGTGTCACGATGATTTATCCCAA
chr01	10966872	10966916	CCAATCAGTAGGGTTCTAGGTTTGGGGTTGGGTAGAGGTAGCGAC
chr01	11138356	11138400	CCTATGAAGAACTACCAGACCATATTTTGTAAGATGACATCATGG
chr01	10968144	10968188	GAAAGGCTGTAAATGATTGTTGGTGTCACACTTATGCAACATGTA
chr01	11174640	11174684	AGAATCAAAGTCACTTCAATTGGTCACTTTTCTCCCCTATTTATT
chr01	11322407	11322451	TGCTCTAGTTTTCGCAGCTTCCCTCCCTCTCAAGTCACTATTGTA
chr01	11140194	11140238	AAACAGAGTTTTATACATGCCCTTGAAAGTCCTCATAGCAGAAAC
chr01	11347333	11347377	AGTCACTAGATTCAATTACGGCTTAATTCAGACTTATCACGAGAA
chr01	11131299	11131343	GGCTGGCATTGTTTAACTGTCATCGAGATTCAGAGTCCACAATGA
chr01	11281305	11281349	CAACCCTTGGAGAAACATTACATGGCATCTGTAGACAACATAATG
chr01	11125596	11125640	ATAGTGTTTCACCTGTTGTTTAGTGCTACCTGATGTGCTGCCTAC
chr01	11072338	11072382	GAGAGCAATAAATTTGTGTCTACCCAAAATCGAGAGCAACTTCAT
chr01	11150709	11150753	TTTTCAGAACAGCAAGCAAAATTAACAGTAAATCGCTCATGAAGT
chr01	11267915	11267959	TAGGGTGTGCGGCGAATGTACTTTCATGAGGCAAAATATAGGGAT
chr01	11131101	11131145	TGATAGTTTCCTCTTCTTAATTAGGATAACTGGGCCATAACTTTG
chr01	11217246	11217290	CAGGTGAGGGGTTTCATTGAACTGGATAGAATTTAATATGACAAA
chr01	11141340	11141384	ACAAATAGAAATACCTGTCTCTCCTTTGGCTCATTTGTGGCGTGA
chr01	11313829	11313873	TGAAATTCTTCCCATCACTGTCGTAAGGAGTATATGCGGGAAATT
chr01	11132281	11132325	AGGCGCGTTGGGGTTACTTGTCTTGACTTCGAAGGACTGATGATT
chr01	11115463	11115507	GTCTGTAATATAAAATAGCAATCATTTAGAAACACGCTGCAGGGA
chr01	11064308	11064352	CCCCAATATCAAACACTAGCAACATATAACAATTGTGGTCGGGGA
chr01	11230231	11230275	TACTGATTGGAACACTACTGCTTGAAACTGTGGTCAAATATTTTG
chr01	11226288	11226332	CGGCTGGTCAAATTTTGTAGTAATGAGGTCCGGTTAAACATTCAC
chr01	10945623	10945667	ACATTGGGCCTTAGGTGTAAATGAGATGGAAAGCTACGTTGCAAG
chr01	11350922	11350966	ATAACTATGTTAATTTGGGTATTTTACAAACTAGTCTTTTGGAAG
chr01	11134934	11134978	TCTCGTCCATGGGCTTGTTGTTCGTGGTGAGATTGAAGCTGCCTT
chr01	11136084	11136128	CGCTTGGTGGATGATTTCAAGATTAAGGACCATGAAGCAAATCGT
chr01	11385017	11385061	ATAGTAATCTTACTTAGCATCAATCAATTAAAGTATACTTTTACC
chr01	11185310	11185354	TCTCTAGTTCAGTTTTGGATGATCCCACTTAAAATTAACAGGTTT
chr01	11364315	11364359	GACTCTCTATGTATCATATGGGTCGCTAATACTAGTTTATCCTTA
chr01	11305671	11305715	TCTCTATATTCTCTAATTCTGACTCTATCTGTTTTACATCTTACT
chr01	11325901	11325945	AGATATGGCTTATTTTCCTTTACAAAGAGGGTTAAGCATGCAGGC
chr01	11064810	11064854	CAGCACTAAAGACCTTAACACCAACTTCATCTGCATATTCATGTG
chr01	11179633	11179677	GAACTAGGCAGTCATCATAAAATAAAGTATAAGAGAAACCCTTCT
chr01	11183020	11183064	GCTTTGTTCCCATTCGAAGACCTGGTTCTTTCGACTTTGATGGTG
chr01	11212952	11212996	TAGGTAAATTTTCCTTGAAGTGGGGTACTGTTAGCATGCAAATAT
chr01	11140608	11140652	GTACTCACATTGACTGTAGGCAACCATATCAGGCTCAAACCGAAG
chr01	10936234	10936278	TTATCCTTCTTCAATTACAGAGGATTTTAACTCCAATATGAAATG
chr01	11169583	11169627	GTTTCTCAAACCTTGATTAGTGTCTTAAAAGCTGTTACTAAACAC
chr01	11112058	11112102	GTCACAAACATCATTTCAACAAAGATTAGTTATTATCGTAGCTGT
chr01	11326136	11326180	CTCTTTAATGCCTCAAGGTGTGATATCCTGAGAGATTAAGGGTCG
chr01	11305103	11305147	GCAGGATCAACATATGGCAGAACTAATTGAAGGCGAAAGGTTATA
chr01	11183156	11183200	AAAAGAATTTAGTCTGAAACAAACCTGATAAATACGTAATTTAGT
chr01	11217061	11217105	TATAAAATACATACACGATTTATGCTTCTTCACGATTCCCGTAAT
chr01	11222188	11222232	GGATGTTGCCAGTCATAACTCATAACAATCCTCCTATGCCAGACT
chr01	11005381	11005425	TTATGAAAGCTGATGATAATTGGCCAAGTAGAGGAAATCAGGGTA
chr01	10933469	10933513	GTTCCTTACTAATATACCCCACAAATCCTTGGACCGGAATCTGTC
chr01	11134772	11134816	TATTCTGAAGCAGGCCATAAAGAGGGGTTTGAAGCCAGATCAGTT
chr01	11281384	11281428	ACTACAATCGTCACATTTTACCAGCTATTAATCCACACAAGCGAG
chr01	11337171	11337215	ACTAATTTATGCCCTTATTACGTATGGTATACTCAACCTTATTCT
chr01	11321461	11321505	AACTAATCTACCTATCTGCCCTGTGTGGTCTGTTCTTCGGTGTCT
chr01	11315113	11315157	CTTATATTGAAGATGATAATAGATTGTTACTTAGAGACATAGGGG
chr01	10922647	10922691	CACTCATGCAAACTAAAGACTCTCTTAAAGGTCGTCAAACGCCTG
chr01	11027764	11027808	TCCAACCTAAAGCCAACTAACCCAATAATGCAACCATGAACATCT
chr01	11162559	11162603	TGCGAGCTCTGTCATTGTTTGGTGGATGCAACGAATGGTATTCCG
chr01	11051449	11051493	TTTGCATCAGAAATTTAGACCACAATTTGCAGTTTATTGGCCTAT
chr01	11217506	11217550	GGACCAAGATCTGCTCTCTGTTCCAGTCCTCAATTTGAGGGTGCA
chr01	11178421	11178465	ATACATATGTATAAATTAGGTATGAGATAAAGAGCTAAAAGACGT
chr01	11169171	11169215	GTGTGTGCGTGACTTGATGCGAAAATTTTGGTGCTATGACTTGAC
chr01	10979809	10979853	ACCAATAAATGAAATAATCTTAAGATGCTCCTTGGGACCATGAGA
chr01	11310038	11310082	AGATCGACCCTAGCCAATCTTCCCCTACACTTTAGATTAGTCACT
chr01	11064949	11064993	CACAGGACCTATACTTATGCCGCTGACAGGAATGTTAAGAGCTGG
chr01	11068723	11068767	GCCACTATGAAATCAGTATTCCTCATTTTCAAAAGGTTGAGTGAC
chr01	11348448	11348492	ACTAGTTCCCTGTCCAAACGGCCGGCAAAGATGAAACTGCTTATT
chr01	10911734	10911778	CTGCGCTACTTAAACACTATAATAGATAACCGAGTAATTGACATT
chr01	11267077	11267121	AAGTGAAGGTAATTTAACTTACAATGGTTATGGTTGGGTTAATTA
chr01	11284467	11284511	CTAATAGAAGTTCTCATGACAAAAGGTATGTATGAGTGGCCCGTA
chr01	11185603	11185647	TTTCATTCAATAAACCTAGATCACATGTAATTCTCTCATAGCAGT
chr01	11167508	11167552	CAATATGCACACAGATAAAGCTAAGAGGAATTTGCTGAAGCCTAA
chr01	10938865	10938909	AATTTGCAAATTAATACACCAAATTGACCTGGGCAGATTGGAGAC
chr01	11188791	11188835	ACTAACAGGAGATTGAATTTTCATCGTCAGAGCTTTAATGTATAA
chr01	11007101	11007145	ATAAGAATTGTTTATACTATACTACCTTATTCATTACGTTTTGTT
chr01	11307357	11307401	GATGAAACAAGAAAAGTCAAAAGGTCGCAAAGCAAGAGGTGAGGA
chr01	11026245	11026289	AAATAGGAATTATGTGCGAGAATCCTTGTTTGTGAATTTGAGTTA
chr01	11216732	11216776	GAAAATGAGGGAAGAAACTTAAAGTTGCATTTCAGGATCTCTATT
chr01	10935590	10935634	GATTTGTGGGTCTTGGTTTCATACACTTTGCATGAACCCGCTGAA
chr01	11215478	11215522	TGGTCTTGAATGATTAGTAGCGTGCTGTTGGAATTGAAATAGTGG
chr01	11050304	11050348	TTTGGCTTCTTCAAAACGTGATTAATTGAATGACAAAAGGCAATT
chr01	11135384	11135428	CTTGAATAATGCATTAAGACTGTTTAAGGAGATGGTATCAAAGAA
chr01	11028881	11028925	AATTATGGAGCAATTTCACCAGAGAAGTAGCCAGATTTCACCGGA
chr01	11063897	11063941	AGGACTGATGATAGAAAGTGCTTCAAGGTGTAGAGCCAATTCAAG
chr01	11369300	11369344	TTATTATGGATTATTGAGAATAAACAAGTCCAAAGGTTGCGCATT
chr01	10954379	10954423	TCACAAGTACATAATGTATACTTCATGGAGATGCAGGTAAGCCAA
chr01	10989407	10989451	AAATTATGACCAATATAAATACAATTAGCAACCAACTACAGCAAT
chr01	11364749	11364793	CTGCATAATTATTGTAGCCCCACATGTATCTTAGGACTTACAGTA
chr01	11129982	11130026	TCAGAGACTTTTGGACATGCCTATAACTGACAGAAGCATCTTTTC
chr01	11003892	11003936	CATAATTGTATGTGTATTTCGACATTTCAGGTTGCAAAGAATGGG
chr01	11365993	11366037	GTATATTTCCAATGGTAAGAGGACTGATGAACGAGACTATTGTGT
chr01	11089245	11089289	TTTATCAAGGTTCAAAGAAAATTCCATATTAATAGGTCAAAGCAA
chr01	10937308	10937352	TCCCATGTTGAGTTCTCGCTTCCACATAATAGCAACCTCCTTTTA
chr01	10990707	10990751	AGTAAATACATAAAATAGTTATGCGCAGAACCACAAATAACCATA
chr01	10935459	10935503	TGTTTTGTTGTGGAGAGCAAGAAGTTAACATGTAATCTAGAGTCT
chr01	10948670	10948714	AAAGGGTAAGAAGAATTATGATCTGACGATTGAGAATCTGAGTCT
chr01	11390991	11391035	TTCTCTCTCTAAAACCGCAGCCCCTTCTCTCACCTCACTCCCCAC
chr01	11217961	11218005	TTCCTCCGGTAGTGGTAATTTGGATTTGGTTCGAAGACATGACCC
chr01	11123763	11123807	TTTGCCAGCCCTACTTCCTTATTACCAGCAGTTTTACCCGCGTCA
chr01	11053490	11053534	GATCTTGTGCTTAATTTGAATAGAAATAGTTAAAGATTACCATCG
chr01	10907158	10907202	TCAAATTTATATACAACTTGAATCGACCTGTCTATATAAGTGTTC
chr01	11176309	11176353	AAGTATAGTTTGTGTTTTGAGGTGGAGTCATCGGTTTAAGTGAAT
chr01	11064193	11064237	CATATTATCTCATCAAATATACACCGTCCACACCAATCAAATATG
chr01	11183498	11183542	AAAGTTTATCAATATAGTTCAATCCTCGTTTGATAGCGTCATATC
chr01	10936976	10937020	ATAATGAAATACATAAGACTTTGCACACTTGGAAAAGAAGACAAC
chr01	11004704	11004748	GTGTCCATGCACCAGATACATCCTTTCACAACATAACATTTTCCG
chr01	10972763	10972807	TTTATAAATCCATAGGAAATGAGATGCTTTGATAAATCCATATCT
chr01	10936586	10936630	CCCCATTCTACTAAAAGGAAATGGACATGAGTTTACAAAGTATCA
chr01	11135240	11135284	ATACAATGCCATGATTAAGGGATATTGCAAACTTGGGAGGATGAA
chr01	11171422	11171466	ATCGAGCATTACTTTTGTTAATCATCTTGTAACTTAGAATTCGAG
chr01	11113055	11113099	CTTGCCCTTCTCTCACTGCTCTGCATGTGTAAAACCATATACAAC
chr01	11131849	11131893	TTTCTTCATGTACTATTTTCTATTCAGCTTCTGTCTCGTATGATC
chr01	10903372	10903416	CGTTCCGTGATGGCCTATCTGGTGACTCTCGAAGGGTCTCCTGTT
chr01	11222831	11222875	GGGATGCAAAATAGATAAGTGGTGGATCACAATAGAAGCTCGCCT
chr01	11222045	11222089	ATATCATTTATTGTCCTTATAACTTAGAGGCGGATTGAAGACACG
chr01	10923202	10923246	ACATATTTTCATCATTTGGATATAAACCTTCCCATGAATGCACCC
chr01	10970802	10970846	CATGAACAACCAACAGCTTGATCGTGCATTAATTAAGGAGAACCA
chr01	11007743	11007787	CCCCTTGTAACTTCTATAATGCCATTCACACTGGAGAACATTTAA
chr01	11068010	11068054	CTGTACACTGAACAATTCCAAGCTCAAGGATAAGAGTCGAATGTT
chr01	11140128	11140172	AGCCCTCCTCAGTTCCTCTCCTCTCAACCCTTTATAAGTCAGCTC
chr01	11214750	11214794	AATTTCAGCTTCGTTAGAGGAATTTAACATCTGTACTCTTTTGGA
chr01	11164078	11164122	GTTTGGGGAAACAGATTAACCAGCTGACGTGATATGTAAGGAGAT
chr01	10993493	10993537	CCTAGAGTCTTGTTGCTCCTCCTACTCCCTATGCACCCTCTATTA
chr01	10951137	10951181	GTTTGCCTTCACTTGTGCGGTTTCTTTTGTCCCCTCAAGGATGTA
chr01	11218523	11218567	AAAGGGGAGAAAACAAAACTCATGTCAGTTGTCGGGTGGTGTAGG
chr01	11216378	11216422	CATATCCTTGAAAACATTGATTGGTAGTTGATTTATCTTTGGTTT
chr01	11129456	11129500	TGGATTGCTGAAAATTGTGCAGAATTCTTTCAAGGTGTGTATCAA
chr01	11220366	11220410	CTCGCATCACATCATCACATTTCGATACAAAAGTACGAGCACTTG
chr01	10998219	10998263	AATACCAAAATGAGGAACCGTTTAAATTGACTTTTATATGTAGTA
chr01	10921288	10921332	AGGCCTGTCCAATACATTGTAATGGGTAAAAGTTGTGAGCCAGAA
chr01	11066295	11066339	TCAAGCAAAGTTGGATGGGATCAGTGATAAAAGGGGTAAAGACAT
chr01	11305942	11305986	AGAGTGCATGGGGAAAGCTCTGTGGGTAATAAGGAATAGTGAGAC
chr01	11215102	11215146	TGTGGGTATTACTGAGGTGCCATTGTTGAGCTCTATTGTCTATAA
chr01	11190744	11190788	ACAGGACCTGAAGCTTGGAAAATTATCTGAGAATAACACTTAGAG
chr01	10949517	10949561	GTCCTAATTAAGACATTTTGAATAACTTTACTGATTGTTATCTAA
chr01	11131546	11131590	CAGGGCATGTGAGCAAGAGTTTATATTATAGGGTGACTTGTGCTA
chr01	10951902	10951946	AGACGAGACAATAGACACCCTTCTCTCCATCATCAGAGCTCCCCT
chr01	11131801	11131845	AAGAGCATTCGAAAGTTCCACTGGCTACTCTTCAAATGTTCCCTG
chr01	11346866	11346910	AATGAAGATGTTATAATAAGGATAGAGCTATATTACGCCAGAATC
chr01	11166731	11166775	TGCTTTGCAGTCTGATACATCTCTTATGAGTTATGCCCATATTTG
chr01	10963833	10963877	TGTCCTCTTCTGCCAGTCTAATATTGCCTGAACTGATGCACTTTC
chr01	11178778	11178822	TCAATAACAAGAACAATGAAAGACTCCTATCATTCACATACGAAG
chr01	11095677	11095721	AATTGTTCAATAGTTCTTACTGCAGCAACCTAGTACTCACTAACT
chr01	11166596	11166640	TGGGGCCTCAACAGACCACTTCTTAGTTCCAAAGATTGTCTTTTG
chr01	11007842	11007886	ATCAAAAGGACAATAATTGGAGCATGTTATCGTGACAAAGCCGAG
chr01	11168158	11168202	CACTTAATCCTGTGTTGGTCGAGTCTGTAAATACTGGTTCTGCTT
chr01	11003160	11003204	AGTAGACCAATCAAAATCAGTGTACTTTCAACGTAGTTTTGTCGA
chr01	11169093	11169137	AATTCAAAATTTTCCCAATGCTGTCTATGTCTCTTAATTTCAACG
chr01	10923716	10923760	ACAAATAGTGCACAAACAAGATCTCATAAAGTTGCCAGTTTCGCT
chr01	11125965	11126009	GACCTTTGCAGAATGTTTCTCCTGTGGTAACGTGAAATGGGTGCT
chr01	11217740	11217784	TATTATTCAGGAGTTGATTTCATTCTTGGAGGTAGCAAGTATCAA
chr01	10916686	10916730	ACAATTCTCATAGTGTGGAGATGAAAAGTGCTTCCAACGAGGCTT
chr01	11142298	11142342	TATTTGCTCTTCACCTCCTGCCTTCTATTATAAAATAAGTACGTC
chr01	11168362	11168406	ACAACCCTTTCACAGAAAAGCATCTCATGTCAATCGATGAGCTTG
chr01	10973193	10973237	TCCTTCTTAGTTTTACATGGCATAATCAATTATCTTACTCTCCCC
chr01	11066559	11066603	ACCATAACCTGAGGAGCAACAAAACAAAGTAAAGGTAATGGCCAA
chr01	11182354	11182398	AAACATATAATATATCTTACGACAAGTCATCATAAGATCTTAAAA
chr01	11288833	11288877	GGTTTCTAATTTCAATGTCGTTAGAGTTTCTTGTATTAAACCTAT
chr01	11113803	11113847	TCGACAATGATTTTGTGGTGAATTAACTTATAAGAAGAGATTTTC
chr01	10936892	10936936	CATCTTGGTACCCTAGTTCACACCCTTTCTCTCACTTCAGTAAAT
chr01	11226240	11226284	AAATAGGACTACTGAACTCAAATTAATTAGGCTGTCTCTGATGAT
chr01	11134488	11134532	TTACCTACCGCTGAGACTTATGGAGTTCTGATAAACGGACTTTGC
chr01	11325416	11325460	GCTATATCATCTCAGTAACGTTCAAGGGAAAACATGAAGAAAACC
chr01	11315626	11315670	ATCCCTTTTAGAGCAGTAAGTAGAAGTCTTGTGAGAAGTGATGTA
chr01	10922395	10922439	TAATTGTTCCTTGACATCTTAGTTGAGCAAGTACATAATCATACC
chr01	11111974	11112018	ACATTACTACTACATTATGTTTGATCTGTCAGACTGTCAGTTATG
chr01	11266552	11266596	GGCAATGCATCTGAAAATCTGAGCCGTAATCTCCTTCTTTATTCT
chr01	11169930	11169974	GTTAACCTCTTCATGATGGTAATTTGAGAATGTTGCATGGCTGTC
chr01	11301766	11301810	AATTTCATAATATATTACACCTTTGCCGTTGTTTCACCATTTGAC
chr01	10929925	10929969	CCAACTGGTTATTTGCAAGTACAAGAACACACAGATCAAAACAAG
chr01	11059155	11059199	GAAAGGTTTAACAAATGGACCAACAGTATTGATTATATAATTCTT
chr01	11115120	11115164	CTTTGACAACAGAGAGTTTACGTGAGCTGCTAATTTAGTTTGTGA
chr01	11302657	11302701	TATTTTCCTTGATACATGTTTTCTACTTATGATTGTCTACCTTCG
chr01	10911800	10911844	GACAAATCGATGGATACGCTTGACTGCATGTAATCATTTGCGCTT
chr01	10970916	10970960	TAGCGAATTAAGCAGCAATTTTAGGCTCATTCCCTTGACAAAGTT
chr01	11348586	11348630	GGGAAATGCAAGGGTAGGTGGATAATGATAAGCAGGAAGGGAAAG
chr01	11219637	11219681	TTGTTACATACGGGTGCAATGTGATGAGGATATCTTTGTTCCTGG
chr01	11139561	11139605	AAAGAAATACTATATTAGTCCAATGAAAGAGTCTTCCTTTTGCAT
chr01	11165882	11165926	GTAATTGCACAACCAGAGCCTGTTACCTCAAACATGGAACCTTTA
chr01	11164126	11164170	GCAGACCATTGAGATGCTTTTCTTTTCTAGCTCAAACTAAACAGA
chr01	10954487	10954531	AGGCACTGCTCCTCCGATAACTCCAAAGGTGTCACTTGCTGTTTT
chr01	11020677	11020721	TTAGTGCCTGTTGTGCTTAGCTACTGTGGATAAAATAGCAGTTAT
chr01	10923464	10923508	CATATGCAATCATCTTCTAAAACGAGTTCCCCTGTTTCTTCTGCC
chr01	11214124	11214168	TCGGGGAGGAGGGTTTAGGATTTCTGGCTGCACGACTTTTAGTTA
chr01	11066674	11066718	GTGCTTACTTATGAAAATGTAGGGAGATTGTTGTTTCCTTTTGTG
chr01	11325125	11325169	TTAGATGAACTCTTAGACTTGAAAGCCTGCCTTAAGAGACTATAT
chr01	10951064	10951108	TTGAAACAAGGAAATAACAAGCTTAAAACCTAATCGTTAATATAC
chr01	11167303	11167347	AACTCGTTTTATATGTCTACTCCTTTAGCTACTAGACCAACAACC
chr01	11173185	11173229	AATTAGCTAATATCAGTCGCATTCATTACAACTTAATAACCTGCC
chr01	11216109	11216153	AACAAGTGCTATGTGAGTTTCTATAGTTACCTTGTTCACTGTATC
chr01	11326499	11326543	CAGATCAGGAAATCCCATGAGTAAACCAGGTATCTATGAACTCTC
chr01	10992079	10992123	TCCCTCGGGATCCAAGGAAGGGCAAATAATCTGCAGCCTAAAGTT
chr01	11268001	11268045	GTCTAAGGGAGCATAGGTTTTGGTATAATACAAAGTATGATCGAA
chr01	10933852	10933896	GCATGACTACCTCACTTTTACTTTGGCTTGTTCTATTTGTCACTC
chr01	10964267	10964311	AGGGAGGTATAAGATCATCAAGCTCTCTCAGTGGAACAAGTACAT
chr01	11323183	11323227	ATTGGAAATAAACTTGACAAATATTTTACCTATTCGTCCAACTGT
chr01	11282661	11282705	AACCGGTGTAAGCCTAGTACAAGTGGTTGCCCGTTCAGTTCCGAT
chr01	11177860	11177904	CTAAATTGGATCAAATCTATGAATCAAGTTGAATCAAACCAGTAG
chr01	11077046	11077090	AATTAAGAAGTAGCTTAGTTAACATTCTCCAATTGGTAGAGCAGT
chr01	11260277	11260321	GAACTCACGACCTTAGGCTATTAATACACAAGACGCCAAAAGAAA
chr01	11143588	11143632	TTTGAGGGAAACAAAAGCGGCCTACTTGGTTAGAATATTGACCCT
chr01	11127685	11127729	AATGAGCCTGTGGAGAATTTACCAACAATCAGCTTTACAGTAACA
chr01	10913199	10913243	AATTTGTCTGATAATGGATCTATTATAAAACAGTTCCACCAGAAA
chr01	11327168	11327212	CTTAGGGTAAATTATGAAAAGTACCTCTACGCTAGGATCTATCTA
chr01	10962784	10962828	GTGACTCGCTTGAATAGAGATCCCAGTATTTGTCTGCAATTCGGT
chr01	10962646	10962690	GTAGGTAGTCAGATTTAGCACCAAGAACCCTAGCTTTAGTGTCGG
chr01	11160969	11161013	AGACAACTAGGGCCACAACTCTGAAGGACTTTCTAGCTTGTCATG
chr01	11067823	11067867	AAACAAGAAACAAACACTTACAGCTCGCATTTTATATACAGACTC
chr01	11159541	11159585	GATTATTAATTTTAACTAGTAAAGATCTGTAGGCTGTCCTGAAAT
chr01	11284305	11284349	GCTGGGCATGATGAGATGGATGTTGAGGATGGACTTAGGATAGAG
chr01	11066494	11066538	AAAGGTGGGCAAGTTAGCAGGCTTCAGAGATACAGAAGATGAAGA
chr01	11257482	11257526	ATTACACATGAACATTTATCACTCATTTACATGCCAATCCACCAG
chr01	11008010	11008054	GGCTGATGGTGATTAACAGAGTTTAGGATGGATCAATTTTCTTTC
chr01	10953863	10953907	CATTTGTAATAATAGAGGTGAAACTTATACTAACAACGCTTGTCA
chr01	11131053	11131097	TGGGTTCCAAATGTGCCTCAATTAGATAAACAACTGGTCCACGTA
chr01	11060631	11060675	AGCAACTCCTGGTAGCGATGCTCGAAAGATCTAAAACGGCTAATT
chr01	11306785	11306829	CTAACTCTATCTATTTTACATCTTAGTTTACCTTAGTCAATTTGC
chr01	11215962	11216006	TTATCACTGATTCCTTATTTTGATGCGTGATGGTGCTAGTTGAAT
chr01	11050794	11050838	CGTAAGAAAATAGTGTAAAACGCTTACAGAAAGAACGAATATATC
chr01	10932798	10932842	TGTAAAACACAGGAGGATTCAGAAAGATCAGAAAACATCACATTG
chr01	11141749	11141793	AGACTGTCATATCCCACTCATCCGGCCTAATTAGAACTATGAAAA
chr01	11014247	11014291	TAGATTATATCTAATTTTAATTGCTTCGGCCATTTGACTAGGGTT
chr01	11322359	11322403	TATGCATAAGATAACCATCAACCATGACTTCATCTAAGTTTACAT
chr01	11346728	11346772	GAACTATTTAAAACAAGATATGCAAAACCCTTATTGATGTGTGTA
chr01	10930344	10930388	CATCAACTGGGTCGGAGCTGCTATCATCTGGGTTGGGATTATGTT
chr01	11181652	11181696	AGGTCTTAGATCCGAGTCTTGTAAGTAGAGAAAATTTATGAGGAG
chr01	10968680	10968724	GAAATCTGCGCCATTTCTCAACTCTCACCCACTGTCAAACCACAA
chr01	11008672	11008716	GAAAGCTAAGATACAGTCATACTTTCCCCAGCAATCTGTGTTCAG
chr01	10931444	10931488	CGTCAAAATACTCACAAAGGAATGAACCGTCTGATCATCTACTTC
chr01	10904124	10904168	TTTGACCTGAAATCGATACAATGTGACCATATGCGTAAACATATC
chr01	10925397	10925441	CACATACAAACCGAACAAGAACATCTCATGCAAACAGTAATAATG
chr01	11365552	11365596	CTATTATTTACCTGAGATTGAAATAGCAAACCCTGAATCCTAGCC
chr01	11140970	11141014	AGAAATGAAATATCAACAGAATTTGACACAGTTGCAATACCAAGA
chr01	11098005	11098049	CTGATGGCTTTGTCTCTCGCAACAACTCTCTCCAAGTCAACTTTT
chr01	10999286	10999330	AGTATAAATCTCTTATCTTCCCAGTTCGTCCAAGATTTAGGTTCA
chr01	10971143	10971187	TTTAGCTAAAATTGACAGGATTATCATAACCTTGGTACCTACTTG
chr01	11211080	11211124	TACTAATGTACAGTAAATATTTCACACATTCCACTTATCCTAGGA
chr01	10993974	10994018	ACTATAGCAATGAATTCTGAACCACCCATCAACCTGATAGATACA
chr01	11153863	11153907	TTTTGGTTTGGTTACTTGGATTTGTAGCTCGATCTTTTCAGGTTT
chr01	11003695	11003739	ACCATCAAAACTACCTATAAATGTGGCAGAGTAGGATGTTGTAGT
chr01	11098556	11098600	TTTGCTGAGGTGACAACAATAGCATCCTAAAGAGCAGTAATAATA
chr01	11049977	11050021	CTCTCACTGCACCACCTCGCCATTAGTGTTCACTCCTCATTGTCT
chr01	11080974	11081018	AACTAAATATTAATAACCACATACTTTGGATCAAGGTTTGTTGAG
chr01	11346172	11346216	ATTTATGCAAATGGATCCTCTAAACAAGTGGCTCAGGGATGGATT
chr01	11169400	11169444	GCTATTAGCTGTCTGAGTTTGATAATACTAGTGGTCGAGTTAGGT
chr01	11040909	11040953	TATGTCTTTCTCATGCTCCCACTAATTGCCTCTATTCAGCTTATT
chr01	11003290	11003334	AAAGGTTGAAAAGTTCTCAAGTGTCCTTACCTCTCCACTGCCCTC
chr01	11136186	11136230	GAACAAGGGAAGAGGCTTGGTCCTTAGTGAGAGCTCATGTTGCAA
chr01	11184942	11184986	TGCAACAACAACAAACGACTCCGGTGGTCCAACAGTGAATATTTG
chr01	11075085	11075129	AATTTACCCTAAAGCTCAGTAATCGTATCATGCACACGTTAGTAC
chr01	11182524	11182568	GAGAAACAACGTGAATCCAACCAAGAGAATACAGAGAAGAAAATA
chr01	11323526	11323570	AAATGTGACAAATCTTGACTTGACGTATACCTTAAAGAAATGTAT
chr01	10964070	10964114	GAAATTCTTAGCCCGTCGAATTGCATGAATGTAAGCATCCTGGAT
chr01	10929746	10929790	TGAGACTAGAACAGACATGAATATTGCAGCCAGTGTTGTCAGTCA
chr01	10966782	10966826	TGGAGAAGAAAATACAACCCATATCCTCCAATCAAATTGCCCATA
chr01	11139059	11139103	AGAGACAACTTCTTGATCTGCCAAAGTTCTGACAATTGCTGGAAC
chr01	10922953	10922997	AAAGCAAATTACGTGGCTATGCATCAACGACATTCAGAATGCAAT
chr01	11128418	11128462	TGAATAAGGATCCTATTCGCACTGGAGAGATTGTTGTGTTCAATG
chr01	10923984	10924028	CACTCAAAAGAATGCATTATAACAGGAACAAATCTCTGCAGCAAC
chr01	11326391	11326435	AAAATGACTTTCAACTTACTTCGCTTAGGGGTAGAATCCAAGTTA
chr01	11062627	11062671	TTCCAGATGAATACTATTAGTATCTTCTGTCACCCTAAAGAAACA
chr01	11115980	11116024	GATGTATGATCTGTAGGAAAATTCAACGCCCATCTCCAAAATCAA
chr01	10946185	10946229	ACTTGTCTTGAAAATCAGTTCGTTGTCATACTAAGTTGGACATTC
chr01	11143048	11143092	GCTGAAGCCACCATTTGCAAGGTTTCCACTCCACCACTCGTCTAA
chr01	11129867	11129911	TTAAGAGTGGTTTTCTTGGTGTAAGGTTTGTTGTATATGTTGCTG
chr01	10931172	10931216	TTGACACGTTGGTTGCAGAAATAAGAAGAGCCTTCAGGTTGCTTC
chr01	11070967	11071011	GATAAACAAACACAGACCCCGCGGAGAACAAGAACATACACTAGT
chr01	10924274	10924318	CTTCCAAAATTCCCATTTAACAAACTTCCTGTTACCAGAAAGACA
chr01	10902131	10902175	TGTCGCTATTGAAGGTCCAGTCCCGCTAGCCACAGAACTAGGACA
chr01	11301814	11301858	AATGGCTCTTCATATTCATTCAAAAGACGGTAAAACTTAGTTGTT
chr01	11190253	11190297	GATTTGATAATTAATTGATATGGTCGGTTGGGACTGGGAGGAAGG
chr01	10997852	10997896	ACGTGAGGCAGTTCATGAATTTTCCCAGGAATTTATGGCAAAATA
chr01	11249926	11249970	ATCATAGCATTCTTAGACCATCAATTGTTATCAAATTACTTAGGC
chr01	11143290	11143334	TAACAAATTAAGTATCCTTCTAGCAAGTTAAGCTGTGACCTTCAA
chr01	11215526	11215570	TGACCTAAGGAGATTGATGATATTTGTTTCATGACCCCGTTCTAA
chr01	11153208	11153252	ACCACTACAGCGCTGCTCCAACCCTCTCCACTGTAATGATGGTTT
chr01	10911656	10911700	AAGACATAAGATAAATATTAGCCTGAACCAGATTTAAACCCAGCC
chr01	10932160	10932204	GCCCAAAACCTATTTTAGAAACTCACGCCCCTTTTAAGACAAGGT
chr01	11226692	11226736	TTCTGCGAGTAACTAACTATTTATCGTAAAGAGATCAAAATCGTC
chr01	11078611	11078655	CAGAGGGGAGAGAGTTGTCAGCCACCTCAAATTGCTCAAGGGTTT
chr01	11167453	11167497	CCCTATGTGAATTAGCTCAGGGTCACTTGAAATGGAGCTTTTGTC
chr01	10968345	10968389	AATGTTGGACCCCTCTATGCTCTGGAATCTAAGTATGAACTCCCC
chr01	11227729	11227773	ACAGCGACAGATCCTCAAATCCATCACCATTCCGTATTTCTTTAG
chr01	11145445	11145489	CCCTTCTGCCCAGCCCAGACGCCCGTGACACTGCCACCAGGTTGC
chr01	11207083	11207127	TCTCCATTGTTGACAACGACGCGAAAATATAACTTGCCAACACCT
chr01	11135615	11135659	CTTTGAAGAAATGCTCATGAATAAATGTGTTCCGAATGATGTTAC
chr01	10962544	10962588	CACTTTTCGCTTTACCGTCATCATACTACCCAAATCATGTTTAGA
chr01	11350434	11350478	CTGTATGACAGCTTAATAATACAACACTACTTCAAGACCGAGAGA
chr01	11011650	11011694	CTGTTCCTGCTCCCCAAATGCCAGCAACCTCTCTACCTACCTCTC
chr01	10933144	10933188	CTCCCTAGTAAGCTTTCATAAGTAGCATTCCAACTGCAAGGCCAG
chr01	10998380	10998424	AAAATGATCATACTGACCTAATGTATACTCTACATCTCCAAATGA
chr01	11161958	11162002	AGAGTCAAGAGATGTTCTAATTCCTAAGGTCTAGTAGCCAACATT
chr01	10906777	10906821	CCATTCTTGGCATCCATCTCATATTAGACCGTCGAAGTCACTCGT
chr01	11357117	11357161	GATTTTCTCTACTTTCTCAACATCTTCTCCACTTCATTCAGCACT
chr01	11379776	11379820	TTGCTTGCCCCGCATTCCCATTCTTCACATGTGCAACTCGGGTTC
chr01	11222473	11222517	GACCCTGATATTAACCATCCTTAGATAGCTCTGTAGGGCACAAGA
chr01	11070532	11070576	TCATCCTTATTATCCTCGTACCCATCTTCCAGCATATCAAGACTC
chr01	11256341	11256385	CTCTAAATATACTAAAACATAGTTACCTGAGTGAGAACCATACCT
chr01	11008415	11008459	GCTTAGTGTAGCTGCATATGCTCCTGAATTTTGCAAAGCACACAT
chr01	11175847	11175891	GAAAGAATTGAACCTAAGGCCTACTAATACAACATGTGAATAGCT
chr01	10949891	10949935	CATATAATTGTAAGGTAGGTTCTTATCGACTTTTCATGAATACTT
chr01	10923302	10923346	ACATACCTCCTCATGTAAAACTTGGATAAACACCTTTTGCTTTGA
chr01	10909763	10909807	GGTGCGCAAATAAGGCCTATAATTGGGAGCATAAATACAAACCAC
chr01	11068269	11068313	CTGTGCCACCCCTATACCAGTACAAAAGAACACTATAAATACGTA
chr01	11091427	11091471	CTCCTGTTTCAAGATTCCAAGAAGCTCCTTAACAATTTGGTGATA
chr01	11305007	11305051	TGAAACAACTACCAAACATACTTTCGTAACTTAAGATAAATGGTT
chr01	11350728	11350772	GTTTTGCTTTTAGTAGTAGGTCATGTAACCGCGAGATTACCTCAC
chr01	11314880	11314924	CAAGCTGTAAGTTTCGTGGTGGAAGATAAGTGACTTCTTAGAAAC
chr01	11062713	11062757	GTCAACTGCTTTGTGATTATTTTCAATTGACGCAATCCGACCGAT
chr01	11304567	11304611	GCAAAATATCCTCTGACATCCTAATAGCAATGTAGACTTAATAGG
chr01	11182972	11183016	TTTGCAGATCTCATGAAGAATCCATCAATTTCTACCAGAATGTTC
chr01	11139904	11139948	ACTCTTTTGCTTCTAACTTCTGTTTCCATTCGGTGTTCCAACTTC
chr01	10979899	10979943	TTGAATATAACCTTAGAAGATAATGTGATTTGATCTTGTTTCGAA
chr01	10935846	10935890	CTTGAATCCCACTTTCACAACCAACTTCTTGATCAGCAAAATTTC
chr01	11357016	11357060	AAAATTACAATACATAACCCCGGATTTTAAAGGAAGAACTGTACC
chr01	11267486	11267530	ATATGTGTAATTGGGAATATTTAGCAGGGAGGGAAGGAATGATTT
chr01	11377238	11377282	CACCTTAGTGTGAGTCATAAGAACCAATAAGCTAAAGAGTTCTAT
chr01	11153058	11153102	ATTTCTTCCTCAATGTCGGTTCATGGTGGAGCAGATCAGTTCCCA
chr01	10940441	10940485	GACACTTTGCATACTATTTATGTACCTGAATGAAACATGTAAACT
chr01	11179213	11179257	TTTTATATTATATCTACTTTACTCAATCATTCATTCAGGAGCCAC
chr01	10930539	10930583	GTACGGACAGGACAATGGTAGGGTCAGGCTGGGTTAGTGTTGGGC
chr01	11015636	11015680	CCTAATGAGTTTCTTATTTATCATAGTGGGTAGTTGTAAGATGTA
chr01	11346615	11346659	TAAGTTCACAATCCAACAGTCATAGGCTATCTAGGGATCAGGAAG
chr01	10994710	10994754	TGAGATATCTGAGGAAGGCTGCATATGGGGTTGAGCTTAACTAGG
chr01	11256659	11256703	ATTATATTACATGATATGATAGGATTGCGTTGGGAGATTACATGA
chr01	11306215	11306259	TTCTCTCTATATTCTCTGGTTTTGACTCTATCTATTTTCTGTCTT
chr01	11137294	11137338	CAAATTGTACTTTGAACTTTTATGCATGAGACTCCGAGAAACTCA
chr01	11180224	11180268	AAATTACCATTGTACCCTCCAGCGTCCCTCTTCTTTCCTCGTGAT
chr01	10924336	10924380	ACTAAGGGAAAGATTGCAAATATTTTACGGCCACTTTCATTAACC
chr01	11379661	11379705	AGAGGGGAGTGGATCAAGCGTCAGAATTGGGCTCCTTATTGAAGA
chr01	10909077	10909121	TTGATTTGAGTTCTATAGAGAGAAAGACAGATCTAGAGAGGGTTT
chr01	10904332	10904376	ACCACTCGATCACTAACACCAAAAGCATAACGTATGATAGTACAT
chr01	11145989	11146033	TAAATGTGATTGGTTTAGGAGAGAAGAAGATATTGATGCGATTTT
chr01	11168718	11168762	ACAATGTAGGTGTAAAGCCACAATGTCTAACCCTCCATACTTGCC
chr01	11003094	11003138	GCTATGTAGGCTACCTGAATGGAAAGTCTTAACATGAAAATACGG
chr01	11323265	11323309	TTTTATACGTTTGCCATTCATACATCTTTTCACACTACGTTGAAC
chr01	11160355	11160399	TTGAAATTAATTTGATAGTTGGGAGATGGTTCTGATTTAAGTTGT
chr01	11216243	11216287	TATTTCTATGACAATTTGTAATCTTTTGCTCCTAAATGCGTCACA
chr01	10964118	10964162	TCGGTCAATTATGTTATCCTTTCCACTGACAAGTCCAGCTCTAGC
chr01	11003340	11003384	TCAATTCAATTCAAAATGTAAAGCAAAGACGACAACTATAAAGAT
chr01	10948907	10948951	TTGGGGATTTATAGTGGTGGTGGTTTATTTGTTAATCATAATACT
chr01	10933659	10933703	AGTTGCACAATTTATCTAAGAAGAATCTACCAGCTTCCTTCATCC
chr01	11153483	11153527	TCATTTTGGAGGATTCAAGTCTCTTAGGATTTGGGGAAATATGAT
chr01	11137588	11137632	CATTCCAGTATTGATTGACCATCCCATGACTTTATGAGTGTAATA
chr01	11221949	11221993	TCGTAATGCACCAGTCAATCCACAGTTGATTTTCTTCGGGATAGA
chr01	11214301	11214345	AGTTTATGTGATGGAGGGCATGCTCATTTTGGACTTATAACAAGT
chr01	11066187	11066231	TAAAATTATGATTAAAGAGATTTCACTAATGGTAAAATCCTCATG
chr01	11226513	11226557	ATTAATTTAAATTTCCGCGCCTCCCAAATTAGTTACATCACGATC
chr01	10967830	10967874	ATCCTATGAAGCTCAGAATTCAGACAGCATATAATGATCAATTGA
chr01	11138042	11138086	CTTACACATGGCAAGCACGACCTGATCAAAGCATTCTATCCAACT
chr01	11216639	11216683	TTGCATAATCATTATTCTAAAGGAACTAATGCACATTGTTGGTCG
chr01	10954001	10954045	TGCATCACAAATATAAGTTCGCCAAGTAAGTGTAAAAGCTGTCTT
chr01	11346818	11346862	GATTGTGGATCGCATGTAAAGCCTTGGATTTATTAGTGCCTATAT
chr01	11249672	11249716	CAGATTGAAGCAATGTCTAACGAGTATTCAAATTTATCCCGTCAT
chr01	11266110	11266154	TAGCAGAGGTGAAGAAGTTGATAACACTAGTGAAAGTTTAGAAGG
chr01	11303453	11303497	GGAAAGAACTAAGAAGTGGCTAAGCTAGGGTTCAGGTGTCCGGGC
chr01	11191534	11191578	TGTTTATATTTGCTTTATTCCATTACAATTTGAATCTAAAACATT
chr01	10963995	10964039	ATCCTCAATCTTGATATCCCCAGTGTCCTCCCAAGCAAAAGAACT
chr01	11226874	11226918	TTTCAATTGTTATAGCTAATAATTTGGGCAGAATTCTTGACAGAA
chr01	11072195	11072239	AAGCTAGAAGTAGTGAAGTACCATATATATTGCCTCCTTATAAAA
chr01	10913772	10913816	ACTATTTATAGCAATTTTAACTAAGCAGCATGACTCATACTAACC
chr01	11060309	11060353	CTTCAATTTTACGACCAACCGCCACTCATCATTAGTAAGATCATC
chr01	11315161	11315205	AAGTAGGAATATCAATATACCATGGTAAACTCCTGTATTTAAGGC
chr01	11178370	11178414	CTAGCCTCTTCTGAATGTTTGTCCCATTATAGTTTAGCTGATCAT
chr01	10964609	10964653	TCTTCTGATGGTGAGTAAACATAGTAGAAATTTGTAGATCCTGAA
chr01	10951545	10951589	CAAGAAGCCTTAGTTCTATCCAATACATTGTTATGCCACAGTACC
chr01	11253979	11254023	TTGCGATCTCCCAGCTAAGAACTCTACTCAAGATCTCGACCAATA
chr01	11302819	11302863	GTTAAAACCAAATCACGCCACCAATTGAACTCAAGTTGAAACTCC
chr01	10934210	10934254	AGATACATTTACATTGTCAGATATCAATCAAGACTCCACGAACCT
chr01	11015834	11015878	GTGCATGTGGACTGGTGTGATGGAATGTGGCAGTAGGGGAGAGAG
chr01	11231839	11231883	TATGAATATGTATGGTAACTATGGCTATGGATCCTGTGGGCTGGG
chr01	10916139	10916183	ATTCATTTATTCTGCATCCTCAGCTTTGAAAACGATCACCTCACA
chr01	11161190	11161234	TCATTTCACTTCATTTCGTACCCCATAATATGATATTAACTATGA
chr01	10917936	10917980	AGTAAATACTCCAAAGTACAGCGTTATTCTTACCAAAGATTGAAG
chr01	11260519	11260563	TTTTAGAGGGAGTTAAAGTAGAGTGGAGCATGTCAAAGCAAGTAG
chr01	10969064	10969108	CGGATCGGATCTTGGGATTTGGAGTTGAGTCAGTGTGGAGTGCGC
chr01	11041684	11041728	CCCACCAATTTCCTTGAATTCCGTTCCTCGAAGTATAGCCTCGGC
chr01	11171565	11171609	AAATTTTCTTGTTATAATGTTTAGGCTGTGGAATAGTATTTCAGA
chr01	10967733	10967777	GCCCATTGAGTTCGATATGACAATAAAATACAACAATCTACATGC
chr01	11063849	11063893	GATCACTGTCTGTCTTACTTGAGGAATGGAGTAGATTTAAGCAAA
chr01	11228042	11228086	TTCGAGTAGTTCTTAACATCGCCACACATGAACAACTGAAAGTAC
chr01	11328000	11328044	AAATGGTACTCTTAGACATGCCAATCCCTAGAACTGTAAAGGAAG
chr01	11168584	11168628	AAATGTGATGCTCTTTTGTGCCATCTTATTGCCACATGAAAAGTA
chr01	11051080	11051124	CAGACTTCTCCTGCTCTCACCCAACGCACAAATTATACCATAGTC
chr01	10965150	10965194	CTCTCTGGTGGCTTCGAAATATTGCATCTTCACATGAATCTTAGC
chr01	10950238	10950282	TTTCCTCATATAAAACTCCAAATTTGCAATTCCACATCTTAAAGG
chr01	10934360	10934404	TGAAATGGACATGACCTCAGTATTCAGAAATGTAAACATAAAGCA
chr01	11051290	11051334	TGATGATTGCCCATTCATTTCCAGAAAACTCACTTAAGTACGACT
chr01	11141189	11141233	GTCCTTGCTGGTAAATCAGAGATTAGTGCTCAGAAATTATGTTGC
chr01	10924221	10924265	TTGAGGGGAGGGGCAGCTAAATTTTGAAATAGATCTTCAGTTTTC
chr01	11326837	11326881	ATGGTAGATTATGTTAACGAAGATATGCCTTTTGCCTGCAATATA
chr01	11077693	11077737	TTGACATATACCTACAATTCAACACATGTCTACCAAGTCCTCAGG
chr01	10933324	10933368	AACAACTGAACATAAATTAGCAATATTAACACTCTATACAACTAT
chr01	11116697	11116741	TTGATCGATGGAATTATATGTCTCAGAACAATAGAAAATTATACA
chr01	11150546	11150590	TTAACTAGCCTAAGATAGCATCCTCGGCAAGCATGGATCAACACA
chr01	11164195	11164239	TGAATAGATGCTGAGTTTTCTTTTGTAATTCCCTAACGCCATTGG
chr01	11358141	11358185	TTGGGGAGGAGAGACAGACGGTGGGGAGGGAATGAGGGATGAGTT
chr01	11226576	11226620	AATTCAACATTAGGCTTCTACAATACTATTCAACTGGACCAAGGT
chr01	11153619	11153663	TATATCATCAAACAAGCCCTTAAGCCGAGACTGCATTGGAAAGAT
chr01	11115598	11115642	GCATACATTTTATGGCCTATACTATATACAACTCTTCTCACTATG
chr01	11143358	11143402	CAATAGCTTACATATTGCCAAATTCTTCTGCGTACTGCTAGCTCA
chr01	11141406	11141450	ACAGGGGAGGAAGCACTGTTTCAATGTAGTCAAACTGGCCCTTGC
chr01	11004553	11004597	ATCTAGGGCTAAGGTCGCATAGATATGATTCCCCAAGTATGCCAC
chr01	11004879	11004923	AGTTGGCTTTGTTCCTGGGGTGGATAACTCAGCAGCATATTGGAG
chr01	11264406	11264450	CATTATGATTCTACCAAAATTAACCCCATGAAGTCCTGACAACCT
chr01	10995478	10995522	AAGAGCAATAATCTAGGGTTTTCGGATGGAGGGAGCTTCTTCAAT
chr01	10924663	10924707	TTATAACACTGAAAATAATAACTCGCCTTATTGTTAACTAATTTC
chr01	10964457	10964501	GAAATCATCATGATGTGCAGTGTCAAGAGTCCTGAAAAGTGAATG
chr01	11157152	11157196	TCTCTTGAACTTATTAAATGGTTAGGCCCAATTATCAACAGGACA
chr01	11113574	11113618	TGTTTGTATATGTATTTCGATATTTCAGGTTGCAAATTAAAGAAT
chr01	11223312	11223356	TAAGGATCAATAATATGCAACATGATTAGTTAGTCACATATAAGC
chr01	11069712	11069756	GTTCCTCATTGCTTCTCTCCGCCGGTGTTCTTCCTTCTGCTTTGT
chr01	11069181	11069225	TTCCACCTCAGGCTGCTTTTGTTCATCCCCATCAGACTTGGATTT
chr01	10963426	10963470	GATCTATGAATGAAATGGAATTATAGGGAAGCTAATATGTCAGCA
chr01	11065789	11065833	GATTTGGGGTTTAGGTTGGAGTGCCTGGCCTATGAGCAAACAAAG
chr01	11052229	11052273	ATCAAATTCCGGAGTATCTCATAGGGGAATGGCGGAGGAGGAGGC
chr01	11130668	11130712	AGCCATCCTAGAACACAAATGCTTAGGGTCTTAAAACACATAACA
chr01	10941531	10941575	ATTTAGCATAATTCAACGTCGTTCAACATACAACATTCGTCACAA
chr01	11006842	11006886	TGAGGTCGCGCTTGAAAGGTGATAACCTAATGATTGAAGCAAACG
chr01	11065440	11065484	ACCTTGGGCCCCACGTCATTTTGAAATTCCCGCAGATACAGAGAG
chr01	11088929	11088973	TTCTAAAGTGATTTTGTTAATCTTATGTGTAGACTTGACGCTTAA
chr01	10947547	10947591	TGGTTGATAGGTCTTGGGATTCTTCATTGGGTAAAATTTAAAGCC
chr01	11358203	11358247	AGAGAGAGGATGGGGAAGGGGTGAGCAATAATGAACTGACGGTGA
chr01	11162824	11162868	GAAATATTCCATTTGCAGGCAGGGTCACATTCATTAAGTCTGTTC
chr01	10907092	10907136	GTATTTCATAATTTGGTTTGCTTAAATAGATGGCCTTTCTAGACA
chr01	11021901	11021945	ATTGCTCAGCCACCGTCATTTCCACCAGTCTCTCTACTCACCTCC
chr01	10925723	10925767	GTTAAACAAAGCAAGCATCAAAATCAACCCGCCAAAATGCATAAT
chr01	10909149	10909193	AGAGAAGAAGGGGAGGTAGAGATGTCGGTGTTGGTGTGTTCGTTC
chr01	11377376	11377420	TGAATTGGGAGAGGATGTAAATTGCATAAATGAGATCTTGTCTTG
chr01	10925834	10925878	TTTGATAAAGGGGTGTTCTCAGAATTCATACCAGTTGAACGAACA
chr01	11051242	11051286	CAGACAAAAGTATGCAATGCCAAAATTAGACGACGACTCAAATTA
chr01	11307040	11307084	TATTATCATAGTTTCTCTTTGCATGATGATGTGTTCCTGATATGA
chr01	10931688	10931732	AGGTATAAAATAAGATGGAGAGGTAAGAGCAAGAGAGATGAAAAT
chr01	11346668	11346712	TGATCCAAAAGAAACTAGGAGGCTCAGAAGAAGGGTACATAACAC
chr01	11165579	11165623	TCTGGAAACTGTTAGCTCCATATGTCCGTGAACCAGAATGCTCCA
chr01	11114106	11114150	AAAGTCACTTTTGAACAATTCTCCAACTTCAAACCATAATGCCCT
chr01	11217686	11217730	GGAACAAGGGATTGGAACTGTGAACTAGGAGTGGGTACAATTGTG
chr01	11304190	11304234	AAATGGTGTCTAGGATGAAGAGATATTTGTGGAGCAACTGGATGG
chr01	11135300	11135344	CTTTGAGAGAATGTTAACAATGCAACTCTGTCCGGATGAATTTAC
chr01	11050123	11050167	CTCTCTCCTTCTAATGGCAATTTGATTTCCGGTGAGTTTGTAAGT
chr01	11232668	11232712	CTGAAATCTAATGGACTAACCTCTTTGTTACTGAAAGATAAGATT
chr01	11304519	11304563	GTTAATCAAACTCATATTAAATATCGCATATTGTTTTGGTTCGCT
chr01	11183905	11183949	TAATTTTCCTATATACCCACTAAGAATATGCTAGAGTCTACTGTG
chr01	11268145	11268189	TCAAATACAGTAGCAGGGGTTGGTGATTTGCAGGGCACTTACTAT
chr01	11115902	11115946	CACCAAGTGCAGGAAGAATGACAACTGTGGAAAGGGTAAATCTAA
chr01	10906133	10906177	GTCCTCCTGTACCTGAGTCAATCCAAGGGACAACTAAGCAGCACC
chr01	11023220	11023264	GCCGAACAAATCCAATGTGCTCACCTTACTACCCACTCCATTCAA
chr01	10993920	10993964	CAAAATAGCCTCTTGGTGTCCTCTTCCAGCTCTATTTGTGAAGCA
chr01	11378496	11378540	CTAGGCTCGCTGTACTCGTTAGTTGTGTATGGCTTCACTGTACTC
chr01	11323359	11323403	TATATTAGTAAAACATGACTAACAGAAATGTTGTTAAGTGCCTTT
chr01	11249273	11249317	AAAGTACAGGAAAATTGATTAATATGTATAAAGCATCATCCAGAC
chr01	11004469	11004513	AAAATGCTCCTATAAAATCATGTAGTTGCGAGTAGATGGTCAATA
chr01	11305223	11305267	TATTATTTGTGTGGCTGGAATGAGTGAGAGCTACTAATTTTGTAC
chr01	11140380	11140424	GGCGTATATTGATGTCAGCCCCTCAATCTCCATCAGACCATCCCC
chr01	11173714	11173758	TGGGACAGTCACCACCTCGCAAAGAATCACGCCTGGAAGATTGTT
chr01	11185394	11185438	TTTTGAGTTGATTATGTTCACTACTTTTACATTGAATTTCGGATC
chr01	11190319	11190363	CGCCGATAAACTTGATCTCTCAGAACTAATTTTGCAAATGCCACG
chr01	11314360	11314404	TTTGCATATGAAATAGGATGAAGCCATTATATTGAAGTGTTTATG
chr01	11303056	11303100	CCAAATTATGCTCTTACTACAATTATATCTACAAATAAGACCCTC
chr01	11323828	11323872	ATGGTGTCCAATGGTCCCGAATATCGAATTAATGATATCAGAGAA
chr01	11301986	11302030	TCTCATTACTTTCACTAAAACTATCTACATTAAATTAGTTGACAA
chr01	10931354	10931398	TAATTTATTCATGAACGATTCTTATTGAAGTTACCTTATAAGTAC
chr01	11227352	11227396	AAATTTTAAACAAACCGTTCATAGCATGGATTTAGAGGCTAGTAT
chr01	11146679	11146723	ACAATTGTTCACCATGTCTAAGTCACCCTCTTCCTCGCAATTACC
chr01	10950396	10950440	GCATGCATTAATTAATCCAATCAAGCGTTTTAGAATCATCCTGAT
chr01	11163106	11163150	GACAGTCTTTGGGTCAGTGGATTCGCGGCTATTAATTGAGAAAGG
chr01	11349340	11349384	TAAGCCACCATTGAGTAAATATCGAAGTAGTTTCTTGAGGAATGG
chr01	11347261	11347305	TTGATTATAAACCATCTAATATGTGTGTGAATAAGATACATCCAT
chr01	11346050	11346094	GAAAATGATGCAAAAGTGTCAGTGATCAGGAAGAATGTTACCCTA
chr01	11004118	11004162	GCGACAAGGATTTCGTGTTCAATTACCTTATGAGAAGAAATTTTC
chr01	11002286	11002330	AAATTTCATTCTAAAATACATGGATGCACTAACCCACAACTGTAC
chr01	11191823	11191867	AGCCACATGGTTTTATTGGGATGAACTACTGCATGGGCTGGAACT
chr01	10941999	10942043	TTTGTCAGGCTAAATTCAAACCGTTGTCTATAGTTTTGGTCTAAA
chr01	11137716	11137760	CTACCCAAAAGAGTGTTCCATACAACTGTGAAGTATTTCTTGTCC
chr01	10990055	10990099	AAATTTATAAAGCCCCATCATCACTTACAAATTTCGTATAGCAAA
chr01	11188577	11188621	CACAATTAAGTGGCATAATGAGTCATGGTGAGCTCCTGCCCATTG
chr01	11328110	11328154	TTCCCATTCTACAAGTGCCTGAGGTCAATGACAGACTTTACATAG
chr01	11112731	11112775	ATGTAGATAGAGAATTACAATGATCTTGTATTGCAATTTGGGACC
chr01	11128039	11128083	GAATGAAATCCCAACTCATGTCAGTAAGAAAAGATGGGGTGAAGT
chr01	11189390	11189434	CTCTCTCCTCTTCATCTATGGTCACCATCCTCTCAAACTGGCTTA
chr01	11190129	11190173	ATCAGATATCTAATAATGTGTCAATAATTCTTTCATTAGGTGGGG
chr01	10996350	10996394	GCATATGTTATGGCTGGCTGTACAATTTGCTGCACATTTACAGTT
chr01	11060679	11060723	ACTGCAAACGGGCCGAACTGCTTATTGGGTTAACTGAACTGGAAA
chr01	11034155	11034199	CATCACTTCTCTTGCAAGATGATTTCCGAACTCTAAATCCTACAT
chr01	10918092	10918136	TTTCAACCAAGCACCGGAAAACAAAAGGAATAACTACGACTCTCT
chr01	11249450	11249494	GAAATCATCATTATTTCTGGCCAAAGATTCTCAACTTTACCATGA
chr01	10906574	10906618	CGTTGTCTGTGCTCTAAGTACTTCGAAGCTGATGGAACATTTGAA
chr01	11136700	11136744	TATGACTTTTGTATGAGGGCAAGAGTGAAGGTAGTTGTGAACTTG
chr01	11229981	11230025	TGGTTTTGAATTTGAGCGCTGAAATAAGTAAATGAACCAGACAAT
chr01	11304705	11304749	ATCAGGATGTCCATATACCAGGCCAGTAAAGACAATAAGCCACTA
chr01	10921912	10921956	TGGCCCGTTGATGGTCTTTCAAACTGGTGGTTGTGGAATCTAGTA
chr01	10916420	10916464	CATAGAGCGCCCTTATTGACTATCCTTTACTTCGATAGCATCTAG
chr01	10999904	10999948	ATTTAGGGTCAAATCGGCTCAATAAAGTTTCAAGTCGGTTCAATT
chr01	11167243	11167287	CACGCAACTTCATTCCAGTGCACTTATTAGTCATACTTCAGTAAG
chr01	11071161	11071205	TATGCTTTGTTCATTCTCTTTGTCACGCCCTATTTCCTTTCTCAT
chr01	11305824	11305868	CTCAATGTCCTCCTAAGAATTTGTGAGCTCTAAGAGTTTACCTTC
chr01	11379177	11379221	GAGCAGGCATTCTTCCCAAAATTACAAAGGAAAGTGAGCTTGGAG
chr01	11162367	11162411	TTTCATGGGGCTAGAGGTGTTCGACAAATTGACCCTGTCTCCTTC
chr01	11064137	11064181	GTCAAAATTACATCCCCAGATCCACGTAACACATTTAACCTATTT
chr01	10933030	10933074	GAAGATAACCAACAATTCAGCTTCACAACATCAGATGGCAGCTTT
chr01	11135710	11135754	CTGAGACGGAAATTGGAACTGAAAAGCATGAATATCCAGTCTTTC
chr01	11217434	11217478	TTTTCCTTGATCAAATCTATTCAATTCTTTTCCTCCTGAGTCTCC
chr01	11184050	11184094	AAAACCAATGGTCTCATATATACAAGTGTCTAATGAAAGGACAGT
chr01	11084469	11084513	CCAAATGCTAAGGTACTCATCTGTAACAAAATCGACATTAGGGAA
chr01	10970253	10970297	ATCATTGTAATATAGCCCTAAGTTATTAAAATACCATTATGAAAA
chr01	11350626	11350670	TGAATTTTATTAAGAAAATGTAGCAATCTCTCCTTTACACATTAA
chr01	11254367	11254411	AAAATCAATACTAGGTCGGCCACTCAAAAGATCGCAATAGGTCGG
chr01	11184663	11184707	TAATCCTGTGATTAAGACTTGGTTTAACTGTACCCTAAATTGAAT
chr01	11160909	11160953	GGTGAATGTATTTTGTCTGATGTCTCCATGAGTTTGTAAAACGGC
chr01	11008367	11008411	TGTTGAGCCCTGATGTTTGCAACTTATTTGAGCTCTTATGATAGT
chr01	10966559	10966603	ACTCATCTTCCTCCCTATGCCCATTCAACACGAAATCCAAACAAT
chr01	10965102	10965146	TGGCACTCCAGGATATTTTGCACTTCTAATTCCCTTATTCCAGTT
chr01	11163820	11163864	GTGCTTCTTAGATACCCAATGTAGACTGTGCGAAAGGGATGTGGA
chr01	11324744	11324788	AATTGTTTCGCAGGTAACAGTACAAGCTCCTCAAGGTTCCGAGAA
chr01	11162319	11162363	AGGTCTGTGCCTTCTTCTTTGTATATCAATGGTAAATCCCACAAG
chr01	11139350	11139394	CTGCATCCATGATCCAACCATTGCAATGAAATCAGGCTGTCTTCA
chr01	11129745	11129789	TGGTTCTCTTGGTCTTCTGGAATTGATAGTGAAGAGAAGTTTGTC
chr01	11325273	11325317	AGAAGAAGACTTTAGAGTGACCATGAGCCATAAAATGACAGAGCA
chr01	10925249	10925293	AGCATGGGACTGATACTGCTTCCACCAATAACAAAGAGGCCCAAA
chr01	11265949	11265993	TTGATTAGAGCTTGACAATGGTGGTTAGGTATGGGATGACGACAA
chr01	10969448	10969492	GAGAAAATAATACGTGCAAATGTCCACCAGTTAATTATTACTATA
chr01	11142753	11142797	TTGATTGAGGCCACCATAACACTCCACACGAATATACCCGTTAGT
chr01	10930485	10930529	ATATTGAAAATAAAACATTGGCCTTAATTCGAGTCAAAGTAATCA
chr01	10997804	10997848	ACACAAGCTTTCGTCCCTGTTGGTCTATTCAGCACTAGCAGCCAA
chr01	10921858	10921902	CATTTCATGGCTCTATAAATATCTTCATGTGTATCGAGGAATTTA
chr01	11080912	11080956	AACTTATAAAAGGTTGATTGGGTTTTAAGGATTTAGGGGCTCCGA
chr01	11223456	11223500	TTCATTTGATTCAATAAGACATTGTTGGCAGTTTCGAATACATAC
chr01	11162944	11162988	GAATTTTCTCTGGTGTGGCTCTGAGAGATACTTGAGGGCGCCACT
chr01	11323437	11323481	CCTAGCCCACTTGACATGAAAATAATACAAGATATAACCATGCGC
chr01	11385433	11385477	AGAGGCAACAAGCGTAAAACGATATAGCGGGGAGAGATCCTACGG
chr01	11007162	11007206	TATTTTCTTATTCATTAGTGTTTGGATTCTTAATAAATATACTAT
chr01	10965750	10965794	GCCTCCAATCTCATGAAGAACAAAAGCGTAGGCAGCACATAACAC
chr01	11055056	11055100	GTAGCGATGTGATACTTGTATGAAATAAGCCTAACGTCTAAGGGG
chr01	11187257	11187301	TATATTGGAAAAGAACAAGATATTATTACAAACAATTACCTTCTA
chr01	11221997	11222041	AACTATTGACCAACGTGAACCTCTTGACATTTGCATAGGAATTGA
chr01	11140070	11140114	AATCAGGCAAAGCTGATCCTCGTCCCATAACAAAATCATCCATGT
chr01	10924606	10924650	TAGAAGCAGATTATCGTAAACTCCAGAAGCTGAATTGATGAGCAT
chr01	11164442	11164486	TGATTTAGTATTGTGATAAATTCTACTTCATTGCTGCATGTAACC
chr01	11004752	11004796	ATCAGAAATATGCATCACCTTTCTCTCATAACTCTTGATGGTATG
chr01	10938487	10938531	CCTAAAATTATATTCGACTGTCAGAACAAACAAACAGCACAAACT
chr01	11348805	11348849	TGGGAAGCGCTACTAGAAAGATACCAAAGCCTACATTACTAAGGG
chr01	11224739	11224783	ATTCAACTTGGGAAGAATTGGACTCCGTCTTCATATAATTGATAT
chr01	11115072	11115116	TATCAAAGCTCATGATGATCCGCCAAATAATAGAGGAAATCAGGC
chr01	10946131	10946175	AATGATATTATGATAACAAAATCTAGTACAAGCCCTCGTCAGCCT
chr01	11139665	11139709	AAAACAATCCAATGAAAAGAGTCACAAGTCAACTTCTCATTACAA
chr01	11115716	11115760	ATATATCGCATGTCTCTGTCTTTCCAAACAAGTTGTAACGGTTGT
chr01	11051368	11051412	ACACAATTTTGGGGTCTGATTTCAAACGGTTTGTACAAGAATACA
chr01	11009906	11009950	TGCAACTCAACCAAACCGAGCCAGTTTTCAATCGCCAGGAGACAG
chr01	11187057	11187101	GTCAACCTAACTAATACATGTTAATGGGTCAGGGTAGTTCAGTCC
chr01	10962335	10962379	AAACCAAACACATCAATTGACCAGAAAATCCTCTTACAGAATTTT
chr01	11174037	11174081	CATCTTATAGAGCAAGAAGGATATAATACTCTTGACATGTTGTAC
chr01	11325694	11325738	ACACAAGCCTAATGCAATAAGCTGTCCCAAGATTAATTAGGTCTT
chr01	11345876	11345920	ACGGTCGTATCAAGATTCCTATGTATTTTGTCATTCGTATCCTAA
chr01	11012960	11013004	GCGCTTGCTACGGGCCAGGATATTGCTGATGCTACTCAATAAAGG
chr01	11136892	11136936	CAAGACTTGTCCTTCATGAGCTGTGCACTTGACATAAGGCCTTCT
chr01	11284380	11284424	GCTATTGTTGTTATCATGGTCGTCGCCGTAATTACATTTGTAACA
chr01	11006079	11006123	AATGAACCAGCAACGACACAAACGGAGAGAACAGGTTTCTTCAGC
chr01	11214912	11214956	AAGGTATGACCCACAATTTCGTTCTTGACCCTTATTTGTTGTCCA
chr01	10962712	10962756	CCTCCGTGACCTCTCCCTCACTAGAAACTTCAACAGGATAGCGAA
chr01	10936727	10936771	ATCAAGGACCACGAAAATAAGAGATATTGAATGCTCATGTCTAGC
chr01	11168218	11168262	TGTATGTCGCATTAACTCCTTGCTTTCTATTGTGCCCGTAGATTG
chr01	11221704	11221748	TAGTTCAATTGAGAGGTTTGTTATTTGAGAGTGATAGACTGGTAG
chr01	10945331	10945375	ATTATGAGATTTTGTGTTATTGTCCTATACCCATAATACGTGAAC
chr01	11178712	11178756	GATACTAAGGTTTTAGATCTCACATGAAAGAATTGCATTATTAAG
chr01	11188464	11188508	GGGCTTTTAGAAATATAATTGGGCCAATCTCAGTGGTGACATGGT
chr01	10937030	10937074	GCAGATAGCTATTGTGTGACCCATACATCCACCTTTTACGAATAG
chr01	10929367	10929411	TATAGAATTGTGTGGAATCCTCGATAACATACGCTCGAAAACCTA
chr01	11061056	11061100	GCCGAACAAATTCAAGTAATAGGATAGGACACACTTTGCCAACCC
chr01	10951301	10951345	ATCACAAAATCGTCATAATTATAAGCGGTTATCAACTATTAAGTT
chr01	11114974	11115018	AACAATTGCTTATTCACGCATTTATGGCCACACATGAGAGAGTGA
chr01	11134111	11134155	TTAAGGAAGCTAGGGAGTTGTATAAATTTGAGAAGGGTACATATC
chr01	11007641	11007685	ATACATATGGGTTGGATTTCTATGGTACTATGCAAGGTCATTCTT
chr01	11217853	11217897	CATCTTATGGAATTCAGGGCTAGGGTTGCTGTTGATTTGAAATTC
chr01	11138433	11138477	TTACATTGTGATCATATATTGTAATTAGGAGTTTCAGTTTCGAGC
chr01	11128583	11128627	TCTGGCTACATCCGATAAAGCTTAAATATCTGAGTTAGAATGAAA
chr01	11256470	11256514	AAAGTCAAATATCGTATTTAAGGTTTAATCATTAACGTAAAAGTA
chr01	11289732	11289776	AAGGAAAGAGTTTAGAGACAGAAGGGATAAAGAAATTACGAAGAT
chr01	11168428	11168472	TCACAAAGAGGCTGGCTTGCGGAGATTATGGGAATGGTGCAATGG
chr01	11007695	11007739	AAGCGGGTTGAGTCATCTAGGGGATTTAAGATTGGCAAGTATGGG
chr01	10964687	10964731	ACAAGACACAATGCACCTCTGTATCCCGGAAGTATTGTTCAGTTT
chr01	11167393	11167437	ATGGCGCCATTGCTGACTCGGAATCTTTAAAGGAGCTAGAAAGTT
chr01	11218009	11218053	TTCCTAAACAAGCATATGGGGAAGTTTCATGATTTAGTTTGAAGC
chr01	11005429	11005473	TTGACATCAGAGGGTTTATTTGAGCTGCTGAGTTGGTTTGTAAAT
chr01	11306914	11306958	AAATCCTCGCAATGGTTTAAAACAGGTACCTAAAGCCTAGAAGAA
chr01	11291836	11291880	ATGTATATCCGTCGAAAATGTATGGCCATTCTGTCAGAAATTTTC
chr01	11306992	11307036	AAAAGAGCTTATCATAGACTACCCTTTATGTTAAACATACGGAAA
chr01	11214840	11214884	ACTACGGCTTGCTTTATGATTGTCAGTCGCAACGATATCCCCATC
chr01	10962976	10963020	CCATGGCTATTTCGGAGTCCCTAGCACCATCCATTGATCTCTGGT
chr01	11014373	11014417	CTAGATGGTAGAATTATTTAGATGTGATATATGGTTGTGTAGTTA
chr01	10996416	10996460	CTGCCATGTGTATTGAGCGTATGAAAATGTATGTAGTAATTCCCC
chr01	11151151	11151195	CATCTGGGCTCTGGTGGGGTTGCGTGCCATTGGTTCGAAGTGAAG
chr01	11281560	11281604	GAAGGGGATGTCTTTGCTGTGGAGGACTTGCTAGATGGAATTTAC
chr01	11175989	11176033	AGTTAACCTTTCATTGGTAGCTTATTATGTGCCCTAAATTGGTTT
chr01	11157100	11157144	TAACAATAAAAGATAGTGAGTATGTTCCATAAACCATACAAGAAG
chr01	10995559	10995603	AATAGCATAAACGACAACAATTCAAGAATGACCATCACTAGCGCG
chr01	11050242	11050286	CAAAACTTTGGAGCTCGAATATATGTAATACGTTAGTTTATAGTA
chr01	11141532	11141576	TCTGTTGGATGAAGTAATCTACATCAAATATATCTGCAAAACCAC
chr01	11135084	11135128	ACAGTTGTTTTGTGAGATGCTTGACCAAAATGTACATCCAGATGC
chr01	11051158	11051202	GGACAACTTTGCTATGAATAGTAATCTTATGAAGCAAGGATTTGA
chr01	11183450	11183494	CCAATCAAATTTAAAATCTCGTGACATTATACAAATTATATGCGG
chr01	11326304	11326348	GACTAGCCATCAAAATGAAGCCTGACAAGTACCTTAAGAACAACC
chr01	11139454	11139498	CCTTGATGGAAGTAGATGGATTATTACCACCTGAATTTTATTTGT
chr01	11124734	11124778	AAATATTTGGAATAGATGTAACCATGAAGAATTGTACGTGCAACA
chr01	10962916	10962960	AACCGTGTATTTGACCTCGTGCTGGTTCGTTCCTTGCCAAGTGGT
chr01	10907008	10907052	CAACAAATGCAAATCAAACCGAGAATTAGAAGAAGACAACCTATC
chr01	11363556	11363600	AATGCTCTTAGTGAAGGCTGGTGAAAAGTATACAAGAGTATAGAG
chr01	11052740	11052784	TTATTTGATTTATGATGATCCATATTCAGTAAGCATTTTAACTAC
chr01	11230312	11230356	AGCTTTAAGATCTTTAGATAACTACTTAACAAATGCTAAGTTTTA
chr01	11138499	11138543	AATCGAATTCATACATCTGTAATTGTTCTTTCTTGTGGCAGGTGC
chr01	11129024	11129068	GCAATGGTTAATCTGTGTGAAGTTCTTTTCTGCTGGATTGCCTAC
chr01	11383068	11383112	TGCAACCACAACATCTGCACATGAAGTTCTTATAGGAGTCTCACG
chr01	11131377	11131421	CACATCATTTATTGCCTTCACCTATCATATGATCTCCATCTTCCC
chr01	11182401	11182445	ATCTCATATAAGACTTAATAAGACCTAATTGAAACGCATAATTCA
chr01	11357856	11357900	CTATAAATAGAGAGAGCAGGATTTACATATCTTCATTCGAAAAGT
chr01	11314626	11314670	GAAATAGGAAGAGTGTTAGATATGTGCTTTAGGATTACAACGTGA
chr01	11059881	11059925	GACTCACTACACATATCCGAACAGCAACTAACACATCTCAACAGC
chr01	11028526	11028570	CCAACTAATCCAGTACAACCATGAAGATAAATGTAACTAACCCAG
chr01	11137052	11137096	AAACGAGGTTGAGTGCGCCTGTCTTGAGTGTATTATGTTTTCTTT
chr01	11140242	11140286	TTTGTCCATGTTACCGAAATATGTGGCAATGTATGAGTCACTGTT
chr01	11060571	11060615	TTAGACACAAAGAGCCAATCATCCCCATTTCTTACTCCTCTTGCA
chr01	11166275	11166319	ATTTCCCAAAGGTTACTAGATTAACTATCATGGATCTTTTGCAGA
chr01	11302126	11302170	CGACAATTATCATAGGGACATTTAATAGTGAGTGCATTCTTTTCG
chr01	11141135	11141179	ACTTTCCTAAAGAATTATGCGACGTAAATGGATTATTCAGAGGAA
chr01	11029502	11029546	ATCCTTTGAGTGATGGATCGAGATATGACAGTGTCGTTGGCATGC
chr01	10938081	10938125	CATGAACAATGGCGGAAGTTTTCAAGTCAAGTCACTGCATTCAGA
chr01	11116238	11116282	TGAATTACAAGAATTAGCTTTATATGATACAGCAAATTCCAGTCC
chr01	11125917	11125961	GATGCCAACATGCCTAGAGTTACTTACGGAGTCAGGTTTTAGACA
chr01	11355491	11355535	ACAACTTTATTATAAGCAAGTAATTTTACCAGACATTTATTATTG
chr01	11182912	11182956	GGATGAAGGATATAAAAGGAAACCCACTTCTTCTTACATCGTTAA
chr01	11218153	11218197	TGTCGAGTTCCCTAATTCAAAATGATGGAGTTTAACTGGCCCAGA
chr01	11281608	11281652	AATGTATATGGAGCATAAATTAGTTGCCATTGTGTCCGAAGTGTT
chr01	11227029	11227073	TCGTCCAAGAGTTACAAGACCAATTAAGAGAAATTAGTTAGACAT
chr01	11248880	11248924	CTATTTCTGTGAGTTTGCAATTCAGGTATAAGACTGCTACACTAG
chr01	11129528	11129572	TCTAGTGGGGAGCTTTCCTGTTCTTTCAGCTTATCCTCTTCATTT
chr01	11061883	11061927	AGTAATTGCACCACGGATGTAGGCTCACTCTATCAACCTAAGTAA
chr01	11181798	11181842	GTGGCCATAATTGAAGTTTGCATATCTAATATCAAGTTTCAAACA
chr01	11376475	11376519	TTCCGGTCGATTTGATCCTCCTCTGTTGCCCTCTCCAAAGAAGTT
chr01	11029605	11029649	CTTAATTGGGTGGAATGATTGGGAACTCAAGGTGACACGCTGCTA
chr01	11078271	11078315	TTAATTAAACAACTAGAGTTACACATTACAATATAATGAAGCAAT
chr01	11014027	11014071	CACCTTAAATTTGCATGTAACAAGTTCAGTACCCATGCTGCCTCT
chr01	11327670	11327714	TGGAGGATCACGAATGTTCAACCTTCATTACACACTAGGCATTGT
chr01	11315811	11315855	TCTATCATCGGAGCCACAGGGAGCCTCTAGAAGTATCATAATTTC
chr01	11059652	11059696	AGTTGGACCTCCTCTTTGCTAGCTTCGCCTTTATCGCCACTAGTG
chr01	11003623	11003667	AAAAGGCATGAAGGTCACTGACTTCAATATACATTGTTATCTATG
chr01	10925547	10925591	GTCCAACTAACGAACTATCCGAATAACACATCCGCAACCCATCTT
chr01	10962431	10962475	GTTGTAAATATCAATCAACTCATACCACAATCAGGTGACCATTCA
chr01	11388492	11388536	TCAACGGTGTATAACTACCAAAATTTCCTATCTGATTGAGAACAT
chr01	11223024	11223068	ACAAGGACATGAGAGGGATCCACAATTGAAACATTGCAATTCATG
chr01	10947653	10947697	TTTTAAATTTTAAGTCTTTTGTAGAAGCCTCCAAAATTTGCATGA
chr01	11075334	11075378	CAAGAATTAGAAGGCTCTCTATAAAAGTTTATCATTTAGAGGAAA
chr01	10994954	10994998	GATATAGATAAATTGTTCCGATGATGTCAATAGGGGCGGCATGTT
chr01	11065506	11065550	TGCCACTCACCTACAACCCCTCACACTTGTTTCAGAGACCAAGAG
chr01	11062027	11062071	GTATATTTACCAATCCTTTTGCAGTTACCTAAGAGGCTCGACATA
chr01	11215267	11215311	TGATTAAACTCATAAAATCAAGCAGTAGAAAGAAGGGCCTTGATA
chr01	11216912	11216956	TTACTTATTTTCCTTTGATTGTCCAGTGTTCTATCGGAGCTTGTA
chr01	11161461	11161505	GCCTCAACAAGAAGATTGTAGAGTTTTACCATTAGCAGAGTAAAC
chr01	11328168	11328212	AGGAAGCCTTTAAGTAAGTTAACCAATGTGTCCAAGATATCTTCC
chr01	11127601	11127645	CATAGCTTTAGAAGAGTTCAGCGAAGATCTTTGTCACTCCCATTT
chr01	11162896	11162940	GAATTTTGATCCTCCCACAAGCCCTCAAGGAGATTAAGGCTGTGT
chr01	11220426	11220470	GAAGCGAATTCTGAACACAAATAGAGCCAACGACAAATGCAGGCA
chr01	11134320	11134364	TGTGAGCTGGGTACGGTTGAGGAAGGGAGGAAGCTAATTGACGAA
chr01	11134874	11134918	CAATTTGCTCATTGAGATGACAGAGGGAGGTCACAAATCCGATAT
chr01	11219799	11219843	TCCAATCCACCTAGGCAAGAATTCAACCTTACCCTACCATCGCTG
chr01	11323584	11323628	CATGGCTGCTATTTGTCATAGAATTTGAATCAGGTCAGCGCTTAG
chr01	10932611	10932655	CAATACTGTTCATATCCGAAAGTTTACTGTACCCTACCTTACCCC
chr01	11136264	11136308	GAACTTTTGATACACTTCTTCATGAAACCCTGTAGTGCCTATCGG
chr01	11070253	11070297	GGAGGTGCTTCCCCAAGTTCTGCTAGAATCTTATCGAAGTCTTCC
chr01	11386957	11387001	AAGCCTCCCGTTCCATAGCCCTAAAGACTACTAAAGGCCAAGGAG
chr01	10949219	10949263	TCTTGATCATTGAATGGAGGATTGTAAGGTTATAAGTCATGTCCA
chr01	11043816	11043860	AGCATGGAACCTAGTGGCTTACAAATGAGGATTACCAGCAGAACT
chr01	10913314	10913358	AAAATGGACGGTCCTTTGGAACTGAGACAGATTGTAAGAAATGGA
chr01	11281750	11281794	TTACATGCAGTTTACTATATTGTTCGGGTTGTGGGTAAGTTGTTG
chr01	10908546	10908590	GGATTAGCCTTGATCATCTTCAGATAATGCTCCTCAATACCACCG
chr01	11114625	11114669	GGGTTTCTACTCGGTTTTATCATTCTAATCCGTCGTCAATATGGC
chr01	10994222	10994266	ATAAACTTATCGGTAAGAATCCCAATATTATATTATTCCCGATCA
chr01	10936162	10936206	CAATGTGAGCATATTAATATAGACAAGTTGATACATTTATATCAC
chr01	11218350	11218394	AAAATAAAGGATTATGAAGTGGAATCAGACTACATTTAGGGATAT
chr01	11184228	11184272	GCTCTCAGCTAGCTTTACTTAGAATTAATAATGTTATTGTAACCC
chr01	11143636	11143680	ACTTTACAGAAACTCGGGTGAATGATATTCAAAGTTCTCATCGAT
chr01	11060733	11060777	CATTTCAACTAGGCTCCCATTCAAAGATTATCACACCAGCAGTTA
chr01	10937620	10937664	TCTCTTAGATGTATTCACTCCTCATGATACAATTAATTCTTCGAT
chr01	11268319	11268363	ATCTACAGTGCAGAGATAGAATATAATGATGTTCAAATTAAATGC
chr01	11350500	11350544	AATATGGAGTGACTCTTAACAATGGACAGAGAATAATAATCATTT
chr01	11181272	11181316	CATAATTCACGCTGATATTAAATATTGGTCATGATAGTACTAGTT
chr01	11325640	11325684	TCCCTCAGATCGTCAGTGATATTCAAATACTTTCTTGCTACCCTA
chr01	11221383	11221427	AGACTACTGATATAAGTGCTTAAAACAAGTATAGTTACACCCCTG
chr01	11174136	11174180	ATATGGATGGACGGACGTGCCCCTTTAATTTGTACATTATTGAGG
chr01	11353941	11353985	CAAATAAGTTTTCATTTATGCATCACCTTTTCACGCCCGTTTCTT
chr01	11265997	11266041	TAAACCTCTTCCTATTTTGCCATCGGTGATATTGCAGTAGTTCTC
chr01	10930722	10930766	GCAACGACCGCCACCTTCCGCCCCTACGTCCGCCTTGATCAGTCT
chr01	10971203	10971247	TCAAACTACACTCACAAGTAACTGAAGCGAATGTAAAGGGAGGGG
chr01	11221055	11221099	TATAAGGCCGTATATATGACATGACAATCTAGTGGGGCTCAAAAT
chr01	10964166	10964210	ATCTTCAGGAGTGTCAGGAAAACCAAAAGCAGCACCACCATCAAT
chr01	11230125	11230169	AAGTTGAAATTTGAAAAGGTCTACGGCATCTTTAGAGTCATTATA
chr01	11161084	11161128	ATGCTTGACTTAGTTTGACTATGACCCTATGTACTCTGTAGGTTC
chr01	11116576	11116620	ACAAACTTCACACCACCATTACAGAGATTGCAAACACCTGACATA
chr01	11017159	11017203	CAGCTTGATGTCTTTGGCCATTTTCCCTGACATGAACAATCTTCG
chr01	10938439	10938483	AAACAAGAATATCTAATTGCAATATGAATCTACGTTATATGGTAC
chr01	11163016	11163060	AAAGAAATTTGGTGGCGTGTGACTGAGAAATGTAAGTGCTGGGAA
chr01	11232752	11232796	TATGGATTTGGATTAAAGGGAGGTGGGTGTTTGCTTACATTGGGG
chr01	11257179	11257223	GTAATGGACGGATGATGGATGACGATTTGATAGATTGGTTGGATC
chr01	10967989	10968033	CAGTTTGCCTAAGGAATGAAGCATGACTGTCTTCCAATTTACTAT
chr01	11213293	11213337	TTATCAGTTCTTCAAATAATGGTGCAAGATTCACTGCATTCCATA
chr01	11215381	11215425	AAAATGTGAGTTCTGTTCCAATCAGTGATTTGAGTTGCTTTGTTG
chr01	11006644	11006688	AGACTAAGTATGAACAAAATTTCGAAATAACAGCGATTGAACATA
chr01	11165306	11165350	TTGTTTTCTTTCTTGTAATAACTGACAAAATTGAGACTAGGCTGA
chr01	10930266	10930310	CACTTTCAGCTCCTCCTTGGTCAGCCCCGGCACCTCGAACCGCAG
chr01	11065392	11065436	CACACTAACAGAAGATCAGAAAGGAATGTCATGAGTACAGGGAAT
chr01	11209550	11209594	CTCAATTGCTTCCTTATGGTATGACTCCAGCGTCTTGTCGAACTT
chr01	11181073	11181117	AAAGAGTTTCATGCACAACATCGAAGGCTCTGGAATCGTCCCAAA
chr01	11014430	11014474	TTTGCATGCATTTGGACGGAATAAAGATTAATTAGTGTTAAATCT
chr01	10995955	10995999	AAGAAGCATGCCAAGTTCCAACCTCTCAAGTCCATGATATGTGTC
chr01	10996267	10996311	CCGCTTTGAAGATAACAACCGATGAGAATTGTCTTAGAACTTATA
chr01	11267401	11267445	GGAGGTATTAGATCGCCGTTGTACTCGTTAAGCCATTATATTATA
chr01	10981554	10981598	TCTGAGTAACAATGAAGAGGAGTGGGGTCGAGTGTGTGGCAGCGT
chr01	11117792	11117836	ATGATAGTAAGTCAGTATTTTCAAACAATCACAGCACCTCATGAT
chr01	10968896	10968940	CTGCAAATCAATCAATCAGTGGAAATTAAGAGTAATAAGAGCAGA
chr01	10923936	10923980	CGGAAAAGTCATCTCCATGCTAGGACAATTGCAAAATGCTTACAG
chr01	11258720	11258764	TAGCAAAATATCAAGATCTGTGTTGAGTAGCTTTACGCGAAGTAG
chr01	10932478	10932522	TACAGGCAAGGCAATAACCTCAAAATAGTCGACTTCTACACTACA
chr01	11043007	11043051	TGAAATCACCTCTTATTTTGAACAGGGGTCATATGTGTACATATA
chr01	11389122	11389166	GGATACTACTCCTGTAAGATTTCGACTTGGAGATCAGGGACAAAG
chr01	10921782	10921826	TTAGGAGGTGATTGGGACGTAAATATACACAATTATGTTCGCGCA
chr01	11080387	11080431	GATTTGTCAATCTAATGTAGCCTATAACGTACATGTTGTTTTAAT
chr01	11164828	11164872	TTGGCCTGTTATTTTGGTTCACGTTGCTTTCTCTTATTGCTTTGA
chr01	11350096	11350140	CCTAAGCTTTTCGTGTTGGTTGGGTCAAGTTATCAGGTCAAGTAG
chr01	11169259	11169303	CACGGTGGTGCTACGCAGATTCTGAGTCATCATTTTATGCCAAAG
chr01	10924043	10924087	AGGAAGATGAGTACAGAGAATAGTTTTATGTTCCACTGGTTTGAC
chr01	10963696	10963740	TGTTCTGAAGGTTCATATTCACCGCTCTTCTTCACTTCTCGATTC
chr01	11300558	11300602	ATTTTCAATTAGATGTCTCTATTGCCACTATTTACGTATTGGAAG
chr01	10952752	10952796	GAAGTCTCAAGGTCCAAAATATAATCTGTATCAATGATCTACACG
chr01	10965279	10965323	TAGATATGCTCTTCCAATCAATGTTGCTCCAATGGGGTTGTCATC
chr01	11115668	11115712	ATCATACACAAAAGATACAGAAGAAAGACATACAGCATTCAATTA
chr01	11035191	11035235	CGAATTCCGGCCGGCCATTTTCCCAATGTTCGTGAGCAGCTGAGG
chr01	10907505	10907549	ACTCCTCTGCTTTGGCTAGATCTCCACGTACCTTCATAGACAAAC
chr01	10998428	10998472	ACATTATTAGGGGCTCTATCATAAGTCATAATTGCTACATTCAAA
chr01	11112816	11112860	ACTAGATTGAATTGATAGTAGCACGATGTGGGTTAACTGAATGCG
chr01	10923020	10923064	TAACATAATGCAACAATTTACGTAACAAATAAATCGATATGAAGA
chr01	11232819	11232863	TGAAATTCTCTCACCAACCAGTCAAAACTCTTGTCAGTGAATCCT
chr01	10935322	10935366	TTAATCTTCTGTTAGTATAAACTCACTTTGGTCCATTTTGTAGAA
chr01	11071038	11071082	TGGAGAACAAGAACATACACTACTATTAGGGTTTTGTCGAGGGAC
chr01	10953802	10953846	TCTCTAACCTAAGTGACTCGAGAAATTTTCGCTAAACATGCTGAG
chr01	11062093	11062137	TCTATCCGAATCCTAAAAGATAAACTTATATATGAGCCGGGCCTC
chr01	11160858	11160902	GGCCAAAATTCAGTAGATAGATGGATTCTTTGCTGATATGATGCT
chr01	11231506	11231550	AAGTTTATGAGCGACTATTATAGAGAACGGAGGCTTAATGTGAGT
chr01	11264634	11264678	CCATGTTTAAGCACATCCATCATAGCTAGGGTCACATAATGTTGT
chr01	10937548	10937592	AACCATGAGTTGCCCATCAGATATGTCGTCTGCTCAATTCACAGC
chr01	11346220	11346264	CCGATGAAATATGAATACTCCATGAGATTTGCATTCCTAGCCACA
chr01	10945080	10945124	TAATTTCAACTCAAATTTGGATTCTATCGTGCAACATTGATATCT
chr01	11070382	11070426	ATAGCAGGCTCGTCGCTCTGAACATTTTGGTCTGCATTTTCATCA
chr01	11125408	11125452	GCTGCATTCTTACAAAATCAGTTTCTGTTATATACCCTTTATTTG
chr01	10922200	10922244	CATTAACAAATATGAGTCGATAAGCTATACGTACAATTGTATTGA
chr01	11135886	11135930	AGATATATCCTTGATGATTCATTTACTTTTGTTGCCTTGCTCCAT
chr01	11283997	11284041	AGCAATGACAACTACCGCAAGCATTATACTCGCTACCCAAAGAGG
chr01	11153693	11153737	CAAAATGAATTGGTGAGTTACTGGACCGTTGTAAAAGTTTGAACG
chr01	11137220	11137264	GGTTTGATTCCATTTACTAAGCTGTCACTCTCTTTTCTTAAGGAC
chr01	10916737	10916781	CACCTCCAACAATGCTTTTACTTGGTTCGCCCCGCCTTGATACAA
chr01	10925131	10925175	CCAAACCCAACAAGAATTATGTGATCTCTTCAGGCCACAATCAAA
chr01	11131425	11131469	TGCAAATGATCTTCTTGGGTCTTTAGATTAACTTATTGTAGCTGC
chr01	11163268	11163312	CATCAGGGCAGTATAATATCAGGGATGGTTGTTCTGGGCTACAAG
chr01	10967782	10967826	TTGAGAAAGAGAATATGTGATGGTCAGGAAAATATCTGCAGATTA
chr01	10970754	10970798	ATTGTCCTTTATTTATAATCAGTATATTCTCTATTGCCCACGTAT
chr01	10932848	10932892	ACATTTAAATCTTCTCCCATGCATTGCTACTCTCCTTTCTTTTCT
chr01	11137100	11137144	TTCAAGTGTCCTCAAGATGCTGGTTCCTTGTACGTATTTGGAAGA
chr01	11346957	11347001	GTGATCTAGTCCTGAGAAGCATCGAAGCATTTGGAAAGCACCTAG
chr01	11131005	11131049	ATTTAGCAGGTTGAAGTGGGAGGGTAATTAGAGAGAATATTTGTA
chr01	11177165	11177209	ATTAATCACTAATCCAACATCTTCAGAATTAGCCTATATCAATTG
chr01	11068603	11068647	CCCATAAAGTCGATCCACCTATTAAACCCAACAGTGAACAAACAT
chr01	11216496	11216540	TCGGTGCACAGACCTATTAGGCAAAATTAAGCTTATGTCATTGTG
chr01	10940007	10940051	TCAGGCCTAAAACTGATAGTTAATGAGTGCATCAAAGTAGTAGGG
chr01	10933192	10933236	CACTAAACTTAGGTAAAACTGTGATTGTTGATGAGGGAAGTTTTC
chr01	10939086	10939130	AATTGAGAAATTGTTATCACCCAAACCAATTAATCTTTGTGAAAT
chr01	11011248	11011292	GGGAATGTGTGTTAGCGGCTACATAGTTAATCAATAGAACGCCTT
chr01	11061979	11062023	ATATCAAAGACGGGATGCTGATGATTGTCCATTAGTCGCATAAAT
chr01	11188689	11188733	TAATCAAGTTTAGCTGGGGCCAATTTCAATTAACCTTAAGCTCCC
chr01	11167140	11167184	TAACACAGTAATACTAGGTTAGGGGAGACGATGCTACCCAATGTA
chr01	11192018	11192062	TCATTCAGGCAAATGGTCGGTCTCATGTTGTACAGGATAATTTCA
chr01	10917587	10917631	CAGAGACCCCATGCAAAACAGAAAACACTACTACAACACACTTGC
chr01	10941071	10941115	TTAATTAAATCATTTTACTGTACTCAAAATTCATACTGCTCAATG
chr01	11163316	11163360	ATCTAAGGTTCATTGGGAAAAGTTTGTATGGAAGAGAAGCAATGC
chr01	11309770	11309814	GAGTCTTTTGAGTTCCCTTCCCAATGTCCTTATGGTTTACACACC
chr01	11216544	11216588	CGTTTCTCATGCCATGTGGTGTTGAGTCTAGAAATCTACTTTGGA
chr01	11060446	11060490	CTTAAGCACATCAATTGATTTTCTACAAATGCGGCTAACAAGCTC
chr01	11124419	11124463	TAGGTATTTTGCCCTTGTTTGATAAGTAATTCAGTTGGAGTTTGA
chr01	11256410	11256454	ATATAGAAAAGCTAATTCCAAACCTACAAAATTTATTGTGTCGTA
chr01	11177322	11177366	ACGTGTTGTTAGGGGAATTACAGATTTACGGCTAGTTAGTGAGTT
chr01	11316929	11316973	CAAGGGGTGTGGGATTAAACGAAGAAGCAGGTTGGGGATGGAAGC
chr01	11160300	11160344	TCTTGTTATAAATTTAGTGTTGAGGCGGCAAGATGAGTTCTGCAT
chr01	11069474	11069518	CTTCTCCCTTCTTCTCTAAATCAGTCACTGTATCCAACTCTTCCA
chr01	10930926	10930970	AAGAAGCCCTTTGTTGCAAATTCTTCAAGGCCAACCTAGCCAGAG
chr01	11181211	11181255	GTATGATGATCTGTGTCGTCCAAAGTGCGGAAAGATGTGACATGC
chr01	10965801	10965845	CAGAACACATAATTCTAAAGAAAATCCAAAGGTTATGTTTGTAGC
chr01	11007896	11007940	TGATTTAGGGAGTCATTCAGAAGAAGAGGACAGTAAAAGTTATAC
chr01	11176821	11176865	AACTTCATTCAATTTAGTATTAGACCAGGGGTGCGGGTGAGATTG
chr01	11168092	11168136	GGCCAACCAACCCTTCATGCTAAACTAACAAAAGGACACAATGTT
chr01	11138218	11138262	GCCTGCAGCAGAGTACAAACTTTGATAATGCTTGAGGACACTGTT
chr01	11004601	11004645	TGGTGGTCTCTCAGGTGTTGGTTCGCTTTCACTTGGTTGTATGAC
chr01	11070604	11070648	TCCCAAGAAGGTGCATCGTCATCGCTCGCTGTTGGCTCCTCTCTG
chr01	11388379	11388423	TAGAAAGGCTAGTACGGCATTCCTACTCCAGTTATTTGGATGGAT
chr01	11006698	11006742	AGAAGCGACACTCATACTAGCCAAACGAAGACTTAGCTTACGGTT
chr01	11177712	11177756	GTGTAATCTTATACTGACAATTTATAAGCTCATTTATTAAGTTGA
chr01	11172504	11172548	GAAAACAGTACATGAAAAGTTATATTGAGATCTGTGCAGCTGACA
chr01	11169464	11169508	ACAAGTTGACTAATGTGGAGTGGCAATCTCAAATACTACCTTCAA
chr01	11077585	11077629	AATTGTTATATATTCAGTTGAAACCTGACACCTTTTGCTGGGCAC
chr01	11325009	11325053	GACATCTATCTTGTAGGTGCTCCCATGCCCTAGGACAGTTAGAAA
chr01	11322994	11323038	TAGGTTTTATCGATTGGTTGTTGAACAAAGTTTTAGTAATAGAGT
chr01	11254513	11254557	ACTTCGTATGTACATAAAACTTATTAGATTTACCAAGCATTGCAT
chr01	11217578	11217622	AAGGTCTTTGGAAATGGACTGGACATAGCCTGTACTTCTTATATC
chr01	10955454	10955498	AAAATAATTGATGAGAATAATTCGAGGGACAACATTTTCAAGGCG
chr01	10933421	10933465	ACACTCAAATAGGCACATTACACTTCAAGAAAAGCTAAATCCTTC
chr01	10935789	10935833	AAATGTACATAGAACCTTTTAAGTTAGCATAAACCCATAAACAAT
chr01	10936538	10936582	GATCTTTGCCAGCTATCACTTCAACCCTTCCTATACCCCTAGTTC
chr01	11172348	11172392	AAAATTAGTGACTGATTGATTTTGACGAACTGATAACCATTTAGA
chr01	11375397	11375441	ACAGTTAAGCCCTACAATGTGTTAATTAGTCTCCCGTCTCACTAA
chr01	11164976	11165020	TTCCATGCCTAACCTGGATGTGAACCTGTAACCTGATCTGGCTAG
chr01	11063143	11063187	TTGAAGCCTGGCAAACTTAACAATGAACAGAAACCATGTAACCAA
chr01	10989832	10989876	AATCGAGCATTCAAGTTAATACTCAATTGTTAGAAAATCTTAACA
chr01	11218057	11218101	GGCCCATAGTGGTTTCCATAATGCCGTTTGACTTGGACAATGGTG
chr01	11310103	11310147	CTTCTCCTAGAGCCCAGTTTTATAGATTATACACCTCTGATCGCC
chr01	11350144	11350188	ATTTCCGTCAGATCTGGATTTGCTCATGACTCCTCAAATTTAATT
chr01	10936366	10936410	TTCTTGCCCAAATAACACAGTTTCTGCTCTATAAGATCACAAATC
chr01	10962478	10962522	TCACAACAACAAAGCACAAAATGTTCGCAAAGCCTGATCAAAACA
chr01	10967282	10967326	ACAGCTGTTTGGGAACTATAGTCAGTCAGGTATTCAAATGTACAT
chr01	11116516	11116560	TTGCGAGGAACAGATAGGGTCAAAGGCTAAATTACCAACCTATTG
chr01	10938912	10938956	TGAGATCAGTGACAAAGACCTCCCTGAAATCGAGATGCAGAGAAT
chr01	11144619	11144663	GAATAATAGTTTTCAACCAAGCATCTACATTTATCAATATGGTTA
chr01	11213710	11213754	TGATGGATTTTCTACAGTAGGAATTGATAATTGTCACTAAAACTT
chr01	11142552	11142596	ATTCAGACAATGTTTTACCTTGACTCATTCCAATAAGCAGCAACT
chr01	10906079	10906123	TAGTTAATATCACCTGTTTCATAATCACTCGAATTCTCTCTCGTG
chr01	10946251	10946295	AATGTTATTAGTAGTGCTTTGAAATTGAGCTATTATGTTGACCTA
chr01	11167086	11167130	ACTGGTTTGCTTATACTTTGTGTCGTCTTGCTTGGGAAGTCTGAA
chr01	11182041	11182085	TATCAATTTAATATTTAGATTTGGAGTACAACTTGATTAATGGAT
chr01	11075037	11075081	CATCGATAAATATGAGTATCTTGTCAATCTCCCCTAAGCCCACTG
chr01	10965327	10965371	CACAGTGAAGATGACGTTTGAAACCATATGTGCACAGTAAATATG
chr01	11050177	11050221	GCCCAATCCAAACACAACTCAATTTAAGCCATCAATACCCAACTA
chr01	11005288	11005332	AATTGCGTATTCGACATTTATGGCCACATATGAGAGAGTGAAGCA
chr01	10966948	10966992	ACCAAAGGTCGAGGTATTTCAGTATTAGGGTTCCAAAAGGCTAGA
chr01	11191691	11191735	TTATAAGAATATCGTTAGTACATATTTTCATATTTACGTGACTCA
chr01	10937404	10937448	GTGTAGCGGCAACCATCTATCAGCCTCTGTAATCTTGCACTCGCC
chr01	11135174	11135218	CATTGATGAGGCAGAAAAGATCTTTAATCGTGCACTGGAGAAAGA
chr01	10933726	10933770	AGCCTAAAAGTTAAACTTGCAGATTTTGGATCCTGGAAATCCTGC
chr01	10937452	10937496	GATTTTCATTCTTACAGAAATTATTGGACATGATTGGTAATGAAG
chr01	11184540	11184584	GGTGACATTTTGATGATTAACTTGAATGCACAGCTAGGACAGGTC
chr01	11281936	11281980	TCAACAAGTATGACACAACTCTTAACTCAGGTTTAAATAATAAGA
chr01	11078135	11078179	TGACTTTCCATATTTACCATGTAAATAACCGAAATTGACAGAGTA
chr01	11174880	11174924	TCATAAATTTGGTTTGTTTCTATTTGTAGGTTGTTTGAGTATGGA
chr01	11269106	11269150	ATGTTTGTTTATGAGACTTATTTGAGGGGCTATACAAAGGAACCA
chr01	10952079	10952123	TTTACCTCAAAGGAAAATTGTACACAACGTTGGCACAGCTGGATT
chr01	11231392	11231436	CATGAGAAGCATAATGACTAAGCTACGCAAGATTCAAACTCAGCT
chr01	11131185	11131229	GGTCATCTGTAAAACTCGTTAATCTATATCCTGGCAGACAATTCA
chr01	11081607	11081651	ACAGCCCTACATTTTATTAATCATGTGTAGCCCTTACGAAGTCTA
chr01	11378580	11378624	CTATTCAGGAGCTGTGGGATTGATGGGGTTGAGTGGCCTGCTCTG
chr01	10968411	10968455	CATCCTAGCCGTAGAACATCAGCAGCACACATCACATCAACATCA
chr01	11166440	11166484	AAGACCTCTCCTTATCATAAATGTCATACTCCAACCTTCATAAAA
chr01	11179905	11179949	ACACCCGGACTTGATGTGTCACTTGATCACGCTAGTTGAGGTTTG
chr01	11179413	11179457	ATGCATGGTGACTATTGGAGTTAGAAACAGGTCTTGACTTGTTCT
chr01	11264358	11264402	TTTAGCGTCTCTTCTATTCTTCCTCGTCAATTCAATTCGATGCTA
chr01	11007263	11007307	TTTTATGTAATCTAGAACAGAAAGTAGTGCACATTTGTATCGATC
chr01	11058870	11058914	AATCAACAAGAAATGAAAACCTAGACAGCGTAATTAATTAATACA
chr01	11166881	11166925	CTTGACACAAAAGTGAAGTTTACAGTATGCAGAATACTTTATCGA
chr01	11281662	11281706	TCCGGGTAAGTTCATTTGTACATTTTCTAAGTATGAAATGCCCTA
chr01	10996639	10996683	GTTCCTATACACATGGATAAGGGCTCTGTTTGGAGGTTTATAAGC
chr01	11232150	11232194	AGCTTTAAATATTTCATATGTCTAGTATAAGAACATTGCTTATTA
chr01	10969375	10969419	AAGTAATTACATTGGGGCGCTAGTCAATTATTACTAAAGTTAATT
chr01	10963534	10963578	TCTTGGTGAAATGAGTAGGGACGGTTGGGGCTAGAGAAGAAGATG
chr01	11231458	11231502	CTTTATCAACTAAACTAATTTATACCCACTGTGACCTATTGCTGC
chr01	11124155	11124199	ATGTTTTGCTCATTAGGGTTTATGATTGGTGTTCGTCATTTTCCG
chr01	10926607	10926651	CACATTGGACAAATTCGAAGATTCTCATGTTTTCTCAAACCGCAA
chr01	11059031	11059075	AGGCGGAGAGAAATACAGGTCTATGGTCAAGTTTCATAGCCCCTT
chr01	11187753	11187797	TTACTGTTGTGGATATGGGCGTCTAGTCTTCTATACTGGGCCTTT
chr01	11167708	11167752	TAGTTTGTCCCTACTCATGATTCAAGAGCTGAGAATAAGATAATG
chr01	11274848	11274892	TCCAGAATAGATCTAGAACCAGTTTTATCAAGTTTTCAGGAAAGA
chr01	10925037	10925081	GATAGTTTCATGTGTTCTTGGATCATGTACGAACCTATCAAACCT
chr01	11062948	11062992	CATATGAACATCTTTAGTACACAGGACAATTTTAATGACAAGAAA
chr01	11145367	11145411	CACTTTCGCATAACTTTAGATTTTCCAAACACTTCCAAAGGTCCC
chr01	11158242	11158286	TGATGAAGTTATAAGAGCTTGTCATACATCATATGCTAGGCTTGT
chr01	11186198	11186242	TTGTCATTATTCCATGCAATTATAAAGATAATCCCTAGTGCTGGA
chr01	11225657	11225701	ATAGATTCTCTATAGTTGTTTGTACTTGTTAGTAGAGGGTTGAAG
chr01	11161796	11161840	ATGAAAGTAATCTTCTCTATTTCTAACAATAAATCCCCTGGCTAT
chr01	11282420	11282464	ACATTGGTAGGTACATTGAATGCAAATGTGGATGTGTAGAGGGAT
chr01	11303172	11303216	TGCCCACTTGATTAAGAGAGTTATGATGATCGTGAAACAGCTGGC
chr01	11165682	11165726	ATAATGTGACATGCTTATGAACTATAATTATCCTAGTTTACTGAA
chr01	10935673	10935717	TTTAAGAAGCTCTTCAAAGGACAAACATTATGTACTCTAATCATT
chr01	10924845	10924889	AGAAGAACCCAGTAAAGAGGCTATGATTATGCGATGTTTCAAATT
chr01	11374120	11374164	GGAGTGACCAATTTCATATATGCTAACTTACTTATCGTAAATGAA
chr01	11029342	11029386	GTGCTATTCTTGCTGTATTGCGCACCTTCTAGAAACTAGCATATG
chr01	10972083	10972127	ATAATTCAAAATAAAAGGAGCGAGATCAATGGGCAATGGAGAATT
chr01	11140009	11140053	GTCGGACGCTATGGAGATGAAAATCTGTAACCTATTTGCTACAAT
chr01	11323878	11323922	TTTTATTCCAACACAAGTTACACATCCTAGAAGTAGTCCTTTTAC
chr01	10952443	10952487	TTTACACTATCAATGTTCCGATATTTTAAGTCTATGTTCCGATGT
chr01	11284687	11284731	TTGTAGAAAATATATTACACTCCCACGTTGTTTCCTGTTAATCAT
chr01	11314232	11314276	TTGGTTCAAGGAATTTCTCATGTTTGTCAAAGAAGTAGGCTTTTA
chr01	11141898	11141942	AATCCAACATCAACAATTCAGAAAGTGGGTGGCTGTCAAAGGGCA
chr01	10940913	10940957	CATCAAAAGCGCGTACTATTTAAAACTATTTCTCAAGGTTGACAT
chr01	11307169	11307213	CCTTGGAATGGAGGTAAAACAAAACCAACGTGAAGTCTTTATCTA
chr01	11369513	11369557	AAGAATTGAACTTTAGGCAATGTCTAAGGGGTACAATTGTCAAGT
chr01	11174371	11174415	CTGATTTACGGCTAGCTAATGAGTTGGTTCGGAGAGGTCAGAGTT
chr01	11060100	11060144	AATACTACTAAATATCTTCATTTGGACGATCTTATAGTATGCCAA
chr01	11160781	11160825	ATTCTAGCATGTACAAGTAATAAGTATGAAAGTCTATAGCAGCAG
chr01	10929508	10929552	TTGGAATTTTGATCCTCAGTCAATGAAAGTCAAACTATCTTCCCA
chr01	11114713	11114757	ACAGAAAATCGCGGCACAAAACCTATCAGTATTTCCTCTTGCTAC
chr01	11313915	11313959	ACCAATGTATCCACAAGATGAGTTTGCAATGAAGGTGGTGCTCAT
chr01	10968584	10968628	AGTATATATGTTTATACCTTGTGAAAGATACCATGGTGGCCTCCC
chr01	11135662	11135706	TTAACTATCTTGTTAATGGATTTACAAATAATGCTTCTAATATGA
chr01	10996574	10996618	ATATAGAGTATATAGTAACCTAGCCATATGTATTACTAGGATTTT
chr01	11376265	11376309	CCCTCATCGACCTAATAGCAAGACCTACCTCGACAATATAATGTA
chr01	11253767	11253811	AAAGGTGAACCCATGAGATCCAAATTCAGTAGGATGATCCTTGGA
chr01	11053778	11053822	TTACACTATTTTAAAGATAGGGTTGTGTAATATGGATGTTTGTTC
chr01	11008157	11008201	GTATTATTTATGTATGGACTTCGATGGTATGTTCATTTCAGGATA
chr01	11131660	11131704	ATAAATGCATCCTGAGTTGTAATCTGTGTGCTGTCATTTCTAGCC
chr01	11356897	11356941	TGAACATGTCGAATCTATAGTTTTGACTTTCATACAATTCCATAC
chr01	10968768	10968812	TCAAATTCAATCTCAAAGAATGCAGATCATCCAGTGCTAAGATCA
chr01	10971850	10971894	GAGGGGAAAATTTATACATGTCAGAATCATATTTGTAGCCCGTAG
chr01	10997153	10997197	TGTTAAACAATAGAAATATGTTATAATCGTACTTGAGTTTATTAA
chr01	11134567	11134611	TGCATGAGATGAAACTAAGAGGTTTGAGGCTTAATGTCCAGATTT
chr01	10995412	10995456	AAGAAGCAAGATATCAAGCAACTTCATGATGATGGGCGAACACAA
chr01	10951444	10951488	AAATCACCAATAATTGTAATCGCAACCTATCCTGTCCAATGATTT
chr01	11124935	11124979	TTGACAAAATGACGTAAACAAATATGATAGAAAACTTGGATCAAT
chr01	10908995	10909039	AGGGGAAGGGGAGGCTGATGAGTAGTGATGAGGAATCCATGAGTT
chr01	10918044	10918088	AACTCACTCTCACGCAAACTACAGATTTAACTCAAGCTAGCTGAG
chr01	11050710	11050754	GTGTTTGCTTATCAATTTATACAACTGTCGTGTGTAGTGATATAA
chr01	11375256	11375300	TCGCCCCTGACGACGACCCACATGTACTTGCCTTGCATTACCAAG
chr01	11326238	11326282	GTGCCTTCTACATGGATTATGGGTACGACTCATATTGCTGATGGA
chr01	11184844	11184888	CCCAGATGGTTTCATGATTGAGATTTGCAACTGCGACAACCTCCC
chr01	11059215	11059259	AGTGTTTGGAGGATGGTTGGGTTTGGCTGCAGTCATTAGGATCGA
chr01	11161030	11161074	TTTTGTGTTAAAAGATTGCTTATGGTGTTGACATTATTGAGATAC
chr01	10966607	10966651	AACGCCACTTGCTCTCCATCCGCCTTGACATCATCAACCTGTCCT
chr01	11006596	11006640	CCCCAACCAATACTTGTAGGTATAGCTAGCTAGAAACCTAACCCT
chr01	11161274	11161318	GGAACTTCCTTTAAATACATGGGTCTATGTTTGCTATTTATGTGG
chr01	10938201	10938245	CTTTTGCGCCCTTGGTATATTCCCTTCCACCTCAACCAGAATTGC
chr01	11180078	11180122	GAGAGTTCATTGTTTTAGCAGAGGATTTATTGAGGTAGTTAAGTT
chr01	11183237	11183281	GTGTTGGGTTAAGTCACATTTCAAGTCAGTTCGTTTTGTGGTTCA
chr01	11300503	11300547	AGAGACCAAGTGTATTCTGTCGAGTTGTAATCTATTATTAAAGGT
chr01	10968816	10968860	ATCAACCAAAATTGCAAAGCTTCCGAATCAGAAACTATTACATGA
chr01	11222099	11222143	ACAACTACCTGATATTGTTAGGAGGTCGTAGTAGTAATATTATCC
chr01	10948622	10948666	AAACAGAGATACCCATTAAATTACACACCAGAATACAAACAAGAA
chr01	11325791	11325835	TCCAAAGCTAGCTATGAAACTATTGATGTTGGCCTAGAGATACCA
chr01	11367983	11368027	TAAATTTTGTCTTTCACTGTAAATATGACTTTATAACATAATATC
chr01	11139961	11140005	CAGGATGTAATAACCATGCCACAAAACCATTAAACCAATGACTCA
chr01	10935209	10935253	CGATGTGGATCCCATTGAAGCAGTGACAACATCTAGACTTGAATG
chr01	11325344	11325388	ACTCAAGATAGGTCACATCAAGGATAAGAATATGAAGAAAACTCA
chr01	11347409	11347453	TAGGAGATTATAATAGAAGTCCCATAGAGATAAATTAAGGCTTTA
chr01	11006325	11006369	TTGATCAACAAAGTGTAAGTGGTGGGACTTGACCAAATTGAGAAA
chr01	11008319	11008363	GGTAACATATGCTCTTTGTCTCTCAATCTTGTCAACATCTTAGAC
chr01	11267867	11267911	TTAGGGAGGGTACTTGGAGTGTGAAGGTAGTGGTGTATTGACATA
chr01	11191292	11191336	GAAGTGGGTTACATCATTAATCGATAGGCCACCAAGAGAAAGCAA
chr01	11182574	11182618	CAGGTATTAGGAAATAGGATCAAGGCGAGGGTGCTGAGTTAGAGT
chr01	10903947	10903991	AATATTGGGCAAGAAGGACATAAGGAATACACGACCATACACGGC
chr01	11125456	11125500	GACATGACTACAATGATCAAAATCTCAAATACAGGTATAGGTTGA
chr01	11267225	11267269	TATTTGTTAACCATGTAAATGTTATAAGATAACCTAGAATGACAA
chr01	11161359	11161403	ATTTATTATTGTTGGAAGTTCGAATGCCAAGTCCTAGTCTATATT
chr01	11213883	11213927	AATTCGAATTTGACCAATATGTTGCGTCTCACATGTTGCGTCTCA
chr01	11189533	11189577	GAAGGGGAAGATGAAAGTTCGGTGGATTTAGTTGCAAGCCTATGG
chr01	10946777	10946821	GTCCATGAAGCAAATCCACCCATCTTAATCATACAATTTGGATCA
chr01	11222341	11222385	ATCTTTGTCACCTATTTACGGATGCCACTCGAGTTTGTATCCTGA
chr01	11192900	11192944	CTCGGGATAACAATTACTGTAAGGCTAGCTTAGTTGGGCGGTTGA
chr01	10994790	10994834	CCTCTCTTTCTTTCATACAGATATACTTCTCGCATTGGTCTATAA
chr01	11097309	11097353	AAATTGCGAGTAATTCATCCTGCATGTAAAACAAAGTTTTATTTG
chr01	11269792	11269836	CGGAGTTAGTGAATGATGTCCAATTATACAACAGGGCCAGGGATA
chr01	11143096	11143140	TCCATATCTCCACTCTCACACTGAAATTCATGGAATTAGATAATG
chr01	11112630	11112674	TGATTTGATCGTATGATGCAAAGATTTAAATGGGTATCTGTTTTC
chr01	11223632	11223676	CCTTCATAGGTTTGTCTATTTACATGCACCAAGTGTTAGTTATTT
chr01	11226826	11226870	TGATCCCTCATCGAGTTATATGGTCTTATATTATTAATCGTTAGT
chr01	10965402	10965446	TTCATCTTTTATAATTCTCGTCCTCCCAACTCTAGCCTTTTCAAG
chr01	11161509	11161553	AGAATGGTAGACTTACAAGCATTATTAGGAGTTAGACACTTGGAC
chr01	10999019	10999063	TATGGGTTTGGGTCAAGTAGAAATTAGATTGCGTTACTTTCGAAT
chr01	10995098	10995142	CGCAACTGGGGTCGTTCCTTTGTAGCCTGGCAATTCTGACGGAAA
chr01	11132788	11132832	AAATATGTTCATAATTATACTATGATGTCTAAATGTTTACATGCA
chr01	11116160	11116204	AGCTTTCTTCCTGCTTCACTTTGGAGAGGTTCATATCTGATTCTC
chr01	11116358	11116402	ACCATTGGAATAAACATGCAGGACATTATCAAAACAAATACCCAT
chr01	11232070	11232114	TAAAAGAAATTACTAACTGTTTGAAGAAGTTGGAATTAGAAGGTG
chr01	11072147	11072191	AAACAATCATCACATTAGCAAGCTTCGCCATAAAATCCAAATACC
chr01	10948845	10948889	GAGAAACAGAAGAGTGGCAGAGATTGTTTGAGAGGAAAGCAGGAG
chr01	11059779	11059823	AATTCACAGGAGAGAATACACGATACAGAACATTCATTACAACAA
chr01	11217907	11217951	AGGACAAAACCTAGGTTCTTCAGCACTTTATGGGAATCGAGATAT
chr01	11387559	11387603	AAGTGGGGATGAACAGGTAAAATTTAGTCTACCATAGTCCATAGC
chr01	11077452	11077496	TGTTTGTCAAAGAGGGCCATACATCATGAATCAAGTAGTGCATCT
chr01	11304304	11304348	TGAAAGGTATGAAACTAAGCCAAAGTCCAATCAAAGTGACCATGT
chr01	11178316	11178360	TTTTGCTTATGCTTATGCTGCCAATATTTTGAGTTCTAGCACTGT
chr01	11074666	11074710	AAGAACGAATTCCTATTTGGGCGGCCAACAAAATGGATATTCTAC
chr01	11172659	11172703	TTGCTCGAGAAGATTGAAATTAATCCGAAAGATAGCCATATTTCT
chr01	11060194	11060238	AATATCAGAATACTTCAGATCTATAAATATCGAAACATACCGACA
chr01	11215641	11215685	TTATGTGGTGAAATTAGTAAGAATTAGTGTCGACCCATACTAAAT
chr01	10929568	10929612	ACAAACTGCTCCAACCCCACTATCCATCCTCTGTACCTCAATCAC
chr01	10966503	10966547	TTGTTCAAAAGTTGTTGATCTTGCATATGTCGAATATCATCAATT
chr01	11185473	11185517	TAATGATGAATTTCAGATCTGTTATGGTTGGATTCTGTATACAAA
chr01	11219745	11219789	CAGGTGTCATCAAGATATGTCTGAACTCTCAAATTCTCTGTGTGA
chr01	10951707	10951751	TTCCGCTGTCTTCATAGGGTTTGGACTCTCCTTTTAACCTACAAA
chr01	11187522	11187566	TTTATGAACTTATGATCCTCCGACGGGGCTAAATGGACACAGTGC
chr01	11166057	11166101	CTGCTTTGCATTTCATTGATACGGTGACAATTCCAGAGGATGCGA
chr01	11138637	11138681	GTGGGTAAATAGCGATCTCTTGCAATTTTGAGAACTCCAGAATAT
chr01	11252581	11252625	CATATCCCACTGATTAACGTGTCTTACATATAAATAGTAACTTTT
chr01	11131939	11131983	TATTATCATGACTGAAAAGCCCATAATTAAGGTAACGTAAGGTGT
chr01	10965036	10965080	GTCTGGGACATGTGCATCTTGGTATAGAGAAACCTTGCATCCTTT
chr01	10965918	10965962	CCATAGCACTATAAACTCCGGATTATTAGCAACAACTCCACATAC
chr01	10946478	10946522	TATATGTGCATGCAGAATAATCTAACTTAAAGAGAATAATCTTAC
chr01	11146103	11146147	GAATCGAACATTAGACCGAGCATATCTAAAATCTCAGTATGAACT
chr01	11065860	11065904	CCATTCTTTTCTTTTCATCACTCATTAAATACACAAGGTAATGCG
chr01	10947713	10947757	CTTGTAATTTGTCTCTTAGAGTACTAGCCGTGGGAAGAAATGTGT
chr01	11114242	11114286	TCTAGGGCTAAGGTCGCATACAAATGATTCCCCTAGTATACCACC
chr01	10997756	10997800	ATACTAATTAATAATGATGGCGCACTCATATTGTGACTCAAAACT
chr01	11189307	11189351	AACCTCATCAACTTTGTTCTTAGATGGATGCCCTCTAGTATTAGT
chr01	11226391	11226435	ATATGTTGATTGTATCTGACCATTGACAAAAGAACTATTAATATT
chr01	10923620	10923664	TGTTTCAGGTATAAATTTAGATGTTGCAGAGACACATTCAAAGGC
chr01	11130835	11130879	AACAATTATGGTGATGATAGACTATTGTACGCTCATGGTCAACAG
chr01	11125193	11125237	TGTTTGCATGTTGTGTCTGAAGTCATGATTGCTTCTGGCTGATGT
chr01	11355928	11355972	AATAGTTACACTTATATAGATTTGCACTCTTACATGGATGATACG
chr01	11190792	11190836	AGAGTATTTTGAGGGTAGGTTTTGATATGAGGATGCCTGCAAAAG
chr01	11364506	11364550	GCGCCGGCCAGTTGAACTCGCTGAATTATGGGGTTAAGACGGTTA
chr01	11229825	11229869	GAATCCTATTTCGTCTTCTGATTTCGTCGCTATGTTGCTCCTTTT
chr01	10904013	10904057	CTTCCTTTCGTTAAATTTCTTCAGTTGGGAAATCATAACTTGGCA
chr01	11225442	11225486	GCAATTAAAATAAATGCTTGATATGATTGGCGTACTCTATATATT
chr01	11064429	11064473	CGTAAAGTCAGTATAACAATAGGTGCAGAATTCCTCACAGGTATA
chr01	11115770	11115814	TTTCATAAACAAGATCGCGGATAAACCTGAAAGAACACACACAGA
chr01	11302884	11302928	CAAGGCATGAATAATAAATTCGAATCAATCATTTGTAATGCTGAC
chr01	11132966	11133010	CTTTATGAGACGCAAAGAATACCACATTGATGATATTATCGAACA
chr01	10981733	10981777	CCAATGAACTGAACGATGAACATGAGGGGCCGAATAATAGAGACG
chr01	11125721	11125765	ATTTGGCGTTGGAGTTTGGACTATACTAAGTGGCCAATTCTCAGA
chr01	11184456	11184500	AACACGGCATTGTTGTACCATATATCGAGCTTGTTCCACCAAGTT
chr01	11312077	11312121	TATAGCCTATGTGATTCTTATATGCATGTTCTACTTGTAGATAGC
chr01	11340338	11340382	TTTGCTCCAGATTTGATCTTAAATTAGTGTATTTGGAATCCCGAG
chr01	11172719	11172763	TAATTGACTTACTAACTCACAATTGATTTTCACAATAATTTAAAT
chr01	10903493	10903537	CCAGCGAATTAGTATGGTTGAAATCTCGATCTTCTGGCATCTTTG
chr01	11070749	11070793	CCAATACCACATTCAGAATTCAGTATAGCATATCACTAGCCAAAC
chr01	11260469	11260513	TTGGAGTACATTGGAGTAGGTGGAGCAGATTCGAGTTGATTGAGA
chr01	10915743	10915787	TTACCTCGAGTAAGATTGTTTCATGAAAGAGAATCATAAGATATA
chr01	11124371	11124415	TTGGTGTTTTAGTGACAATTTTGATGGGGCTTTCACGATTGACTG
chr01	10953260	10953304	ATTTATTATGGACATAAATTAACTAAGAATTCTCATACAAAGGTG
chr01	10993578	10993622	AGAAATAACTTTGCCATCTATTTTATATCTTGAAATCCTCGATTA
chr01	10964969	10965013	TGTCTTCCCAACACCTGTGAGGCTCATAATACTTGTCTCCAGAAA
chr01	11183749	11183793	GGGGTTGGTTTGGTCACTACTTCATTAGTTAATTGCGCATTAATT
chr01	11218297	11218341	TGTACAAAGGACACATGGTGGTAGCTTTAGTTTGTCAAGGAAGTT
chr01	10948338	10948382	ATTAACACGATCCCTCAGAATCCCATGATACAGAGCTGCTCGATT
chr01	10924923	10924967	TAGCTCTTAAATAGAAGCCATTGACAGATGAAGCCCTAAACCCAC
chr01	11067565	11067609	TAAGGAAAGTTCATTTAAATTCTGCGTCTTTTAAAACTCACACGG
chr01	11186347	11186391	TCGTGGCCAACTTGACATGTTTGATGTTACTCTTCAAGCTATGTG
chr01	11267353	11267397	TCAATGAAGTCATGATGTATGTGATTGGCATAAGAGATGTAGGTG
chr01	11129820	11129864	TGAGTGTTGATTTTGAACTTTCACTATTGTAGGGAGGAGACTTAA
chr01	10935978	10936022	AATGCAATGGACAAATTGATACCAACTTATAAACCTTCTGTATCA
chr01	11179304	11179348	TTCAAATATACTTAATAAATTCTCTTGCCATTCCAATTGTATAAG
chr01	11288427	11288471	AAAAGTATGGATTGGCTCGGTTCAATAGAGTAAGTCATTCAACAT
chr01	10903215	10903259	GGAAGGAAATCATAAACTAGCCCTTGCAAGCACCTTCTGTCGTGT
chr01	11220995	11221039	TTGCTTGGAAATTACGGTGATAAAATCTAGTGATCGAGGACCCTT
chr01	11222242	11222286	CAGTATTCATCTAAAGTCAATGGCCCATAATAATCGCTGGTTAAC
chr01	11347005	11347049	AGTTAGGACCAAATTAGAAGGACCATATAGTGCCAAAGAGGAAGC
chr01	11111926	11111970	AAAAGAACATTTTGTATTGAGGATGGTCTGTGCCTAATTCCCAAC
chr01	11058798	11058842	TGCACTTGGTCTTAATTTGATGATTACATACTGTTTTGCATCTCA
chr01	10924761	10924805	AATCAAGCAGGAAGATTAAGGCTCAGGATCTGCCAGGTTTTACCT
chr01	11065646	11065690	CGAAATCGGTAGAAGTCGCAAAAGAATTGGAAGATTCTGAGTCGC
chr01	10996213	10996257	CTTGGGCATTCAAATAACAAGTTAATTCATGACAACATTCACAGC
chr01	11115550	11115594	ACCAAAACAACCAAAAGCATGCATTGTGGAACTTTTCAGAAAGTG
chr01	10994022	10994066	CGGTCACTCTTACATCTCACCTCAGCAACTTTTCCACTAACTCCT
chr01	11324217	11324261	ATTTTGATGTTGTTAGGAAAACTGATAACCAAGATTCTAGTATCC
chr01	10994352	10994396	ACTTGTCAACTGAGAGCATTGTTAATTAATAGTTATCTCTTCTCT
chr01	11225306	11225350	GGATGGACCGACCCCAAATATATGCCACCATGCCTCCAATCCTCA
chr01	10938281	10938325	CTGAGCTATTGACCTTGTAATCAGAGTGTTTTCGATCGATTATTG
chr01	10995182	10995226	CTGATGGAAACCTTCAAGATGAGACCAATGAGTCAACCTCCATCG
chr01	11003805	11003849	TTTACCCTATAAAGAAATCACTTGATCACTAAACACTAGAACAAC
chr01	11133880	11133924	ATCGAATAAGGGACGTTGAATTGGGTCTGAAGTTTTATGATTGGT
chr01	11128742	11128786	TATGTGCATTTTCTATCTTTACTGTGATTTCTTTGGACAATGATC
chr01	10925595	10925639	GAAGAGTGGAAAACCATTAAGCACCTAACTGAACGCAAAGCTAAA
chr01	11070871	11070915	AAGCGCACAAAATCAAGGATCTAAACAGGGGACATCTGAAATATC
chr01	11055200	11055244	CTTTCTTGATTTTCTACCCATGAACGTTGTTACAATTCAGAGCCT
chr01	11224450	11224494	TTTGGAGATTGGGATGATTTCGGATGAATTTGTTGCGTTTGGGAT
chr01	11059437	11059481	AAACTGGCCATCGTTTGATCGGATGAACTGCCCCGTCCCATTTGA
chr01	64659848	64659892	CCCTATACCTCTAGTTCTCTGAAGGATTTTCACACCATCAAGAAG
chr01	64608737	64608781	GAGTCAAGGCTAAGCATCAGTGAAATGTTGGTGAGTTAAGATCGC
chr01	64423846	64423890	CACTAAGACTTGGTGGTAGGCTGCTGAGTGGCACTTAGAGATAAG
chr01	64598049	64598093	CAAGACACTTTGACATGCCCAACTTCTATAGCTCCCCAATTCTCA
chr01	64429466	64429510	ATGCCTATGGTGACCCTGTTCTGGACCCATACCTTTCTTTCCTGA
chr01	64499501	64499545	TCACTCCACACATCCATCGCTCCATGAGATTTACCTTGATGACTT
chr01	64629950	64629994	ATATCTGTAAATAATGCAAAGGTAAGTACAAGTCTTGATGGCCTC
chr01	64421393	64421437	AAAGCTTCACTTAATGTCATTCGGAGTGGAGTGCACATTATAATT
chr01	64650058	64650102	TTCTAAAAGCGGGTTAAATATCTGGTATGGTGATTCAGTATATAG
chr01	64637274	64637318	GAATCAATTCAATAATCATTATCTACAGTAAGCTTGAGTAATATA
chr01	64777535	64777579	TTATTATAATAACTACTGGCACTATATTACTATGCTTTATGAACC
chr01	64762441	64762485	AGGTACCATAGAGAGTTTCCTTAACCCAAACCATTACAGTGGCAC
chr01	64330264	64330308	AAATCTGCAGAGCTCTTTGAGAAAATAAACTGACCAAAACGATTC
chr01	64525664	64525708	GTTGATATAGTCATGTTTGAGAAAAGTGCTCACATCCTTATAGAA
chr01	64497243	64497287	TATTCAATGTACTCAATTCTACCATATTCATGCTAAGACTTAAAT
chr01	64386954	64386998	TTGACTCCTAGGTCGTGCTACTCAGAACCATGCTGATTTGTTTTG
chr01	64455730	64455774	CTTTTGCTTTAACATCATCTAATTATTACCTTTGATTTCCATACT
chr01	64658608	64658652	TGTATGATCATTCACTTGGACTCCTCAAACTACTAGAAGACTATG
chr01	64423589	64423633	AAACCTTAGTTAAGTATAATGGATGTATGATGGGGTAGCAATGCA
chr01	64774378	64774422	TCTAATTACTCATAATGTACTTGTTTGGCTTCTTATAGAGCATAT
chr01	64358007	64358051	AGAACTTCTATTTGTATGCTGCGATTTCTTATTTCATTGGCATAT
chr01	64524110	64524154	TGAATGCGCAAGTAAACCCTTATATTGACACGCGCTAATTCCTCG
chr01	64431803	64431847	GAGGTTCTTATCGAATCAAATTGGTACTAGAACTTCCATTTCCAC
chr01	64598517	64598561	GAAGATGATTAAGATAATTGTCTTGGGGTGTTTGAACCTTTCCTT
chr01	64422297	64422341	ACTCTAGGTCAAATCATGCCTAATGTTCCTTTCAGGGGCGGATTC
chr01	64765908	64765952	AAAATTGGACAATGATGCAATTCCAAGGTAAGTTTCATTCTTCAC
chr01	64779383	64779427	GCTAATGATTCTTTTGACATGGGAGAGCATATTCATGATTCTTCA
chr01	64777379	64777423	ATTGGTTTGATTGGTTGTCTATTTAGCGTCTATCTGGACCTTTAC
chr01	64629149	64629193	CTCCTGCTGCTATGTATTCTACTTTTACAATTGAAAGGGCTACTG
chr01	64796212	64796256	AGCTAGCTCCTTTCCATCCATATAACCCCTTAGTATCACATAGCA
chr01	64775312	64775356	GGGTGATGGTCATTGGCATTCTCATTCTCTTTAAAACTTGTGTCC
chr01	64417934	64417978	TAACTATTGGTGTGTGACGCATGAATACAAACTACTATGAGACTA
chr01	64325832	64325876	ATTTTCTATGATAATCCTTTACGAGAGCTTTGGAAGTGTTGTGGA
chr01	64514245	64514289	TCTCTCAGGAATTGTGATGTCAACTCGAATACCATCAAAGCTCGT
chr01	64746870	64746914	AAACAAGCCCAGACAACAAACTGAAGACCAAACAGAATTCACCCG
chr01	64421322	64421366	GCTTCTTCTTTTGGGTGGAATATCGGACATATACTTAATAGGTTT
chr01	64424442	64424486	TTTAGAAATCACTATGCAATTCTAACCCTTTCTAGTCTTACCCTC
chr01	64437553	64437597	AAAAGGTATAATGGATGAGATACTATAGAGATGTAAAACCCTTAG
chr01	64766073	64766117	CACAGTGAAGGTGGTGTTAGATTATATTAGCAAGACCTCTAATCT
chr01	64633799	64633843	GCCCCTTTACACTCTCTAAAGACTTCCTAAGGTTCTCAACTTACA
chr01	64422173	64422217	ATAAGGTCTTGGTGTCAGCTATGATGGCATGATGGGTTGTGCTTG
chr01	64309961	64310005	AAAATATGTGCACCTTGTAACTCAATCAACAGCAAACAAACGTAG
chr01	64659067	64659111	GGGGTTCAACGTCAACTTTCGGCCTTGATCTTCATTCATTTCGGT
chr01	64598599	64598643	TTTCTTTGAAGGGGAGTGGTTTATTGTCAAATGTATCAAAAGAAT
chr01	64776365	64776409	AAAGTTATCAATGGCAACTATCTCCTCCAATGAAATGTAAATGCT
chr01	64660141	64660185	CAAAACACCCATTCATTTAGGGAGGTTCCTCATGTCTTATTGGAG
chr01	64750729	64750773	TAGCATAGGTCATTCTTTTACTTCCCTGTAGTGCTTGGATAACCC
chr01	64425821	64425865	TTTGGTTTTGGTCATAACGTTTCAGTTTGATCATTCATTAAATCG
chr01	64496016	64496060	CGTTAACATCTTCAACCGACTTTGCCAATCACCTTACCCTTTTCC
chr01	64782428	64782472	CTTTAAATCGGAAAATATATGATTTGGATATCTTAGCGGATCTAG
chr01	64667859	64667903	AACCCAAGTAGATTAAGTACAGCTCCAAACAAGGTATCTGTTGAC
chr01	64477415	64477459	GTATTTCCATAAGCGTTTATACACTCTGTTACTACGAAGATTGAC
chr01	64796917	64796961	ATGACTAGTAAAAGTTTGCTAATTACATTAAATTTAGGCATCCCG
chr01	64566304	64566348	ACGTCTGAGGATGAGGCCCAACAACACGTAGATGCACTAGAAGAA
chr01	64750566	64750610	GCAATGCAACTTGACCTATCTTCTACCTATACCATCTCCCCTTCA
chr01	64529532	64529576	CTCTTCTTCAATCAACGCCTTTAAGCCTACCCTCATATGTTCTTT
chr01	64323174	64323218	CAATCTGATCTTTCTTCATGGCTCATCTATTTAGGTTGTGCAATG
chr01	64421957	64422001	AAGAATGAGCGGACGATGTTGTAGATGAAGGATAGATGAGGTTAA
chr01	64435827	64435871	TACCTCCACGTCTTCCTTCTTAGTAACATATGACTGACCCCTCTT
chr01	64553282	64553326	CCTATGTCAAGATGCTTTGCCTATTTCCTCTAGTTGTTACTTTGT
chr01	64633622	64633666	TGAAAACTTTATGGATGTTCATAGTGGTGGGTGGCTTTCCCCGGA
chr01	64497408	64497452	CCAAAACACTCCCACATTAATCAAAGTACACATCCAATCAATCAC
chr01	64777897	64777941	TTTGCCAATGAAACTCTTTAAAGTCGCTGAGAAGAATCTTACTGT
chr01	64324859	64324903	CCAACAGAAAAGGTTCACATGAGATAGAAAATCAAGACTGAGCAA
chr01	64412922	64412966	CGCATTTTGGATATGGAGAACGACACACCGGAACTTGGCCTAATT
chr01	64636299	64636343	CATTCAATTTACTATAACTAATGATATTTCAGCGAGAGTCCTCTG
chr01	64567535	64567579	CATTATGGATGAATACGAACTACTAGGCACAAAACCAGCAGACTT
chr01	64638457	64638501	GTTAAGTGGTAGTAATGTTAAGGAAGCATTGGAAGGGTGGAAGAA
chr01	64325046	64325090	TAATAGATGCGAGTTAATTGTATCATTAAGTATCCAATTGAGCAG
chr01	64387216	64387260	CTTACCTATGTTGAAGCCTAGACTTTTGTTGCTAGAAGACCTAAA
chr01	64398710	64398754	TTCAATACAAAGGGGAATTATTCAGTCTGCTTTTAGATTTCCAGT
chr01	64309475	64309519	AACATTGTGTGGTGAAGTTGATCTGTGACAAATATTTTGTTTAGC
chr01	64303805	64303849	CATCAGACTCGGATTTATATTGGAAAAGAACACAAGTGACTCCAT
chr01	64604490	64604534	CCTCCCTAAGAAGAAGACCCTATTCCCTGTCACCACTCACACTAG
chr01	64394412	64394456	GTGTATTCCCAATCACGACGTTAGGAGTGTTCTTTCCCTCTATCA
chr01	64795505	64795549	CTTCCAAGGAAAGAAAGGTCTGGTTGCAGGTGGGGCATAAGATGG
chr01	64370591	64370635	GGTTTAACCTCATCACATAGTCCTTCGAGGAGCCCATTGAACCAT
chr01	64304303	64304347	TGTTTGAGTATGCGTGGTTCTAGTAGGGAAGTATCTAATTTAGTA
chr01	64778257	64778301	TCACCATCAACACTCATTTAGACATCCAGGATTCGATTGTCTCTT
chr01	64436118	64436162	CTAATACAGGAGTGTTTCGTTAGGTGGTTTAGCCGTTCAGAGATG
chr01	64319723	64319767	TTTACTTAAAAGGCTGGCAGAATAATTGTCATATCATATAGCCCA
chr01	64776059	64776103	TGCTTCCATAGATGTTTGTTATCCAGTTTAGCATGTCACATGTTC
chr01	64496277	64496321	CTTAAGTCCTCCAATGATTATCTCTCTTTCCGTAGCATTCCTAGC
chr01	64593356	64593400	ACATTCATCTTGTTCTATTACTTCTAAATCAGTTGATAAGCAGTA
chr01	64575831	64575875	TACTGTTGAAAAGGAATAAAGAGCTGCCGTGCATGATGGTGTAGG
chr01	64310135	64310179	CTGAAGCCCAGCCTCAAAGAGTTAAGTGCTTGTCTGGACATTGAT
chr01	64792291	64792335	AGCAAATATCCTTCTTACTATGTTTAAAATGCTTCATACCTATTT
chr01	64767697	64767741	TCCCTTGAGCTGCTAAGTTGCTAGTTGTCTTTCTTAAGAATTTTC
chr01	64490112	64490156	CTCGTTCGGTTGGGATGTTACAGTCTATTGTGGCAATTCATTAAA
chr01	64386478	64386522	AAGAAATCGTCCCATGTCCTAACCTAAATAGTAGACATTGTTTGG
chr01	64604716	64604760	GAGCTCTAGATCTGAAACTAGTACTAGCAATGACCTAAACTACAA
chr01	64360050	64360094	GGCCAAGCTGCGTCCTCTAAGGTGCGACCCATACTCCACTTCATG
chr01	64658053	64658097	ATTTAAGCCACATAACTAGGGACATAATTCACTCATGCACATCCT
chr01	64799977	64800021	TAACAATTTCCCAAACCCAAATCACAGATAATAAATTCGAGGCAA
chr01	64401687	64401731	GTGAACTTCGAGCGTAATTTGTTCTCCAGGATTAAAGTAAATCTC
chr01	64783145	64783189	GACATGGTAGCATTGACTTCTTGTAATTTCTCTATGGCTGTCATT
chr01	64629451	64629495	TGGTATGCTTGCTATTGGATATTGTAATGATCTAATGATGTAGGT
chr01	64630542	64630586	CTTTCTTTAATAATCTTGGTGTTCCTATTGTAACCTCTGTAAGCA
chr01	64761916	64761960	CAAACTGATGGGGACGGAAACTCAACTAAGAAAGCCATGTTTTAA
chr01	64764317	64764361	AATTAATAAATTTTGTCGGTCCTTAATCACCTAGTATGAGTTCTC
chr01	64387564	64387608	CATAATGGAAATATCTTGTTGTGTTGGAAGTCAATGATGTCCCAT
chr01	64594856	64594900	AGGTATACATGAAGGCATTACAAAGGACTAGTTCACCAACCCCTC
chr01	64592623	64592667	AAAGAAGCTTGGAAGTGATGTTTGATTTGCTCAGGTGGGACATGT
chr01	64570129	64570173	AGATGGTTGATCTTCTCCACTCTGTACTGGAAGGTCTATTCACAC
chr01	64326265	64326309	AAAGGTTTGCAGTTAGTAACGTAATAAGATGTAACATTTTGAAGC
chr01	64476804	64476848	GAAATGGGATTAGTTCGGCATTACCTATCGGCTTAAATATTTATA
chr01	64363420	64363464	TGTACACATCCATGTTCTTCCGTATGAGTGTCGTGAGAACTTTGT
chr01	64436253	64436297	GCATTGTTAGTGATAAATTCTCAAAGACAAATGGCTCATCCCTTG
chr01	64394260	64394304	TTGGTATGTTGACATTGGAACTACTTAGTGTCTGTTAGGATTCTT
chr01	64790120	64790164	GGGTCAGGGCTTTGCATAGTGAACTCAGATTTGGTTATGACTTAT
chr01	64596047	64596091	AAAATAAATAAAAGAGTTGTGGCACTTCATTTCCTTGTCAGATAA
chr01	64598245	64598289	CTCCTAGAGTTCACACATTTTCTCCATAGGACAGCACTCGCAACA
chr01	64460195	64460239	ATTTTCACATTAGAGATAGATGGAATAGAGGAAGAGGCAGGGTAA
chr01	64592955	64592999	ATGAAATTGTTACATTTAAAGGTTTTGAGTAATGGGAGATACTTT
chr01	64649603	64649647	CATAAATTTATTTGGCAACTGGAAGAATGTAGACAAATGACATGA
chr01	64499646	64499690	GATGTATCTATTATATCAATGCTTAGATCTCTCCTTATAGATTCT
chr01	64490570	64490614	TTTAATTCCATTTGTGTTAGTAGTCAGGTGTGTCTCTTCTATCAC
chr01	64777077	64777121	GCTCTTTGACTCAGCCAAACAGCCAAAATGTTCCCACACAGCCTT
chr01	64782910	64782954	TCTGTTTACTTTCTTTCATCTTGACCTTCAAACGAAATTGGAAGC
chr01	64635010	64635054	AGCTTTGAGTTTCTTGATTTTCGTGGGCTTCCTGAGATTTGGATG
chr01	64777957	64778001	CTTCTCGAAGTACAACTGTCCCAATAATCTGTAAACTAGGGCTAA
chr01	64716948	64716992	CGCGTGTGAAGAGAGGGAGAGACGGGACAAAGTACAGAGACGAGG
chr01	64771726	64771770	AAATTTATGCCTTATTTTGTACCTATAGATTCAATAAAGTTGTGG
chr01	64385791	64385835	GGGGTCTAATATTGGGTAGATTAATAACTAAGGTAATAAAGTAGC
chr01	64579444	64579488	TTTTGACCACGCTTCAACTATATTTGGCTTCTTAGCTTTACACGT
chr01	64527269	64527313	AGCCTTCTTCACCACTTTTAAACCTATCCACCTTGGCTTGTATAG
chr01	64636903	64636947	TTTCTCTAAATGGAACGGGTTTGTTGTTGTCCCTCTCACAAATAT
chr01	64424639	64424683	AAATATGAAAACCTTTAACATTGTCCACAACTCCGAGGTTACCAA
chr01	64751224	64751268	AATTTGTGACACCAAGAATCAAAATCTATTTATGCGCCATTTCCT
chr01	64426599	64426643	CATAATATGTAAAATTTTAGAGCCGCTTACTAACAGTTTGAAGGG
chr01	64497293	64497337	TCATAAGAATGCAATATAGCTAAGACAATTAAGAGAGCGTCACCT
chr01	64772835	64772879	TCATCCTTCTCTTAGTGCACCTATATTATTGTCACGGAACCTTAA
chr01	64781587	64781631	GTTTGATCAATGACCTTACTTTAGTGCTCCCAAATGCTTTTATTA
chr01	64569142	64569186	AAATGAAATTAGGAAATGCGGAGAAGAAGATTGGCAAAGGGAAAT
chr01	64572129	64572173	GTTAGCAATATAGTAAATTGAGAGTTGAGGAAGATAAGGAGCGAG
chr01	64607401	64607445	CGGCATTTAGGACTCGCTGTGGTCATTATCAATTTATGGTGACGC
chr01	64306198	64306242	TACCCCTTTCTTCTAAGTCCAGATGCAATTAAACGTAAACATAAT
chr01	64663211	64663255	CATTAAGAAGTAGATTAAGGCCTTAAATCAAGCGTCCCCTCGAAA
chr01	64661320	64661364	TGGAAAGTAGACTTATAGATCTTTTGGAGAATACCTAGTGTACCT
chr01	64399177	64399221	GTTAAAAGGAGGCAAATTGTTGGGTCAGGCTAGTGGGATATAAGT
chr01	64666645	64666689	CTTTTAAGTCATTCTCATGGATACCTAGGCCACCAAAGTAAAGAC
chr01	64765509	64765553	CTGCTTCCTCTTTCAGCCTTGCTTTATATGCTTCGTCTTGGTATG
chr01	64782700	64782744	GATTATTTTGTGATCTCAATTTCAACAGTCTTTTGCTATATCCAT
chr01	64554500	64554544	AATTTTCTCTCAACTAATCACAAAGTCAAGCCTGGGATTGGAGAT
chr01	64779593	64779637	CACTTGTACAGTCTGATGTTAATGTTGCTGTTGGTGCTGATGCCT
chr01	64412275	64412319	GATTTAAACTAAAGACCAAGATTAACCAAAGGCCAAGATTTAAGG
chr01	64798742	64798786	AGGGCCTTGATGCGTGTTGAGATTGAGTAAAAGTAGCACAAATTC
chr01	64666374	64666418	ATACTTGACAAGCTTCTTGATAACGGACTTATAGAACACCCAATG
chr01	64433418	64433462	TTCTCAATAATCCCTATTTGAAATGTCTAGAAGTGTAATCTATAC
chr01	64495539	64495583	AAACCAGCTGATTTTGTGAAGATTCGAAACCTGACGACCACTTAT
chr01	64783903	64783947	GATGCTTATCATGAGAAAGTAACTTCTGATCTGTTTTGTGTTATT
chr01	64410629	64410673	ACTGATGGGGTTTAGAAGTGGATTATATAAACTAGCTGAGGCACA
chr01	64311794	64311838	AGCACCTATAGATTCTTAACACACGCAATTCATGGAAGCTTCTCC
chr01	64795392	64795436	GAAACAAATTCCATGTGTAGAGGAGATAGTGCAGTAGTCTTTTAA
chr01	64574349	64574393	TTTCAAATAAACTGGAAATATAGTTGTCTTAATAGTATGGTTGAG
chr01	64567316	64567360	CTATTCACTTATCGAAAAGGGACTATTTATGGCCATGTTGGTTTA
chr01	64402386	64402430	GGCTTTAGATGAAATTAGGCCCTACCCTAGAATGGGTTACTAGTT
chr01	64305917	64305961	CCACTACTAACTTTGGACCTTGATAAACACATGGACTATATATGA
chr01	64431953	64431997	CACATCAAAATATAGGCTTGACTCAAAGTGCAAGACAACGACATG
chr01	64503843	64503887	AAAACATTATCACCAGCATCATATATCACTTTAAAGAGTAACTCC
chr01	64400862	64400906	GAATGGGTTGCTATCATTGTTAGGTGCTTAAGAAACCTTGGGTAC
chr01	64312412	64312456	AGTATTGAACCTAATCCCTTTTCGAGATTAATGAGACGACATGTC
chr01	64665097	64665141	GGGGCCAAGATACTAGGGTGGATTGCAAGTCAAGAGGCTATGTAA
chr01	64766899	64766943	TTAGGGCATATCAAAAGGGTACAACATGAGGAAACCTAGAACTGT
chr01	64423464	64423508	ATGGAATAGGCTTGGGATTGTATGTAAGATAGACCATAGACTATA
chr01	64782844	64782888	GGTTGCTTGTTATCATGACGAAATTAAAGTCTCTCTACCACCTAT
chr01	64772504	64772548	ATAGTGGATTGAAGATCTCTGTCAAAGTTCTTTCCTTGTCATTTC
chr01	64399042	64399086	TGCTAACCTAATTAAGAGTATGCTTGTATGCTGGCTCAATTATGC
chr01	64503891	64503935	TCTAAAGCTTGCATTATCAGGGTGGAGATAAATACTTCTTTCAAC
chr01	64477091	64477135	AATGGTTTCGAGATTGTGGCGTTTGAATAGTTGACATGAACAGGA
chr01	64476690	64476734	AAAATTGAGTGAACTTGCAATATGTCTACCATTGTTCTATTTGAT
chr01	64598451	64598495	AGTGTTTGAACCATTAGATGCAAATCATTGTAGCACTTTTAATCC
chr01	64436661	64436705	CCAGAATGCCCTCAAGATGATTCACCTCTCTCCCATATTAAGAAT
chr01	64412756	64412800	TCTCAAATTTTGGGTATGTTCAACAATAGGAGAAGGCTCTCTTTT
chr01	64767452	64767496	TTTTGATTTTGTCTGCTTTCTTTACATGGGTATTTTAAAAGATTG
chr01	64308563	64308607	AAAATTATGCGCCTTGAACCAATTATCGTAGTGAATCAAGCCTAG
chr01	64664030	64664074	TTTAGGAGATAATTAGTAAAATATGGGTCCAGGCCTATAGTAGAA
chr01	64571656	64571700	AGCTTCCTACATCAGTTAATCATTTGTAATCTATTAGTTGTGCAT
chr01	64636742	64636786	CTTCTATTTACAAATCTCCTTAAAAGTGCTTAAACCATTTGAGGC
chr01	64400639	64400683	CTACAAGCTAAGCATGACATCAAGTTAAGACACATCATGTTTGAC
chr01	64765824	64765868	TCTTAGTCTCCGAAATTGGTTTATACATTGTGTTCACTGTTCATT
chr01	64329850	64329894	AAATAACATAATCAATTACCATATTTCCAGGTGATCTATGACTTC
chr01	64458474	64458518	AAACAATGAAAACCATGTCGTACGTTTGTGCATTCATACATCTGT
chr01	64580312	64580356	TTTAAATGTTATGTACCTACTAAGTGTTACATTCTTTTGATCGAA
chr01	64326920	64326964	TTGTTCATCAGCAACAAAGTATCCTAGAAGTTTTAGTTTCTTCCA
chr01	64527421	64527465	TTTGGTTAGCACTTTCTCCCCTTATTATACAGTGAATCACATCAA
chr01	64412707	64412751	TTTGTGTTTCTCTCTAGTACCTCTCTTGAATGATATTTTGTGTCT
chr01	64574203	64574247	ATGTGATGGTGTAGGGCTAGTAATCTTAATTCAAAAGTCCTATTT
chr01	64437262	64437306	ACCCCTCAAAGTTGACATGCGCAATTCTTGTTGGGTCTTCTCTAA
chr01	64420983	64421027	GATGTTAATGTTGCCACTGTCTTCATATACGTGTAGTTGAGATGT
chr01	64770768	64770812	AGTTGTGTGGGAGTTATAGTAACCAATGGATGCTTCAAATAAAGT
chr01	64412336	64412380	ATGATGAACAATATAACAGTAATGCACGACATCATTGACAACCTC
chr01	64325176	64325220	AATTGATTAGAGATTGTCGATTTAAGGCAGAGAGAAAATCAACGA
chr01	64773737	64773781	TCACTAGAATTTTAGTCCCCTGAATTGTATTCCTGATTTGTTCTA
chr01	64771907	64771951	TAGTTTTAGGTTTTGTAGCTTCACTGTTGTTTCTTTATATGAGCC
chr01	64635631	64635675	TCCCACATTTCATTGGTAGTCTCATAGGATGTAACTTTGTTGAAC
chr01	64528260	64528304	TCTAACTTGATAATCCACAATTAATTGGTCAGTGGAACCTCAAAT
chr01	64595646	64595690	ATTTACAAAATAAGTCATAGGAAGAGATCTATTATATCTAATGGA
chr01	64305544	64305588	ACTCATGCATGAATCCTTTGGGCTTACTGATTTTAAATAAAACCA
chr01	64498116	64498160	ACAATTGATGGGTTAGTCTTAGAAAACTCAATGTCTCACACCACC
chr01	64798252	64798296	CAAACAACCACTTCCCTTACTCTGAACTCTTTCCAGAACAACCCT
chr01	64633116	64633160	CCACTAGTGTTATAGTATATAAGATTACATTTAGACGAGGCAAAG
chr01	64694837	64694881	AATTCTAAATTTCTTCTGGAGTCTTAGTAATTAAATAAGCATTCC
chr01	64767649	64767693	CTTCCTTAGACTTAACTGATATCTGCATATAGAGTTTCTTTTCAC
chr01	64411997	64412041	GTCGTGACTTATATGGATTAGTGAGCTTAGCTTGCATATGGGGAC
chr01	64783198	64783242	CAAATTTTGTGTCCCAGATATTTCAGATTTAAAGGGTATTATCGA
chr01	64630780	64630824	ATATAGTTGGTTGTGTTGAATTAGGTATCAAATGTGCTAAGATTG
chr01	64360299	64360343	AATCCAAACCAACTCCTCGAGGTCAATCATTCTCTCTGATAGGAC
chr01	64347594	64347638	TGATGACGAGTTAACGCAAACCACACCAGCTCATCTGCCGTCTCA
chr01	64414130	64414174	ACATTTACCCATACCCTATTGATATCCACAATAAGCTTACACGGT
chr01	64309774	64309818	TATAGGCTCAAAGTATAGGATAAACTTCAGCAAGCGCATCTCCGG
chr01	64386329	64386373	GTGTAACATAGTGTAAGACCAAGCCCAGGAACCCGGTGCCTACAA
chr01	64308726	64308770	AATTCAAGCCCCACAGTTGCAGTTACTACCACAAGCTCATTTGAC
chr01	64695766	64695810	GACCAAAATGCAACCATAGTAGTTTCAAGAGGAAGGCAGACATAA
chr01	64594968	64595012	TGTCTTGTGATGAATATATTAGACTTTTCAATGCGCTCATACATT
chr01	64401614	64401658	GTCATAGCACTGACGGAATTCCTTATATGGTGGTTAAGCTTTTCA
chr01	64436742	64436786	GATTTTGGACATGATATAGGACTCAATGGTTAAGAAATGCCCTAA
chr01	64642515	64642559	GAAAGTGATCAATTCTCTCGCATGGAAATAAACATCTCGGATTTA
chr01	64792069	64792113	ATTCGAATCAATCTACTCGTTCATGATTACTGCAAAGGGGAATAT
chr01	64769690	64769734	TAAATATAGCTATCTTATGCTTTTGTTGTGTGCTATAAAGGTAGG
chr01	64657789	64657833	TGATTTGGGTTGTCTTTGTCTGTAATGACCAAAAGTGACTAATTA
chr01	64591795	64591839	TGCATTATTGGCTCGCTTAACATCTACATAAAATCTAATTACCGG
chr01	64461944	64461988	ATTTATTTCTTCTTTTGTAGAGTTATTCAATCGCCTCTATCATTG
chr01	64771286	64771330	TTCAGCTGAATAGAATCTTTCCTATGCTATGATCTCCATTATTAT
chr01	64608942	64608986	ATTTATGTTAGAGAAGTGGTGATGTTACATGGTACCTTTTGACAT
chr01	64425875	64425919	TGTTGGAAAACTTATTGAATGTAGTTTCTAGTTAATCAGGTTTAA
chr01	64573883	64573927	GTTGGAACCCTAAACATAGTTAGACATTTTGATATTAGGTACTAG
chr01	64647687	64647731	TTAAAAGTAGAGAAAGAGTAAAATCTTAAACTTGAATGTGCCTAG
chr01	64521188	64521232	TTCTAAAGATTAAATTACTACATGAGCTAAATATTAGGTGAAATA
chr01	64643627	64643671	ATACTCATGCCTAGAATCAGGTTATGTTGATCTACCCACCTAGTC
chr01	64324671	64324715	TTAGGGAGTGGAAACTACTTCAGCTAAGGTCAAGTAATGGCATTG
chr01	64461453	64461497	CCCCACCTCATCTATATTGTATAGCCCGATCGAATTGGACACATG
chr01	64659770	64659814	CTTGTGTGTAGGATATAGAAATAAACCTCTTCTCTATTTGTTCTT
chr01	64403295	64403339	ACGCTAGCTATCGTCCTTACCCATGCTAAATAATCGACCTTACCT
chr01	64798187	64798231	TAAAAGATCTGTAGGAGTATTTTAACCTCTATTTAAAGTCTAAAT
chr01	64598299	64598343	TGTCCCTTTGTTACTTCTGCCACACAATGATATAGAGAATTAAAG
chr01	64664357	64664401	TACATATGACATCCATCTACCAAACGTTAAAGGGTCAAAGCCTAT
chr01	64774552	64774596	AACTGCAGGTTTGGTCTAGAATTATGCCTTACAGAGAGCCATTTG
chr01	64413810	64413854	TAACCCATCAAGAAAGAGGTGAAACTAGTTAAGGTAGAGAACTTT
chr01	64713810	64713854	TTTGTGTAGACAGATGAGAGTATGGTGCTGAAAGAGACAAAAGCG
chr01	64799791	64799835	GTGATTGTCCCAGCACCTCAGTTAACTCCAGATGCAGCAAAATCA
chr01	64646819	64646863	ACCAACCTTTTCAAACTTACAAGTATTCAACCATTCAAGCATGTT
chr01	64308854	64308898	TAATTACTTTATGTAGGAATGAGCTTCAAGGGTCTTGAGAGTGCA
chr01	64792363	64792407	CTTAGCATCTTTGTAGTTCTGCAGTAAGATATTGAGGCACAAGGG
chr01	64411184	64411228	TAGTTAACTTGGGTAAACTAACATCTTCCTAAACCTAGGCACTTA
chr01	64580222	64580266	CACACATCGTTAGTAACCATAATCGTATGTTAAGTTCGTTACTTC
chr01	64644679	64644723	TTTACTTGGGTAATGGGCTTCTGTTTATTAGGCATGATCAAGCTC
chr01	64528755	64528799	GAAGGCCTTGGTTGGTTTTATGTAGTGATAGAGACGGTCAGTAGT
chr01	64467831	64467875	TATTAGAAACGGTCTTATGTCCTAAACTATCCACTAAATCAATCC
chr01	64426445	64426489	TTTGGGTCAATCTTGCCATTAAAGTTACTACTAATGCCTCGCTTG
chr01	64326421	64326465	CACAGAAAGTCAGATATAGAGGCAGAGGAAAGGGTTCACATAGTC
chr01	64747017	64747061	CATAATACTTATGTCCACCGGATGTTATACTAATGCTCGCTAAAT
chr01	64525227	64525271	AAAGGAATCAAAACTGGGGTATGAAACACGCAAACTAGGCTTTGG
chr01	64367655	64367699	TGAACTCAACGAACAACTTGGAAGCAACAATAGATTAAAACTCAC
chr01	64528536	64528580	TCTTATTGCCGCATCAACCATTACCCACATAGCATAAGTAAGGCC
chr01	64659458	64659502	TTCTTCCTTATTTGACTCTTTACTATCAACTTGGACTTGATCAAT
chr01	64402845	64402889	AAGACCTAGAAACTACAAAATTTTCTGCTGGCCCTGTTGAGTTAA
chr01	64659013	64659057	TGATTTTCTCACTTTCTATGCCGGGTTTGTGTTTAGTAGTCAAGA
chr01	64619734	64619778	GTCCCTAAGAGACGACAATAGTGCCCTATCTTGATAGTGCATTCG
chr01	64418569	64418613	TTGAGATGAATATGGGTATATAGTAAAAGAAAAGTTGGGCTTATT
chr01	64778777	64778821	AGTCTATTCGATTAGGAAGAACTTGAATTGGCGAACTAGAAAACG
chr01	64457748	64457792	CTATTTGTCCATTGTCATCTCTGTTGCTTATTTGCCTTTGCCACC
chr01	64552637	64552681	ACTTTATGGCTACTTTTGTCAACATTTTCCCTGGTAACCTGATAT
chr01	64594775	64594819	TTGATGCAGCTACTATAGGGGAAGAGATTAACCAACTTGTGTCCC
chr01	64646198	64646242	CATAAGCTCCTCACAATTATCCTCCGACTCGACATAAACATCCAA
chr01	64659115	64659159	AGTAACTCTATTTGTCTGGCATGCTGATCATATTGTTGCGGTCAT
chr01	64636550	64636594	CTCTAACATGCCCTGATTCTAGAGTTTACATATAGTCTTAAGAGC
chr01	64353743	64353787	TGGACGAGTCATTATCCACCAAAATTATTTCGCCCCTTACGTCTT
chr01	64765421	64765465	ACTTTCTCTCTCGTCTTCACTGCAGTCTCCTCCAGCAACCAGATC
chr01	64306747	64306791	CGGTTGCTTCTTTGAATAATATGGACTGGAAAGTGTGGCGTGACT
chr01	64418829	64418873	GAAGGCTCACGATTTGATCTGTACATTTACCCGTATGTGTGAATC
chr01	64666867	64666911	GTCATCCAACTCGTAGACTTTCAACTCTCTCTTTGTGATCTCCCA
chr01	64783531	64783575	AAATCTAATTATACCAAGCCTGATCTTAGCGAGAGTGAGTTTGGC
chr01	64689688	64689732	GCTTATGGGCAAGGGAAATTGTTCTGTGAGGAGATACGAGTTCCT
chr01	64597075	64597119	AAGGATGAGGATCTATAGATATTCTTGGAACCCTTCAATATCGAT
chr01	64495663	64495707	TATTATAAGCTCAAATTCTGTATGCAAAAGGAGAAGATATGTGTT
chr01	64421581	64421625	TGGATAGTAAAACTAGTAATCAGTTGGAGTGTCTGGTTGCAGTTA
chr01	64665959	64666003	TTGATTGGTGAAGCAGTTCTTGTGATCCCTTAAGGCATTGCATTT
chr01	64667312	64667356	CCTTAAAGTCAAAGGCTCCCAAGTCATGTCTTATAGATTTCGAAC
chr01	64421492	64421536	CTTCGGTTTAGAGTTAAATTTGACCTTTGGAGTTAGACTTGCATG
chr01	64345662	64345706	TCCTCATGGAGTTGTGAAGCTCTGGAGTGAGACAATTGGCACATT
chr01	64603922	64603966	GTTGTGTGATGCTTACTTTGAGATGTGTAATGACAATCATAGACT
chr01	64459218	64459262	GATAGATAGTACGATCGAAGTCATTTAAAGTTTCGCGATTTGTAG
chr01	64572470	64572514	TTTTAAAACCTAACTATATTTACACTAGCAAATCACAGCCTTTCG
chr01	64658197	64658241	TTTAGCTTCAATAAGTGCACTACATAGTTTGTCCATCTACATCCA
chr01	64792243	64792287	ACAAGAAGGCCCCTGTGTAGAAATCTGCTTTTAAGACTCCTCTTG
chr01	64657344	64657388	ATCATGGATTTTACTTTAAGCTTGACTATTAATCAGATTCAAATG
chr01	64640441	64640485	CATATGATATGGAATTTAAAAGTTATAGCTCCAAAACAGGATTGT
chr01	64593033	64593077	GCATGGGCTACTAGACTTCCTGGTTTATATTATAAGGCTAAGAAG
chr01	64439332	64439376	TGTAAAATACGTATGCAACTTACTACTAAATCATCTCCAAAGATT
chr01	64630463	64630507	GTTCTTACTTAGCTGATGTTCTTGAACAAAGGAAGAGTTGATATG
chr01	64693478	64693522	ATGAGATCCTTGGGGCATCGGTCACTCCATCTTAACTCAGAATTT
chr01	64778501	64778545	CGTTAGCTGCATAGTATGGATACTTTGGAACTCCTTTCTGCCATC
chr01	64784733	64784777	AAAATTAATGCTTTATCTGATAGTTCTAGCTTAATATCCTACTTT
chr01	64553975	64554019	ATAAAACGGAAAAGGACTTGCATGCACAAATACCAACAATACCCA
chr01	64767187	64767231	CTCGCTGTGTTTGAGCTCGTAATCATCTCTGTGAAGGTATGTGTA
chr01	64751522	64751566	CTTTGGAGCGAACTGGGCATCCTTAAGCAAACAATAGGTCGACTT
chr01	64457405	64457449	TAATCTATTTATTTCTCCGTTCATAAGTGACTCAACCGCCTCTAT
chr01	64436559	64436603	TAGGGAAGACACTCAATAAAAGCTGGATTTTGACTTAATATCACA
chr01	64607099	64607143	ACGTATAGGATGCCCCAGATGAGTTGAAAGAATCGAAACTGCAAT
chr01	64779335	64779379	CAGGCCGGTTATGTTGATTTCGAAAGTATCTCAGAGAATGGAAGC
chr01	64639879	64639923	GAGTTACTTATGAAATTGCATATTTTCCTTCACTAGTTAATTGTA
chr01	64791455	64791499	CTTGCTTCTATGTTTCGTCAAGTAGATGTATATCATTGGAAAATA
chr01	64597204	64597248	CAGAAGAGGTCGATGACTAAGTTTTAGAAGTCCTAAAGTGTCTAA
chr01	64554954	64554998	AATGAAATGAAGGGGATTGATTATCAACCAGTCAAGAAGGCCCAC
chr01	64492494	64492538	AAATACAATTGGCATTATTTTGTACCTATCTCAATTATAGTTGCT
chr01	64773971	64774015	ATCACTTCCTCTGTCTATTCACGAAAAGAACCAGTATGCTTCCTT
chr01	64693715	64693759	CAGACACACAAGCTAATGGTATGATCATGATACGACTATTTGAAT
chr01	64426820	64426864	CGTGGCCCTGAACTACCAACTAAGGAAATCGAGGCAATGGCTAGT
chr01	64662667	64662711	TATGAGTTGATCTTTTACGGTCAAGTGAGTGGATCATGGCCCACA
chr01	64432125	64432169	CATATTTAAGTCTATGTGAATTGATTCTCCATTAGAAGTGCTTTC
chr01	64761156	64761200	AGCTCTTATTCACAACCTAACTCTCAAGCTAACTCCTATTCTGCC
chr01	64661149	64661193	TTTCAAGAAATCGTCATAGAGGGTTCCATAACTTTGGGTGGGTTC
chr01	64773334	64773378	ATTTTCTCAATCAGTATAAACTATTAGCAAACTTTTGTATGGGCA
chr01	64323551	64323595	ACCATATATAGTTGCGGCCCATCTCTGTCATAACCTCCAAGGATA
chr01	64579562	64579606	TAGAAAAGTATGAATAATTAGGGAGCTATCTTTGTCCAATGTCTA
chr01	64429698	64429742	TATGTTGAGGCCAAAGGATATTTAGGTGAAGAGAGTTCCATGATA
chr01	64469153	64469197	AGCAAATGGACTCTCGAATTGATAATTGACAGTCAAATGGTCAGT
chr01	64773859	64773903	GTTGCAGGCTGGGGTTTCAAATGAATCTAAAGCTATATTCTATTT
chr01	64435223	64435267	TAAGAGAAACTGAACCCTTCCATCCAACCTAGATACCACCAGAAA
chr01	64387414	64387458	TTGTCTCAGGAGCTAGCATATTGTTCAAATGTTGTCCAAAAGTCC
chr01	64769551	64769595	GGGACTCCATCACATTACATCCAAATCCTTTACTGGTTTCAAATT
chr01	64780078	64780122	CTGCATGTATGTTGGCAAGTCTTAAGCAGCACGGATTGTTTGAAA
chr01	64603724	64603768	ACAGTTTTAGGCGAGGAGAAGCAACTAAAGATGAAGCAGGAACCT
chr01	64766187	64766231	AAGTTCAAATCTTTATATCCCTATTGAGTTATTGCGCAGGGTAAG
chr01	64312256	64312300	AGTCCAAGTAACTTAGAGGATCCCAATCACAACCAACATACCTAG
chr01	64437697	64437741	AACAGATGCAAATTCAACTGAAGCACTTAATATCTCATGCTACTA
chr01	64413624	64413668	ACATGATGATAGGTGTGATTAATTTTAAGATGAAGAGAATTTTGG
chr01	64645044	64645088	AATCCTCAAACCCAATTTTCATCCACTAGCATAAAGAGTCAATGG
chr01	64793864	64793908	AATTTAATCATTGATCCATGTCCATATCTGAGTCCACATGTTAAT
chr01	64664114	64664158	TCTCAAGGGGCTCAACATCCGGCATCTACATGATCAAGAAAATCT
chr01	64767309	64767353	ATTTGGGATATGGACAATTCATCAACAAATGGGCATCGATTTCGG
chr01	64311309	64311353	AGCTATACTCACATGGGAGATTCACAAATAAACGCCCTAGGCATG
chr01	64594564	64594608	TAGAAAAGGCTATCAAAGAAGTGATCCTTAAAGTTGATGACAGTA
chr01	64783302	64783346	GATTCTGAAATTGCATTAACTTGTTGCTTACTCAGGTCAAGGTCT
chr01	64355423	64355467	CTTTCCTCCGTCGTTTATCATTCTTGTATTGTAGCTATATCGTCC
chr01	64461309	64461353	TATTTATATGTAATTCCAATGTTAGTTTATTACTTCGTTTCATTT
chr01	64579711	64579755	ATCCTGAAACCTTTGCCTGTTTATGTACTATATGCATTGTTCTGG
chr01	64504618	64504662	TATTATAATAAAAGAGCTATCCTGCAATTACAACTACCACAAACT
chr01	64433334	64433378	GGTCTAAGGGTAGATTTCACCATCCATTTCGTTATACCTTCATCC
chr01	64334530	64334574	CAGATTAGATAGATAGTCCAATTTGAATCATTTAAAGTTTCGCAA
chr01	64594255	64594299	CTCCATTTCATGCCTCTTTTACTTAGCCACAAAGAACTAAAGTCT
chr01	64796564	64796608	ATTGTGGTTGGGTCTCCTATTGCTAGTAAAATGAACATGTAGGAA
chr01	64572633	64572677	AACTCAAAGTTATCTTCTTCCCCACACAGTTCTCTCCCCATAAAG
chr01	64530001	64530045	GAATATGCAAGAATTCTGGATTGGAGTTGCTTTGGTCTGCTAATT
chr01	64664666	64664710	AGCCAGCCCTCTTTCAAGCTATTCAGAAGATATCGATTCATTAGT
chr01	64580033	64580077	GGCTAATCTCATGAAACCACGCAATGCTCAAATTGGTAGAAGACT
chr01	64595790	64595834	GTATTATAGCTATTAGAGATGTTGAGAGGGTGCTTATAAGAAGGC
chr01	64309547	64309591	ATCCTTGCATTGTACAGGTAAAGAATCGAGTTCCAAACATGCATG
chr01	64569740	64569784	AGAATTTTGAAAGGCAATGCAATAAATTACAGTGACAAAAGATGT
chr01	64529243	64529287	AGTAAATTCTAGTTCCCTCTTCCTTTTCGCATCAAGTGATACTCA
chr01	64792423	64792467	ATAAGTTCTGTGATAGGCTTAGTTGTCTGTCTCATCTGCTGCTCT
chr01	64594098	64594142	TGGTGGAAGCTTTAGAATAAGTGTTGTCCTCCTTCTCGTCGTCAA
chr01	64418323	64418367	CCAGTTCAGGTCTAGTGTAAGGATAGTGGCAAGTGGTCAAATATA
chr01	64463574	64463618	TTTGGGTTTCATTGCAATTACTCTTTTCTCTAATTCATAAGTCGT
chr01	64691766	64691810	GCTCCGACTATAAGCAACCTTTCGCTACCAAGCCACAAGGATCAA
chr01	64632825	64632869	TACATAGGCTGGTGATTGATAAACAGTGGAATGATTTGAAGGACT
chr01	64491974	64492018	TTTATGATTTGAATTGGGCATCTACTTGTTATGTACATTTTGAAC
chr01	64437625	64437669	AGTTAATGGTACTATTGCTTCATATCCAGTAGTAGTAATTGCACT
chr01	64592205	64592249	TAAATGCTTCTTTTGTTTGATGGAATAAATACAGCTTCTTATGGT
chr01	64568186	64568230	GCATCCTGACACTTCTCCATGATAGAACAAACAACAACTTGCAGA
chr01	64659687	64659731	GGCAAGGAGGTAAGGAGGGCTTATATTTGTGAGTTGTTTCTCTGC
chr01	64766613	64766657	TTGTTCTGGGTAACTCAAAATGGAACGCACTTTATAAACTGGAAG
chr01	64657108	64657152	ACATTTGCTTCAGTTGTTTATAACTAGGGCATACGATGGAATGGA
chr01	64310733	64310777	ACATCGAACATACATGGTAAATAATTGTTTAGTTAGATGACACAT
chr01	64665743	64665787	CAAATTAAAAGCTTGAAATTGCTGTAGTGATGGCCCAACTAGGAG
chr01	64665377	64665421	CTGCAGTGATTTATTAGGCCAACGATCATTGAAGTGTTCCTAGTA
chr01	64665437	64665481	AGAGGGATTGAGGCATTGCATGATCCTGTTAATTATGTTGGCACG
chr01	64500508	64500552	GCTCAACTTTTAATAAGAATTTCCTATAATTGTAACTCCGCACGG
chr01	64408787	64408831	TACCCTCTAAAAGTATCTAAGGACTCAGAATAGTTAACCTCATTC
chr01	64775426	64775470	AGCTTAAGTTTGGATCTCTTGGATATTAGTTGCCTGTCGTATGAA
chr01	64783987	64784031	TCACCGGAGAAGGGTTGTGAGATCCTAATGTGAGCTGCATGCCTG
chr01	64573956	64574000	CATATTTTGAATTAAAGTACGTACTGATTTGGGGAAGGCGTTAAC
chr01	64441515	64441559	TCCTTTGTTTCTCATCAATGGCAAACGTAGCAGCGACAACTTCAA
chr01	64503075	64503119	TGCATAAATAATGATGATGAGCAAAGTTTAATTGTACCAACTTTT
chr01	64421665	64421709	CAAGGGTGATGATTGGAAAATAGGTTATGAAGGTGGAGGTCAAGT
chr01	64436367	64436411	ACTATTTCCTACTCAACCAGCCAAACGTTCTTCTTTGATCGAGTC
chr01	64364836	64364880	AACATCATTGTCCTTTTACCCTCCTGGTTGCATCGATTGTGGTCC
chr01	64412227	64412271	TGAAGGACCCCGAATATCCCTAAATTTGGAGCATATAATAACTCC
chr01	64358855	64358899	CATTTCGTTTTACCTGTCGCTTCTCTCTAATCCTCTATTCCCCAA
chr01	64463633	64463677	AATTTTATTGAAATAGAAGTTAACTTGGATGCCTTGATTATAGCT
chr01	64329711	64329755	TTGATAAGGATCCATGAATCAAATGTTACACAGATAAGTTGCATA
chr01	64308956	64309000	CTGTTCATGACGTTTCAGTAGACAATCTATTGGCCTTGGCACGCG
chr01	64437415	64437459	ACTCCATCATCTATTATCCATTAGCTTTCCTACTACACAATGGGC
chr01	64490951	64490995	TTCTTGTTCAGAAATCCATGTAAGTTATGTAGAAGAATTGATTAA
chr01	64608053	64608097	AAGCCTTACGAGCAAAATCACCTACCCATGACTTCGAACTGGCCA
chr01	64437202	64437246	ATAAAGTAAGCCGATAGAAACTCCTCATTGTGTTCCTAAAGAATC
chr01	64353900	64353944	TCCATAATGTCGAAGCATCAATTCCCCTTTCTTGGTAGCGAAGAG
chr01	64796741	64796785	TTTAGGAATAAATGAGACGGAACCCATATTTGAGTCTGTCACATC
chr01	64355877	64355921	CTAAGATGATGGGTCTGACTCTTATTAAATCAACCCTTTATTTCG
chr01	64308473	64308517	TCTAGGGTTTATAAATTCTACAGCAAGCATATTCCATAAGACAGA
chr01	64690635	64690679	TTTCTTTGTCAATCTCTACACTTCCATGTAAATCTCAAGTAAAAC
chr01	64646625	64646669	TTCAAGTTTAGTGTTCATTGAAGCAACATTAGGATAAGAATTGGT
chr01	64492034	64492078	GCAAGAAAAGACTTTGGTTCCTGTTTTGCTTTGTTGTCTGCTATA
chr01	64647869	64647913	CCACATATTGCATGCCAAATCACTATAATTAAACATTGTTGTCAT
chr01	64353054	64353098	TCGCTCTTCCGATATATCTTAATACTACCTTAACTCTTGCATCCG
chr01	64661224	64661268	CAAAGAAGAAAAGTGTAAGTCTAAATTCTAACAGTCTTGCCTTTA
chr01	64766464	64766508	TTCTGCTTAAGGGGTGTGTAGAATATATTATAATACGTTTCTTGA
chr01	64383188	64383232	CAAACCACCATTCCTGAGTTACCTTACCGTAAGTTATGCTATACT
chr01	64772346	64772390	AGAGATCATTGGTGTTTGGTCAGAGACTTCCAGAAACTCATGTTC
chr01	64597666	64597710	TATCCTACCTGATGGCATCGTATACGGGATATCTAGCTAGGGATA
chr01	64774732	64774776	TAACATTAGATGGAAAACTCGGTTATTCAAGTGGCAGCTCTGTTG
chr01	64461016	64461060	AATTCAGATATTATTGTCTCCCACTACTCCACGCCTCTTTTCCTC
chr01	64660631	64660675	TCACCATGTAGTAGGGCTAAACAACCATTAATCCTTCAAAGATTA
chr01	64781269	64781313	AAAGTTGATTCCATATTCTAAGATCAATGTAAAGTTTAGTAACAT
chr01	64638588	64638632	TCATTTTAGGGAGTAAAGAAATATGATGAACTTTGCTGGAACAAA
chr01	64491462	64491506	TGTCATTAACAATTTTCCATGTGACTGAGGATTTTCTTCCTGAAA
chr01	64402320	64402364	TTGGTGGGCTTAAGGTTTAGCTAGGTTGGGAAGAGATGGAGTCAC
chr01	64573627	64573671	AATGGGTTAATGAAGGTATAAGACAATGGAGAGAGCAATGTTTAT
chr01	64798529	64798573	CACATAAAACATAGTTTAGTGCTATCATAGTATGGCGAGGTGTAG
chr01	64780280	64780324	GTTGTTCTGGCATCTTCATAGATTTTGAATATTTGGCTGCCTTAC
chr01	64433703	64433747	ACGGACCATTAACATCTACGATGCTTTCATATGTCCTTGAGGTTC
chr01	64778886	64778930	TATGAATAGATATTATGCTTTATCTTGATTTCGTTAGTTGTGGAT
chr01	64398927	64398971	TATAAAGATCAAAACATCTAGCCACACAATTGTTCCATCCAAGTT
chr01	64418371	64418415	CAGGCGATGATGGTAAGGTTGAATGATCTGCGTCATGGTGAGTTA
chr01	64763923	64763967	TATTACTCATGATTCTTGAACCGTCTGATCCAAGGGAAGACAACT
chr01	64496670	64496714	ATTTGCTGTAGTATCAACTCAATCAAGAGATCACTTAGAAAGTCG
chr01	64344296	64344340	AGTCTAATTCTAAGCCCGTGTCTAATTCTAAGCCCGTCTCATTTG
chr01	64609651	64609695	TAGTTTATGAATTATTGAAGTTGAGGCTGATGAGTTAACTTACGA
chr01	64767517	64767561	AAACTTCAATTGATGTATGGGAATTAGAAATTGGAGATTGTAACT
chr01	64568558	64568602	TCTACAATTTTCTAGGATGGGAACTTAGGATTGTGAGCATGGGAA
chr01	64418171	64418215	AAGTGTGGCTAGAGTAGGTAGAGACGAGGATGTTGAAGGTTAACT
chr01	64322797	64322841	GTTTCTGCCAAATTGACTTAAGTACAGAGAATATGATGACAAACA
chr01	64504353	64504397	TAGCAACCCTCGGTCCTAACTAAAATCGGAACTATTTCATGTCCC
chr01	64779232	64779276	TATTTTCTATGTGTTCTAACTTCAATCTTAGCTTTGCCAGGATCC
chr01	64659244	64659288	TGGTTATGTTTACCTTAATCCCCATATTTGAACCGATGGAGAGTA
chr01	64636953	64636997	CTGTTCCTTAGTCATTTTGCTAATTCACTCTAATCGGATTAATTA
chr01	64433769	64433813	AATCTAACCATCCTTTTATATATTCAGAGCCTCCCAACTTGTCCT
chr01	64419349	64419393	TAAAGGTGCAGGTAGGCCATTTGGTGAAGATGAGGACATGGGGTT
chr01	64771588	64771632	GCCAACCACATTCCAAAATCAGACATATGAGGGGCCTGACACTGA
chr01	64659941	64659985	CCCTAGGTCTCATACATCCTTTAAACCATTTACCACTCAAGGAAT
chr01	64516720	64516764	CCCCTGTTGGCGACCATGTAGTTGTGCAAGGGCCGTCGTGCGAGT
chr01	64604333	64604377	AAGAATAAGGCTATCTATGTAAGGAATTAATGAGCTAAGTCGTAG
chr01	64608007	64608051	CTTAATAGAAGACAGAAAAGTAATAGTTCATGCTTATAAAAGGCT
chr01	64411755	64411799	ACGAATGGCTAGACTTACTGGTTGGTATTATTTGAGTTTTAATCT
chr01	64765968	64766012	AGAAAAGTTGGTGTAATAGTGGTCAGTCCGTGAAACAACATTTAA
chr01	64602174	64602218	CCTAGATGTATTTCTCAGTGATTTACCTCCCGAGCTCCGTCCTTT
chr01	64769978	64770022	CGTTGTGTTCTCTTTCAGGAGGGGTTTAAGGGTTGTGTTTGTCTG
chr01	64602960	64603004	GCCTCTTTCTATAGCTAGTTCATCAAAGATGTTACTCGATTATGG
chr01	64664891	64664935	TGGAGAGTTTTCTGGGCATTATGTAAGTTAGAACCAAGCATACCA
chr01	64574910	64574954	AAAGGTTAGTTTCAAATGGTATCCACATATAATGATTGCGTATTT
chr01	64661969	64662013	TACGGTGTAGGTTATTATGGAATTCTCAAGTATGCCAACAACCAT
chr01	64435977	64436021	GGGTAGAGTCACTAGGTGCCCATAATCCATAACCTAAATGTATCC
chr01	64796399	64796443	ATGGTTAATATCTTGACTCGGTATGCCCTTAATCCCATTTAGTTT
chr01	64490711	64490755	TAGATTCCAATCTTAGGTGTCTACTGCTTATCTGGTAAAGATTTT
chr01	64766819	64766863	CATAGAGTTAAAGAGATATTATGTTCCTTTTACTAGCTGAGAGGA
chr01	64597330	64597374	GCTTCAGATCGATAGCCCTCTATAATATTATCTACATGTTAATCT
chr01	64422101	64422145	GACTGGATAGGTCAGAATATGGGCTAACGTTTACATGTGAGGAAT
chr01	64667811	64667855	CTAGTGCTCTTTAAGTCTTTTCCACACTTTAGCATGTAAAGGTTT
chr01	64749679	64749723	AAGAGATAAAGTGAATTGTAAAACTCGTTCTTACTTTCTATACAC
chr01	64778663	64778707	ATCATATTTGGATGAAGGGATGAAAATAATCGTACTGAAGCTCTT
chr01	64777137	64777181	TGGTACATCAGTCTTTCTTCTATCGTGCACCTTTGTTTGGGGTAA
chr01	64572283	64572327	ACGTATGTTGTGATCTTGACCTTTCTGTGACGCATTAATCTAAGA
chr01	64646928	64646972	TTTACACTCTCATCAACAACTAAAACTAGTTACACGCTACCTATA
chr01	64644024	64644068	TTCTTTTATCCTTTTCATTTAGCAATTTATCTTGAATAAGCAATT
chr01	64495607	64495651	GAGTCAAAAGGTAATAATATCACCACATCCCTCATTAAAAGTTCT
chr01	64310781	64310825	TAGGGCTTATTCCGTGGATGAGAGAACATGACTAGAACAAAAGTA
chr01	64492712	64492756	TATTTTATGAATTATGGACAAAGTATGAGATTCCACTAGCTAAGC
chr01	64475977	64476021	AGGTTTTGGGTGAGGATTTGGTAAACTGATTAGGGGTACTATATG
chr01	64499072	64499116	GGTTTTAAAGGTTGTGATAGTCTGTGCTCTGAAATGTTGGGGCCA
chr01	64386628	64386672	AGCGAGCTTAGCCTGCATGCGATGATTGTTTCTCATTTTAGCCTA
chr01	64636377	64636421	TCTAATAGGCCTAACTTTTAGAACTACTTAAGTCTCAGAAGGTCA
chr01	64782550	64782594	ACTACGAGGAATGAGCCTTTCTTGCATCTTTTCCACTTCCTTTAT
chr01	64645184	64645228	ACTCTACTAGCATCAAATAACTCAATAACAAAGTCATTAGGGATC
chr01	64356809	64356853	TCCTCCGGTATGTTCTTATTCTCGGCCTCGCAATTCTGAGCACCC
chr01	64430991	64431035	ATTACCTTCCAAACAAAGCTTAAGAGGTGTAGTTAGGATGATGAG
chr01	64789658	64789702	AGATAGGAATCGATTATATAGCAATACAACAAGCATCCTCATATG
chr01	64354086	64354130	GTTCTCAAGAGCGATCCGTTTCAGAATTGTCTTTCCCCTCGTGGC
chr01	64644334	64644378	TTCTACCATAGACACCAACCTTGACCTTGAGTGATCTCTGCCTTT
chr01	64795287	64795331	ATTCGTTAACCTGTTTGTGACATTTTCATCATGAAATCCTGGCTG
chr01	64762122	64762166	CCTCTAATCAGGGGCATTGAATATCATATTGACTTACTGCTCATT
chr01	64309903	64309947	GCCTTCCGCCATCTAGTTTCACCCATAGCAACCAACTCTATTCCA
chr01	64674080	64674124	AGAAGAGGCTTTCGCAGTTGAATGAGTCAGATGAGTTATATCTAG
chr01	64322119	64322163	AACATAGCTTCCCACATATTTGGAGTAAAGAGCACCTTACTATGC
chr01	64402544	64402588	ATGCATGGACTAAGGACATGGATCCAGAATCTAGGTTCTAAATCA
chr01	64323893	64323937	TACCCTCATCACATTCAGCATTATTATTCCCGCACCTCTGGTTTT
chr01	64637657	64637701	TCTAGCCAACAATACACCTCGTCTTTGTGGACTATGCACTTTTCT
chr01	64774969	64775013	TTTGGGAAAGATTCTCTATATTAAAATTTGCTGAATAAATGCATC
chr01	64635577	64635621	GCTTATCTTAGTTTCTTCACTTGACTTGCTACCTAATATGTGGTG
chr01	64706630	64706674	GGAGAGAGAGAGGGATAAATGGTGTGGTAGAGTGGATAAATAGAT
chr01	64797229	64797273	TTGGCTAAACTCTTTATGATCTCTAGTTCCGGGGATAAATTTTAC
chr01	64637982	64638026	CTCATTTTGATTAATGCAAGGCTGGTTATGGCAGAACAACATGTG
chr01	64531874	64531918	TTTTGTTATAAATTGGAACCGTGGTGTTGAGAAAATGCACAATTC
chr01	64418520	64418564	CCATGTTTAAGGCCATCTTTAATATCAGGTTGGTTATCTTAATAG
chr01	64436166	64436210	ATATCCATTAGTACTTTATTATGCCGATCAGAGTCATGGACCACA
chr01	64475813	64475857	GGAATCGTACTCACTTGAAATGATAAGTAGTTTACACGAGTTGCT
chr01	64663769	64663813	CAGCTGTAAGACTTATATAAACCAGAAATTTTGTATAATTGACCT
chr01	64793485	64793529	TATTCTGTTAAGACGACTTATTACCACCAATTTTGTTTTCGTGTC
chr01	64567867	64567911	ACTTGTCTATTATCTTCAAAATCCCTTACCGGCTACTTTGTAATG
chr01	64645092	64645136	CATGTACAACGTTGGCTCAAAATCACACATGTTCGATAGGGTTAT
chr01	64772574	64772618	AATTTTCTTATGGATGATATAAGTTTGGAATATTGCATACAAAGT
chr01	64594005	64594049	ATCCTTTATTAGTGTCGAGTTAGAGTGAACCTTTTAGATAATTTG
chr01	64663622	64663666	TGTATGAGCAAATTTATTCTCTTAGTTGTGGTTCCAATATGATAT
chr01	64461177	64461221	TTATTTGGGAATAAATCAATGATAGGGTGAGCGATTTCCTACATC
chr01	64356751	64356795	ACGATGCAAGGCGAGAGAAATAGGTCTGTGAGCACGTTCTCCAGG
chr01	64784115	64784159	AATAAATTGGAAGAGGGGTATAGAAAATGTTATAAAAGTAAGCTG
chr01	64371131	64371175	CCTTGGATGTGTAGGGAGTCGTGATTGAATGGGAGGGAGCAACGC
chr01	64648932	64648976	ACAATCTTAACTAGCCTCAACCATTACATCATCATTAAGGTAGAA
chr01	64527172	64527216	TACCCTTAGACTTGAATTAACGATCATATGATACTTGGAGTTAGG
chr01	64498169	64498213	AGTCACAATTAGCACCCAAAAGGATCCACATGACTTATGCAAGGA
chr01	64323366	64323410	CCAATTGCAGCACCAAAATATCTCTGTATAGATTAGGTTAAGGGT
chr01	64799359	64799403	ACTATTGAGTAAAGATTCCATTGTTTCACAGGGTGCAGCAAGAGT
chr01	64794931	64794975	CACTGTTGCGTTTTGATCAGGAACCTTTGCCAGTCTTCTCACTCT
chr01	64794829	64794873	ACCACTCTCATTTTCAAGCCATCCTAATTCTTCCATAAATAGCAT
chr01	64527361	64527405	CTTTGAATTCTCCTCTTTGGTAGTGCAATCATTCAGTAAAGGACT
chr01	64500234	64500278	TGCACAGGTTGTTGTTTTAGAGGGAGGGAAAGGATCATGAAGCCA
chr01	64631268	64631312	AGAGTAATCATCAAGAATAACTCATACCTAAATGCTACGACCTAG
chr01	64630831	64630875	CCATAATTATGAAACCAATATTATCTCCCAAATGCCTTGACGTCG
chr01	64419219	64419263	TTTCAATTTCGAACTTAGATCCTCGTTTGCTAGCTATATTGCTTG
chr01	64657567	64657611	AGGGTAAAGAGAAAGACATTTTAGTTACAAGGACAAGTATGAGTA
chr01	64398190	64398234	TCAATAATTCTCTTATTATCACCTCCAACCATTAGCTTGTAGGGG
chr01	64326133	64326177	CAGTGCTGTCTTGTTAAACATGATTTCACTTACCTACCCCTCACC
chr01	64766019	64766063	AAGAGAGTAGGCTGAGAACTAATTATATCCCACATGTTATTAGAT
chr01	64385552	64385596	CCACTCTACAGGGGTCGGGTTAGGCAAAAGAAAGAACAGGGGTAG
chr01	64795690	64795734	TTTCTAAGAGAATTATGGTGACAAGCTGGTGACTAGTACGGCACA
chr01	64641662	64641706	GTCATTAGTCAGTATTTAATCAAAGCAACTTGTGATAAATAAACC
chr01	64387666	64387710	CCATTGTACTAGGGGCATGTCTATTATTGAAATGTCGGGAGCTAC
chr01	64387264	64387308	CCATGCCTGTCTACTTTCATCATAACAGAGGCTAAGGATGTGCTG
chr01	64320279	64320323	AAAATTGCTTATGCCTTGTAATAAATTCATCCGATAATGAGTGCT
chr01	64529297	64529341	TAGTTCTTGCCAGCCTCTTGGACTCTCCCTTTTCATTCCTATGAG
chr01	64498624	64498668	CATATACACTAACTTGCTTAAGACATCCCACAAATCGATTCTGTT
chr01	64751272	64751316	TCCAACTGAAAGGGAAATACTTCTTTACCCATGTATAGTCAACAA
chr01	64781351	64781395	CACTAGGTGGTGAATTGTGTACCTGAATTTGTTCTGTGAATAGAA
chr01	64324232	64324276	TGAGAGTAGTTGTTGAAATGAAATGTCATATAAGATTGGGGCAAC
chr01	64594206	64594250	GGATCAAATCATTCCTTCAGTTATCTCCTAATCTTCTTACTATTT
chr01	64797109	64797153	ATCATGTAAACAATTGAGCATTTCATTGAGCTTTGGTGGCCAAGT
chr01	64633574	64633618	TTGAGGGGTTTAGGATGTCTGTATATATCTTCAGAGTGTGAGTCC
chr01	64630319	64630363	ACCTATGTTTGGTTCCTGTAGTTCTTCACTTAGAGTTGTTGGAGA
chr01	64566639	64566683	TAGTACAAAGAGTCCCACTACTATTGCTTGTTCACTACCAAAAGG
chr01	64774033	64774077	GCATTTTGTGTGTCTCTGTTAGTTATTCGGTTATTCCCAAGTGAT
chr01	64554305	64554349	ACGACTAGAGATTTGTCTCACTTAGCAATAAGTCGAATCTATTGG
chr01	64414076	64414120	AGAAAGGTTGTTGGTCGTGCCCTCCTACTTGTCCTAGAAAGTTCA
chr01	64793370	64793414	TTAGAAAATACCAAAATAAGGAGATAGGTAATTTAGTCAGGTATC
chr01	64770515	64770559	AGATGCCAATTTTCACCAATTAGATGTCTGAAGTGTACCAATTGA
chr01	64527704	64527748	CATCAATCTCATCAATAAAGGGTCTAGAGTTCTCTTAGATAGCAA
chr01	64628641	64628685	TTGATCCTTGCAATATTTTCGAGACTTGGATTGATGATGTTAGAA
chr01	64649389	64649433	CTACACTAGCGGGCATGTTGAGCGTAATATTTGGACTCCATAATC
chr01	64330599	64330643	TTCAAGCCTTCAACTCGGAAATGGAAAAGCAACCTCAGTCGCTCT
chr01	64610146	64610190	AGCTAAGAAAAGAAACAAAGTTATCGAATTACTAACAGCCAAACA
chr01	64426868	64426912	ATCTACCCATAGTGGCCCCGTTTTGTCAAGCTCTTCGTTTTCCTC
chr01	64660975	64661019	GATAAGATCCCTTTACTAGTACTAACAAACGACTATGCTCTGATA
chr01	64772097	64772141	CTTTTGGAGATGTTGCTTTGTCTGAGTCGTCATTATCGAAAGCTT
chr01	64601515	64601559	TCCAAGATATTAAGGAAGCGGCTAGTGAGGAGGACGTCGAAAATG
chr01	64455953	64455997	TTGCATTGGACACATAGAATTGATCAAGGATTAAGAACAAGACTA
chr01	64491513	64491557	CCTTAGAACTAGAGAATTTTCTTGCTATGCCAACTTCACCACCCT
chr01	64364663	64364707	AAGGGGTGCACATCCTCCGAACCAAAGGTCATGGCTGGTCCCTTA
chr01	64341906	64341950	GGAGGTGTCTACTTCTAATAACGTCATAGGTGATGGTGGCTATAA
chr01	64500370	64500414	ACAAGTCATCATAAATCTTCTAGCATCTTTAAGTAGGGTAGGCCG
chr01	64462167	64462211	CTTTCTATTTATTTAGTCCTTGCTCACTACACAACGCAATTCAAA
chr01	64424304	64424348	TCTTCCTCCTTAGTATGGACGAGCTTAGACGAATTTACAATTGGT
chr01	64690370	64690414	ACACGTGCTAAGAATAGTTACAGTCAAGTGTTAGGCAGATTCAGA
chr01	64797369	64797413	GTTCTTATATGGTCTTGTCATGCCAGAATCCATAAATTTGTGTAT
chr01	64797157	64797201	AGTTAGCTACAGAGGGTTTGAGTTCATGATTAATTGGCGCTTAGA
chr01	64340098	64340142	ACCCAGATAAATTGCATATTTAAACCTGACGATCCAACTCTTTTG
chr01	64490288	64490332	GCCTCGCTATTACAAAGCCTCTTAGCACCCTTATTATACTCGGAT
chr01	64575971	64576015	ATGCAAATAAGAATTTTATTAGATGACTATCCTTATTTTAAGCAT
chr01	64799293	64799337	GCATTTTACAGTTTTGCCAAATCTTATTCCATCAGGTTTGAACTC
chr01	64598740	64598784	GCAACTTTTATCTTTGATTGGAATAGGTGTGAGAGTAACGTTAGT
chr01	64463083	64463127	GCCCTAGCTCTTTAAATTTGTATTCTGCTGCCCATGTTTAGTGTA
chr01	64690719	64690763	CTAAGCTTTTATTAACAATGAAGGCCAGTTAAGCATCGCAGAAAA
chr01	64796686	64796730	GCCATTACACTGTTTTAGGAAAATTTGGAGCATCTGTTCACCTGG
chr01	64435271	64435315	CTTCTAGTTCGACGGGATACATATAATCAAAATGTAGACTACTAA
chr01	64496393	64496437	AAGCTAGCTTCCAACCGCCTAAACACTTGATTTACAGTGTAAAAG
chr01	64642916	64642960	AAGTCTGTCGGAAAACAATCAACCACAAAGAAACGGGAAGCACAA
chr01	64320026	64320070	TGCAAGTCTCCAACTCTAGGATACAGCTTTATGACAGAGAATATG
chr01	64553661	64553705	CTACAGTTTTATTATTCATGCTAGTTTAAACACTTAATGATCTTC
chr01	64799519	64799563	CTTGGCGCGCAGTAAGGTATAGGTTCAATCGATTTCTTATATAGA
chr01	64364419	64364463	GTGAGTTATCTTTATCGCCCACCCAAATAGGTAGTCTCTTGGTTC
chr01	64345298	64345342	TACCGAACTATTTACAAAACTTCTCTCGACACTACTCCATACCGC
chr01	64426272	64426316	CCACTAATGAATTAAGTAAATATCATCATCAGACCGTCAATGCAT
chr01	64574013	64574057	ATCTATGATCATAAACGAATTTATACTATCAACATTGTATCATAA
chr01	64769606	64769650	TCATGGTCCAAAGAAAGTGAAAGAGTTTGTTTAAGTGAAGTACTA
chr01	64322591	64322635	CTAACAATCATAGACTTGGGAGTTAGGATGAATTCAGGGGAAGCC
chr01	64367008	64367052	GGTAGGCAAACTGATAAATAACCAGGATCATCTAAAATCACGTGA
chr01	64414010	64414054	GGGAAAGGGAAGGTTAGAAATGTGATGTACTATTAAAGAATGCGA
chr01	64360692	64360736	TGATACCACGATAAGTCTAGGTCCACTCCCCACATTGGTTGTCGG
chr01	64793191	64793235	TGTATATTGTGTTTAGATGAGAAAATATGGAACTTCGACACTTAA
chr01	64435424	64435468	CCCTTGAACCCCTATAATTCCATGTTACGATCTTCATGTCATTAG
chr01	64660679	64660723	CGCCAAGGACTGAGATAAAGTTTAGATTCTAATTACCACCCTAAA
chr01	64425970	64426014	TTTCTACACACATCTCATTATCTTGCGCTATCTCCTCCTTTGGCT
chr01	64691655	64691699	TTTTAGGAAATAACTATTGAAATGTAGGCCTAGCTCGAAGTCTAA
chr01	64577472	64577516	ATGTGACTGGCTCATCATATCTGGTCAAGGATGCCATTAGGATGA
chr01	64356697	64356741	ACACATTACTTAGTATGAAGGGTACGTTGTCAAAGGAATAGAGGA
chr01	64491345	64491389	AAAGTATATTTCACTAGTTCACATTGCTATCTATTAAACTTGTTG
chr01	64649950	64649994	ATGCATGCCCTAGTCTAGTATGGATTGGTAATGTTATGGGGATAC
chr01	64306150	64306194	GGATACCGGCTAGTTTCTTGTTAGGCCCTGAGACTGATATCCTGA
chr01	64781784	64781828	GTGACATCGTGATTAGTGACTCATGCGATACTACCCAAGCTTTAA
chr01	64357293	64357337	CTATATACTTGATCCTAGTCATCTCATTATTTGGTTTCAGAGTGC
chr01	64798115	64798159	AAATCCAATGGACCAACTGAAATGCATCTCATCAATGGCAATAGG
chr01	64643862	64643906	GGTTTTGATCCGAGAGTATATTTGAATCCTATAATAATCAGTACG
chr01	64357247	64357291	GTCTACTTCATGGAGGTACGCTTTCCTGGTATTTGCAACTTGTTT
chr01	64594612	64594656	TCTTTAGGTTTTAATTGGAGGAAGTGGCTAAAGAGGGTATTAGAG
chr01	64387510	64387554	CGAGATGTCCTATTGTATTGAAAGTCAGATGTCCCATTATGCTAG
chr01	64662615	64662659	CAACCTCATGTTATAGGAACATTATGCTAGGAATTCTTTTCTTGG
chr01	64592816	64592860	TGGAGTGGGCTGTGACAGTGATATTAAGAACCATACAATGAACAA
chr01	64658149	64658193	ACAAATCACACGGCCTGTTTATGGAAGGTTACCTGAGTCTCACTC
chr01	64603257	64603301	CTAAATCTATACTTCATATTATTACCAAGTTACGTTGCTAGTTGT
chr01	64414294	64414338	CATGAAGAAGTGTTTTGTAGGTTTTACTAGAGGTTAGTATATGAT
chr01	64596565	64596609	GGCTTTAGACCTGCATTTTAAGCTAGTTTAGGACTTTATTTAGGA
chr01	64435578	64435622	AGTTGTTTAGTTATGGCCTAGCAGTTTGATATATGGAGCTAACCT
chr01	64598127	64598171	CTTGGTGTTTATAGAGTCTCCCTTAAGAACTTTGTAATGGCTTAA
chr01	64319882	64319926	GATATGATCTTTTACCACCCAATATACAGCTTTCCTCACATACTG
chr01	64571788	64571832	TGGGAGTTCATAAATCATAATTCGCACGAAGAAGGCTCTAATTCT
chr01	64793299	64793343	TAGACGATCCTTCTCATCAAGATTGAATCACGTAGGTGTCAAATT
chr01	64381640	64381684	CCTCCTGGGAAGCTTTTCGGGCAGCATTTGAGCTAGGATGAAGCA
chr01	64649885	64649929	CCAGTCCGCCCTTTTGTGCTTCTCCTTCCTACGCCAAATCAAAGT
chr01	64324719	64324763	ATTGTCATGTGCATTACTTTCGATTTGAGATGAACTGAAGTCTAT
chr01	64767746	64767790	AGGTGTTTAAGAGCTTGCATCGGTGGTTGAAGGCTTATGTTTCTT
chr01	64691109	64691153	AACTGCTAAAATTAGATTACAACAAGGAGAACAACCATTCAGCAT
chr01	64796867	64796911	TTAATTTATTGGTCTGAAATATGTGCTCATCTTACCCAAACCATG
chr01	64630596	64630640	GGTGAGGACCCCACAAATAGACCTTCTTCACTTGTAGCATCAAAC
chr01	64783018	64783062	TCCTTGTGTTTCAATGACAACCCTTCAATATGCTGTTGTAGGTGG
chr01	64772953	64772997	TTATTCAATTGTTGTTATATTCAGGGAAAATTACTAAGCTATGTG
chr01	64400950	64400994	AAGACACAATAATCTTCACTATCGTGGCTCCATGCTCTGATATTT
chr01	64521022	64521066	CCCCTGTTGGCCACCCTTCAGTTGTGCGACGGTCGTTGTGTAGGC
chr01	64570252	64570296	TTGCTCCCTGACTCATCCACCAATGCCTAGATTGCCCTGCTACTT
chr01	64787719	64787763	TGGTGGACATCTTTCTTAAGGCTATTTAATCTCATCTTCAGTGAC
chr01	64779443	64779487	AGTAATGGTATTGATGGGTCCCAGAATAGTAAATTGAGACAAAGC
chr01	64435779	64435823	TCTAAGTACAACCCCATAATCCATTGCATCGCTTAGATCATACTG
chr01	64646416	64646460	CAAAGTTACATAAAACTATCTTGAGATGAATGTCTGAACCCAAGG
chr01	64304453	64304497	AGATCTTCTTCCACCTGTATACCTGCATTCCATAGTGTAGTGAAA
chr01	64637345	64637389	ATAATAATAAAAGTAAGCTCAGCAGTTTGGGAGGAATTTGTATTG
chr01	64691578	64691622	ATTTAGATTAAATTAACTATGAACCAATAAACAATTGTCAAGTGT
chr01	64491099	64491143	GAGAATGCGAAATAAACAATTCTTTATTAGCTATACCTAATACCT
chr01	64418033	64418077	ATTAATTAGGCTAATGGGGAAGAATATATGTTAGGTAATCTCTCA
chr01	64382615	64382659	AAATATTACATAATTGAGTCGTAGCAAAAGCTAGATAGACCACAA
chr01	64418427	64418471	GGTGTTGGCCGTTTTAGTGAGGAAGATAATTTATTTCACATGGAG
chr01	64664521	64664565	CCAATCAAAGTTTCTGACATCTACTCACTAAAAGAATCAATTACT
chr01	64436487	64436531	AAGATATTGGCATTTGGAATAAGTGTATGAGGTTCAAAGTCAGTG
chr01	64767577	64767621	CTCATGTTGTATGTGAGGGTACAGATTTATAACTATCTACTGATA
chr01	64356350	64356394	TTCATAAAGAAGGAAAATAGGAATTGGACCATCCTTATCTAGAAC
chr01	64635994	64636038	ATCATTAGATTACTTTTAAGCATAGCTAGTTCATTCACCCTATAG
chr01	64664308	64664352	GGCACATCATATTCAATGTTCAATATCTGCAAGTTTCAAAAGCTT
chr01	64428858	64428902	ATTTGAATGGTGAATAAGTCAACCTTTAAATTGATTATTGGTGCT
chr01	64357413	64357457	TCAAGCACGCCGTGACAAGAAGGAGATATAATTTCTCGAGGAGAA
chr01	64658818	64658862	GTGAATTTGATGTTCGACCCTAAATGAGTCAGACTTGGGGATAAG
chr01	64647809	64647853	CAAATGAGGAAGAAGAGGTGTTTATATTGACCCAAAATGCCCGAC
chr01	64632220	64632264	GGAGATGGCATATTGGGCTGATCTACACTAGGACTAATGTTTTGG
chr01	64385240	64385284	CCATTTACACATCAACTTGGTTCCAGCAACTCATGTAGATTATTT
chr01	64573189	64573233	GGAGATGGTGTTGACTGCTGAGAGGAAAGAGGTAATTGAGGAATA
chr01	64629769	64629813	ATAGAATGTCATTAATTTTGCCTCTTTTAGACCTATGATTTAGTA
chr01	64794354	64794398	GACTACTCTACCTTTCTACAGGCCATCAACAGTTTGAAGAATGTC
chr01	64576562	64576606	CTTTAAGAATTCAAGGATGTAATTAGACTTAATGATAGTAGTTAC
chr01	64324394	64324438	AACAAAATGGTTTCAGATTAACACATTAAAACACGGACTGACTCC
chr01	64793589	64793633	AAATGACATCTAGGTATAAAATATTCTGTAATAGGTGATCAAGTG
chr01	64491766	64491810	AAATTGCTTTGATAATTGTATATTACATGTGATAGCCTAACAAGT
chr01	64426946	64426990	ATTTAGAGATGTATCTTGAGTGGTTGATGATTCATCCCATCCAAT
chr01	64750816	64750860	CCAAAGCAACCTTCAAGCCCTAATACACAACAGAAGTCTCAGTAG
chr01	64418219	64418263	TTACGTTAGAGAGATAGGTGTAAGGATGCGAAAGATAAACCACGT
chr01	64430813	64430857	ATATATTAGAAGGATTTAGGAACAAATTCTTTCGAAGGAGGGGAG
chr01	64308263	64308307	TGTTAGGTAAACTGGTGAGCTTCCCGACTTGGATCAGGCTGACTA
chr01	64775117	64775161	ATCATCAAACCTCAAAATTTTGCTATTTCACCGTAACTGAATCCA
chr01	64402641	64402685	GGGTTGTGAAGGTCTAATGGGACTTTTAGTGTAGATAGATTCATA
chr01	64648426	64648470	AGTTGGATTTCAAGTTGGAGCAAGTACTAGTCGACTCTCAACAAT
chr01	64421763	64421807	ACCTCATTTGACTCAAAGATGTAGGACAGGCCAAGGTTGATGACT
chr01	64596788	64596832	AAAAGTTGACTAGCACGGTTATGTCACTATTGTAGGTCTTCGTTA
chr01	64758307	64758351	ACTTATCCATCACCATTTAGATAATACTTCCCTACTGCTTGGTCC
chr01	64693402	64693446	AGTAGGGAAGGGGTAGAGCGATCACACAAGTTGAGCACTGAATAT
chr01	64427061	64427105	AGGTAGAAGGCCTTTGAGACTGAAAGATTCCTAGAAGAGCACCAT
chr01	64751591	64751635	ATGCTAGCAAGTTATGTAGTCCTCCTCCATTGTTTGATCCAGGGG
chr01	64647995	64648039	CACCTTCAATTGATAAGTATTGTGGTTGTTGGGTAAGCATGAGTG
chr01	64594905	64594949	CACATCAAGAATCAAGTATTTCTATTAAATTGAAGGTAGCTTATG
chr01	64529951	64529995	GTTTCAATTTGTTTCAAGTTGCTGGCTCAGTTCTGTGTTTTGAGT
chr01	64325296	64325340	AATTGGCATATCAGCAAAACTAATACTGTTGACAAATTTTATACA
chr01	64773617	64773661	CATTTTATGGAACTATTTGCTTGTATAACAGAGAAAGAAGGGATA
chr01	64665798	64665842	TAAAACTTGTATATAAGAACCTATATGAAGAAGATCAATGCTCAC
chr01	64781736	64781780	TTGAGAAATTTTGGGCTTGGCTAAGAGTTGGTGTTCATCATTTGT
chr01	64458086	64458130	TTAGATTAAGTAGTTTTAACCTAGGCAAGTTTTATTTGGAAGCAT
chr01	64574449	64574493	CACTTTCAACTGTGATCAATTAATCTAACCTGAATGTTCATCTCA
chr01	64306084	64306128	TTATGCTATGAATGGTGACCTACAGTGGACTTTAAAGCAAGTAGA
chr01	64463814	64463858	TTGATCTTACTTAAAGGGTGTGCAATGTTATGGGTTTATGCATTC
chr01	64664198	64664242	AGATTAGCTACTTCGGCATCTTCTACAACTCTAGATTAAGACTAC
chr01	64423637	64423681	TTTATGCATGATGGACTATGTGAGATGGATAGTTATGCAATATGG
chr01	64763051	64763095	CAAGTGATTCAACTTCGACAAACTAACCATTTGAGTTTCAACCCA
chr01	64638210	64638254	TTGGGAGATAAGCTTTTAGGATTCACAATACCAAGGCCATCTAAG
chr01	64442182	64442226	CGTCTCTTAGCCTTTTCGTTTTAGTACTTTGTTCCTATTAGTTGC
chr01	64797313	64797357	GGGGCCTTCTTTTATTGTATAGTTTGTCCTACCTCTTGCCATTAT
chr01	64660332	64660376	TTTTGGCCAAAACAAGGGATCTTTCACATACTACAATAGGTCTAC
chr01	64357870	64357914	ACAGGCCTAACTCCCTCATCCCCTTTTATTCGTTCTTCCCTAGCT
chr01	64429913	64429957	CATTAGTGCTCAAGAGAAGATTAAGGCTCAATAATAAGTGGTCCT
chr01	64639398	64639442	GATGGGTAATGTTAAAGGGCTCTAAATGATGGTGCGATATCAGCT
chr01	64322462	64322506	CTTTGTCCTTTGCCTCATCATGGACCTTGTAAATGCTGAGTCAAC
chr01	64591540	64591584	CCTAACGTGATTCTCAATTTAAGTTCTCAATGTTATGAATTGGTG
chr01	64324551	64324595	ACACAAATGGACTTAGTGCTTGTGCCAAGTTTGCCAACAGAAATA
chr01	64500282	64500326	CCCAAACATCGAAAAGCTCAGCCTCTAAGATATCACTTTCTAGCA
chr01	64530115	64530159	TGACATTTGGCTCTAATTTCAGTGTTTCGGTCCTATTGTCGCATA
chr01	64368841	64368885	ACAAGGGTTAAACAAGAGCCATTTTACACAAAAGCGCATAAGTTG
chr01	64320647	64320691	TTTTAGAATAATTGATTACTGCATAAACTTCTTGAGAATTAACGG
chr01	64666064	64666108	TTCGTGAATTTCTTCTATAGCATACACCATGTAGTTGGCATCACA
chr01	64630673	64630717	ACAACATTGTCTCCCAAACACCTTGAACTAAGATACGTTCGGTAC
chr01	64777185	64777229	AGGAGAGCTGAAGTCGTTGAACTATCTCATGACATTATAGGAAGT
chr01	64798300	64798344	TTGGACCTTAACTAGCACAACTGAACTGTAATCGGGCCTGTTCCT
chr01	64499869	64499913	AGGAGTCCTATAAACAATTTGGTGTATACAAAGAGAGATTATTAA
chr01	64605446	64605490	CAGGAAGCTGTTAGTGTACCTCCAAATCCTGAGAACGTTAAGGTT
chr01	64387052	64387096	AGCTAATTGAAGATTTTATTCCTGCTATACTTCCAAATACATAGG
chr01	64776796	64776840	TAGTATTTGTTTATTATCAGTCTGTTCTTATTTTCTACTATGAGG
chr01	64788045	64788089	ATATGCGGTGAATATGTCATGGTCAATTTCCCCGTTGTCTTGTGT
chr01	64573579	64573623	GTGCTGAATATGCCGACTGATGACATATAACATGACCTTGCTTTT
chr01	64632059	64632103	ATTGTTCACGTTGATTGGAAATCAGTTAACCCACAATTCAAAGGT
chr01	64760718	64760762	GATATTAAAGAGCATTCAGATGAGAAAACATTCAAGGTTGTTGTT
chr01	64361882	64361926	AATAGCCAGCGCATCATCGATCCCACCATCCACCTCACATGAATT
chr01	64673107	64673151	TTTTCAAGATGACCAACTCCTCGTAATATCTCACCAAGTAGCGCC
chr01	64770563	64770607	TGTCTCAATTGTTATGATGGCCTTCTCTTTTCGGTTCAAATCTAG
chr01	64642786	64642830	CACTTCAATTTGCGCTTTCTACTCTATTCTACTATGAAACCTCAC
chr01	64772224	64772268	TTCTTGTCTTCTTGAGATTTTGAAAGAGAAATAGTTGTTTACAAT
chr01	64695700	64695744	CTCAATCTAAATTCAAACCCCACTCATAACCTCATCATCAACAGC
chr01	64637790	64637834	CACTTTGGAGTAGTGCAAACAGGGTTCGAAAATCAATTTTAGATA
chr01	64770973	64771017	GTAAATTCTAAAGGACAACTTCGATAAGAAAGGTATTTAATGCAG
chr01	64384503	64384547	TTTAAATACCACAAATTTAGCATTAATACCCACCATAGGGCTAAA
chr01	64597276	64597320	ACATCATATTCATGGCCCTAATCACAAAGATCCCGAACCCATAAA
chr01	64399532	64399576	ACTCTTGATCATAGCTGAGGTGACAAGTTCTAAATTCTATAATGG
chr01	64765367	64765411	GACTCCTCTTCTACTCCTTCCCTCTTAACAGCTCCGCTAATGCAC
chr01	64423511	64423555	CACCATACATGTGATGAGTACATTGAATAAGATACATGCTTGATG
chr01	64783351	64783395	TTTCATTGCCTATCATGAGAGAGCTTGTTCCACATTATCTTCAAG
chr01	64658530	64658574	GAGTCAAATATTCAAAGTCTTACACAAGTTAACTTCAAAAGACCT
chr01	64658464	64658508	ATAATTAACTCCCAATAATTCAACTTTGATCAAAATGACTCCATA
chr01	64497872	64497916	TGTTTGGCCAGGGGTTAAACATGAGGGCTCCTAATAAAGGGAACT
chr01	64307124	64307168	TTTTCTTATATAGATAGTCATATTGCAGCATGAACTGTAAGTCCA
chr01	64314861	64314905	AACTCCTCAAAGAATCTAGCCTATGCCAGAGCCATCATTTCCCCA
chr01	64791307	64791351	TACATAAATCAAAATACCTTTAGTTTCCAAATGACAAATGAATCC
chr01	64388550	64388594	AGTCCTGTTTCATGAGCCTCTTCTTTCACTCCCCACGCTTATTGT
chr01	64689778	64689822	TTCCATGAAGAGGGAGTGGCAGCGATGCATCCTTCCGTGGGGAGA
chr01	64570300	64570344	GTCACTACTGCATCACCACTTACTTCACTAGAGTAATGCTTAAAG
chr01	64662325	64662369	CCTTCTTATCTTTACTGTAGCTTGATTGATATTGTAACTGGTCAT
chr01	64553754	64553798	AACATTGTTGGCCTTCATATTGGTACGAGTGATGCTAGAATTAAA
chr01	64750488	64750532	TTTTGAAGTGGGAGCTGGAGGGGTTTCATTCATGTAAATCAAGAG
chr01	64529656	64529700	AATTGGAGCAATCATAAGGTCAGTTACAAGCTTTAGTTGAAGACT
chr01	64798610	64798654	TTTCTCAAAATGCTTATTTAAGGAGGTGATGTTTATGCCCATTTC
chr01	64780635	64780679	TGGACTTTTGAGCTTTCTATGGAAGGTGGATGAGTTGAGTTTTAC
chr01	64572020	64572064	AAGGATGACTTTACATATTCAAAGAGCAAGGCTTATCAATTGATA
chr01	64326067	64326111	ATGCAAATTACACAACAGAGGCATACACCAAGTACTCCTTCAGTT
chr01	64794781	64794825	TTTGCTCTGGTTACGTTGTTCCCTTCCTCCTACAATCATATATAA
chr01	64462376	64462420	TCACTGACTGATCTAAAATTGTGGTATGTGTTTCTATGCGTCCAA
chr01	64791373	64791417	ATTCCCTTTCTTCGTCATCCGCATCACTTACATTCCATATACTGT
chr01	64424226	64424270	GAATAGGTTAAAGGTTTGAAGAGTGTTGACTATGGCTTAAGGTTT
chr01	64388878	64388922	TCTTCCTTCAATCACAATCATTAATTCTCCGATTATCTCCTCCAG
chr01	64597123	64597167	GAGATAGAAGCACGCTTGAGGATAGAAGGTCTAAAATCACTAGGA
chr01	64326744	64326788	TTAAGGAAGCTACAATTGACAAGGTATCCTATACGCCCAAAAGAC
chr01	64777620	64777664	GTTCCATTTCAAGGTCAGTTATGTTGGGTTTGGGAGAGGCAGTGA
chr01	64713188	64713232	CGAGAGAAGAGAGAATCAGAGATAGACATAGAGGGGATTACAGAC
chr01	64352765	64352809	TTTTCATCTAATAGCCCCTTAAATTGAGCCTAAGTTAGTGGTAGC
chr01	64781669	64781713	TTATTTTAAGTTCTAATTTCTGCATAACAAGGGAAAACTTACTTC
chr01	64430249	64430293	CATATTTGGGGTATTATAAGTTCATGGGGAGGCAAATGAAGAAAT
chr01	64566232	64566276	TCTGCATCAAATATTTAGAAGTAAAGTCCTCAGCAACACTGTCTC
chr01	64413561	64413605	ATTTATTTAAGGCACGTAGGGATGAATATATATGCAATGTCAAGT
chr01	64641893	64641937	AGGATTTCTCGACTCCACCTCCTTGTATATACCTCTAAATAGTTG
chr01	64596346	64596390	TGTTGCTGCAAAATAGTCTTCTCTACTAGCCTACATACTAGACTA
chr01	64490478	64490522	TTCTTTTGAAGGTATGGAATTGGTGACAGGTTAATCTTTCTATTC
chr01	64690786	64690830	ATTAATGTAGTGATGACATGGACATAACAAACCCCTAATTCCTTG
chr01	64771226	64771270	ACAACCTCTTATATTCTTTGTTTACTAGAGATGGAAGTTTGATGT
chr01	64649825	64649869	GTTTCAGTCCCATTACCTATCCCCATAGTGTAGTCAAAGATCTCA
chr01	64783066	64783110	TTGGCTATGCTGCTCTACCACTTTCGTCATATGTTCAGTGAGTAT
chr01	64566805	64566849	GTGAAAGATCCTAAGTGGTGGAAAGCAATGGTTGAAGGGATACGA
chr01	64782236	64782280	CATTTGCCCCATTTGCCTGGTCTGGTTTTGATCTGAAAGTGGCAA
chr01	64384280	64384324	AAAATGCAAATATTTAAGTCGATAGGTAATGTCGAACTAATCCCA
chr01	64436439	64436483	CTTCACATCCACTTCAAAATTGTTGTCTCAGGTCAGGGTAGTTAG
chr01	64527801	64527845	GGACCCATAGTTGTTTACCAATCTTAGAGTGATGGTTGTCGTACA
chr01	64424059	64424103	AATACAAGCCTAACCAGATATACAAGGTGTCCTATATTGTCTGAT
chr01	64665317	64665361	AAATCTCGGGAAGGGTCATATCCTAAATATCTTAGCAAGGTCGAA
chr01	64657277	64657321	TTGGCTATTTGGTCGGCTCTTACCCTTTTATACTAAGTCATGTCC
chr01	64492329	64492373	ATTAGCCTTTGGTTTGGGGAATAGTATAATAGGAGGTAAATGCAT
chr01	64666546	64666590	ACCATCGAAAACTGGAGTCTAGAATTAAACTTTCAAGTCACCGTT
chr01	64555620	64555664	GGTGAGCAACGTGACGGGGTCTACTGCTACAAAGGAGCACCAGAG
chr01	64309142	64309186	ATTTTATTTAGTGGTATAGGAAAGTAAACCTTACATCGTGGACAT
chr01	64629273	64629317	CTACTTTGTATCTTGTAGAGTCATCGTCAGGATATCATGCTAGTT
chr01	64432969	64433013	TACTCAGATCAAGCTTGGTCCTACGGGCAATAAAACAACTATATT
chr01	64610068	64610112	AAAGTATACAATTTCCTGTAAATATCCATTTGTATCCGAGCGAAG
chr01	64630217	64630261	GTCCACTACTCAAATTCAAGTTTTAAGTGATGGCCTAGTCTTTAT
chr01	64641941	64641985	ACTTATCCCTAAGATAGAGAAACTCTTCAGTGTATGGAAAGACCC
chr01	64638272	64638316	AAGAAATATGAATCTCAAACCCCACTATGTCTAAGCAAGGATTAT
chr01	64413505	64413549	TATTTTGTTAATGTGGAATGATTACAATTATGAGGCAAGATGTAT
chr01	64489902	64489946	AATAGTGGTATATATGCTATGTGAGTTTCTTAAGTTTTAAATGTT
chr01	64764412	64764456	GCGCCAATATGTACGAGTTCTCTAAGCTACCTCTAAGATCCAAAC
chr01	64772169	64772213	ATAGATGCCGTACGCTTTGTCAGTGCAATATAATACACTTTTATT
chr01	64426112	64426156	AATGATGTATGAATGGTTGTTAGTTGTCGTATCTCTTGGCCCTTA
chr01	64368044	64368088	AGACTGTGGCTGGCCCTTCGATGTGTTGTCGTTGCTGCCTGACCG
chr01	64311842	64311886	ATTCTTACCAAGCTAGAACTAAATATTCAACAGTGTAGATGTCAC
chr01	64797669	64797713	ACTGTTAGGCCTATCTGTTGTTAATTTGTTAGTCAGGAAGTAGTG
chr01	64430330	64430374	TCAAAGCCCACCTTAGAGTTGAGTTATCAATTGTTTCTCAAGCTC
chr01	64356149	64356193	GGGCATCTATTCTATCGTTCATTTCCACCTGTAAGCTTAAATGTC
chr01	64475413	64475457	CATTTGCCAATCTACAGGTGCTTTATTGCCCAAGTTATTAATCGG
chr01	64658101	64658145	TTCGTCTATGTACTAGTTTTCTCTATCTACCTTTAGCAGCGCATG
chr01	64326792	64326836	ATCAGCTGATACAAGGTACATTGCCTTCTGGACTCTGGAGTTTTC
chr01	64780812	64780856	AATAAAGCAGTTAGTTCATAGTATCGGATTTGCTCAACCTCCCTG
chr01	64366821	64366865	TGTTCATTACAACTTTTGATATGCAGGAGGAGTGGTTTAAAACAA
chr01	64565019	64565063	ATAGCTGAAGAAAGGAAAGACATGTAGTTGCTATAACCGGGTTTT
chr01	64759171	64759215	GATTCAACTTCCACAAATTAATAGTTCCAGTTTTAGCCCATTCTA
chr01	64503542	64503586	TATTGTCTAACTCGGATTTCTTACGGATCTCCAAATAAAATTCTT
chr01	64636835	64636879	ATTTACAAAGATGATTCTGACAACTATCTTAGGGAGTTTAAACCC
chr01	64648599	64648643	AAAGTGGTAGAATTTAGGAGGACAATATGGAAGATGCGTTGTAGG
chr01	64797537	64797581	TTGAAGTATTAGAGATCTTGGGAGACTCGTTTGATGTATCTATCC
chr01	64663518	64663562	TTTGCCAAATAATGTCATAGTATGTTTGATCAGGTGAAGATTCTT
chr01	64638162	64638206	TAGGAGACCTATGGATAAGGAATGTGGGACAGTAGAACGATTCCC
chr01	64437093	64437137	TGGGTCTATGTCGATGACTCCTTTGGCGATTGTCCTAATATGAAA
chr01	64772787	64772831	TTCTTGGCATAAAACCGAATTACTTCTATGAAATAACCATGCTCT
chr01	64616799	64616843	GTTAACTGTACAAGAGTAACGTGTTGAGTTATATCTCATGTTTTC
chr01	64573462	64573506	CTTCTAAGCCATTCATTTTGATGATCCATTACACCTTATAATCTT
chr01	64436301	64436345	CCAGTAAATGCTTAATAGTAAGTCTTTATTAAAAGTCCCTATGGC
chr01	64435923	64435967	TGGTACATCAAAGCAGTTATCACTCGATTACCTTATCTTAAAGTG
chr01	64794979	64795023	AATACTACTAATTTTGGCTACCTTTGAGGCGTTAAACAGCTAAAC
chr01	64769918	64769962	AGGCTTCCTAGGAGATAATCATATTTGATGTGGCCCTTATAGAAT
chr01	64646066	64646110	AGGGGAATGGGAAGCAGGAGAACAAGTAAAAGGAGTGGGGATTAA
chr01	64599654	64599698	TAATTTTCTTGCAATCCTATGGGTTAGTGGATGACTTAGGGAAGG
chr01	64660823	64660867	TTAAAGGCTTACAAGAGACTCCTACATTGCTTCCCAAGTAAGGAA
chr01	64693294	64693338	CTCAACATATCCCAACTTCTACTTAAGATCGATCAACCAGACAAT
chr01	64555734	64555778	GCCATGGCTATGCTATCTGATTCCTTAGGTGTTTCAACTAGTTCA
chr01	64779976	64780020	ATTAATGCCAAGAATATCTTAAAGGTTGATACTCAATAGGCCGCA
chr01	64784586	64784630	ATGCATCTTATCCTTAATTAGAGTCACTTCTACCTTGGGTCACCT
chr01	64526134	64526178	TTTGATTAATGATGGAAAGGGAACAATGGTCCTTATAAACAATGT
chr01	64491051	64491095	TGTATTATCGCTCGATTGAAGCTAGACGGTGCCATTTGATCTACA
chr01	64777849	64777893	TGGCTCTGTACTTTGCATCATTAGAACCTCTTACTAACGATTACA
chr01	64631948	64631992	TGCTAATAATCCACCTCCTAAATCCACCGTCTTCCCAAACTAGAA
chr01	64796469	64796513	ATTTTCTTGTTTCATGGCTTTGAATTTGTGTGGGAGTATATTAGT
chr01	64424728	64424772	ATTAATCCACCCATTGATGTCGCTCATTCAATTATGGCTTCTAAT
chr01	64608491	64608535	ATATAAGCAAAGTAATGGTATTGGGTTTTCTAGAGGACAAACAGG
chr01	64784211	64784255	AAATGGTACTAGAAGCAGCGAAAACATATAGAACTAGGGTGGTGA
chr01	64325770	64325814	TGTAGTGCCGAAATTACTTATGCATACAAAGGATCACAATCTGGA
chr01	64690436	64690480	AGTCAAATTGGTAAATAAGAGCTGCGAAACCTATGCCAAGATTGT
chr01	64413343	64413387	AACAATTATACATATGATATCAGGTAATATTTAGGTCAATGTCTT
chr01	64363746	64363790	TTAACCAAGACAACGTTTGATATCCGCTCGAGATATTAGCATTCT
chr01	64667751	64667795	CTTTCAAGCCTTCCACCACTATTATCTGAACTATTCCCCTCAAGA
chr01	64323465	64323509	TATGAAGATAGTTAGACAAAAGCAAGCATGAAACACATACAGCCT
chr01	64397928	64397972	AAATGGCCTGTTTGTTTCATTTCTCCCAGATAAGCCGCGCTTCTC
chr01	64792745	64792789	TTTTCCCTTTCTTGTGTCATACTTTGATGCCTCACTTTCTATCCT
chr01	64638054	64638098	GAGCCATATAGTTAGCACATTATTAGTAAACGTTCTCTAGAGCAA
chr01	64438570	64438614	TTTATTATCATTAAATTCAATTCCCTTAAAACATAATGTCAAGTG
chr01	64422231	64422275	GATGCAAACTAATGGATTAACTCTAAGCTGAACCAAGCCTAATCT
chr01	64316302	64316346	TTATTTTGATGACGTACTAATCTTTAGCCAGAATGAAAGAGAGCA
chr01	64595914	64595958	TCACCAACTGATTGTTACCATATGAAATTTCGCTTTTAAACACGC
chr01	64413270	64413314	CATTTGGGAATCAATGCAGATATGACGCCAGAAAAGATGTATGTA
chr01	64499755	64499799	CTAGCCGCCTTGAGATCAAATTTCAAAGTGTGATGACCCAATTTC
chr01	64782284	64782328	CTATGTCACTCAACAGCCTTCTTTGGTACTGAGCATGTTTGTCAT
chr01	64398291	64398335	AAGGATATAATTGGCTCAAGGTCGAAGAGTAGAAAGGGAGATAGT
chr01	64658700	64658744	TCATTGGGCATGATGTATGAGTTTTACCAAGCGTTAGGGGTTTTC
chr01	64795173	64795217	GCATCTGCTTTGTTACCTGAATAGGACAACTAGTCTTGCACTCTT
chr01	64777752	64777796	GCTATTTAACCTTTTATATCTGTTTGATCAGGTTCCTACTTTAGC
chr01	64324959	64325003	AATGATAAGCTTATGTCAATCAAATACATCAAGATATAGGTGTAT
chr01	64352454	64352498	TTTTAGGGGCCAACACGCTCATTTATAACTCAGATGCCTCACGCT
chr01	64751170	64751214	GAATATGCAATAGCCATGAATAACCATCGATTGCCACATTCCACG
chr01	64796516	64796560	CAAGATAACTGTAGTATCTTAATGGAAAACTGCGTATGTAAAATT
chr01	64662840	64662884	ATTTTGAACTTCTAAGCAGCTACTAAAGTTTGTTGAGTCACTTAT
chr01	64423344	64423388	TCTCCTATATAAGATGAGATGTATGTAATTAGGGTCGTTTTAAGT
chr01	64330029	64330073	AACAATTTCAAATCCAAGTACGATCTGATTTCTTTATTGAACATT
chr01	64427280	64427324	TGGTTGATCTTATTTTGGAATTCGTTCAATGTAGTCATGGTGTTT
chr01	64793699	64793743	ATTTCTTATATTAATACTCAAGCACTACCATTTCTTCTCTTGTAA
chr01	64460301	64460345	ATTTTATTTTGGAAGATCAACGATTTACATACCTCAGTCATTAAT
chr01	64528041	64528085	AAGTTATACCTTTGGACCATTTGAGAGGTGGGTGGTGTAAGAAAA
chr01	64691243	64691287	AAAAGAGGTGGACGAAAGGTATATTTAATTTCAATGACTGAGGAG
chr01	64797765	64797809	AGCTTAGGTTCAGAATTTTCTAGAGCTAGGTTCTGCTGTGTGGGA
chr01	64689910	64689954	TCTACGGGAGATACAAGTCCATTAACTTATAGTTTACCTTAATCC
chr01	64360890	64360934	TAACATTCTTCCGGAGCTTTCATACTTCTTAAGAGTGCTTCGTAA
chr01	64421847	64421891	GCTTATGGGTAAAGGCTAAGGGAAACATGAAGGCATAGACGTGGT
chr01	64460936	64460980	AGTCTCTCGCTCTCTCACATCCCATCATCACCCTTTCTCAGCTCC
chr01	64770374	64770418	TTGTTTGAATAAGCTTGACCAATTGATCTCTAAAGTTTGGACTAA
chr01	64636425	64636469	GCCAATAAAAGCCTCACCATTCCCTATTGTCTACATAGGTTTCCA
[truncated: 1,079 more rows]

## Sheet: Chr2
chr02	18207518	18207562	ATTATTTCGGCGTCAAAGTTCCTGACCCTTACCGATGGTATGACT
chr02	18207857	18207901	AGAACGTGCTTTATGTCCAGGTAAAGACTTCAATTTTCTGGTGCA
chr02	18126850	18126894	TTCCTCATTCAGAATTTACTCGAAAACTTGTAAAACTACTTGCAC
chr02	18072895	18072939	TGCTGGCACAATTCTGTAGTAGTTAGAATAGGAATATATTGTGTT
chr02	18108117	18108161	AGGTCAACACATAGAAGAATCAGCTTAGTATCGGGCCTCAAGTTT
chr02	18329541	18329585	TTTTATTAGTAACTATTTCGCACAGTTTTCAGGTAATCCCTAAGA
chr02	18239981	18240025	TTGTGGTTTCTATTTCCATGATAGCTGCTTTTCCTAGAGAAGAGG
chr02	18300148	18300192	CTTCATCTACAGATAATAGGAAGAGATCTAAACCGTAATTATGCC
chr02	18208366	18208410	GCCTAGGTTGGACTCGGAATCTTTTGAAAGGGGCTGTCTGAGTGC
chr02	18197130	18197174	CCCAAACCACCGCCGTCGTTTTCTTCATTCGCTCATCCCCACACC
chr02	18284381	18284425	AAACATATTGGTCTGAGTAGATTGATATTTATTTCCCTTGAATGA
chr02	18357227	18357271	AAAATTCATATACCTATGCTTTTCTTGTGATATCAAAAGGTTGCC
chr02	18301007	18301051	CGCAATGATGTAGTTAGCAAAATGTGAAAGAGACAACCTTTTCCA
chr02	18060862	18060906	ACAATGCATGGAAAATTGATGGATCTCATTGTCTTGGATGCCTTC
chr02	18400751	18400795	AGGAGGTGGAGTGGGAACGGTGGAGCTTGTCGTCATGATGTTTCT
chr02	18062591	18062635	CTCATATAATTGTACCTCATGTTGACTGTTTAGTTAAGTATTAGA
chr02	18516390	18516434	AAGACAAGCATTTCATTACCCACATGGACTCTGGTAGTTAATTTC
chr02	18126128	18126172	ACGTAAAGAAATATTGTTCCCTGTTCTTAGTTGTGTGTGCTTCTC
chr02	18320777	18320821	TGAGGAAATGACCCATAAACCCTTGAAGTATGTCACAGAATCGTT
chr02	18338278	18338322	TATTTTCAATTTTCTCCTTGGACGATCTGTATTTCCTATCCTTAT
chr02	18201733	18201777	TTCTAAGTTTCAACAAATTACACAACCAAAGCATAAATCACTCGC
chr02	18424740	18424784	TAATTAGTATAGTAGGTCGTTGAAGAAGAATGCTAATAGTCCGAG
chr02	18309050	18309094	CTGATATATAAGAACAGATTAATTCAACATACAAATGGAGCCCTT
chr02	18147431	18147475	CGTTTTCGCAAAGTTTGGTAAAATCTAGAAGTAGGCAGCATTGTC
chr02	18054551	18054595	CTATCACTTTCAGCCTAAGATTTTAAACCAATTAATTCCTAAACG
chr02	18226293	18226337	TCAGATTGATGAGGCTGCGGATCGATATGGTTTCATGGCTAAAAT
chr02	18125040	18125084	TTGTTTTGCTTCTCATGGATTGTTTACTGTGTGGAGCTAATTTGA
chr02	18321673	18321717	ATAGACACCGGAACAGGAAGCTCTGCCTTTGCCTGCTATTTCACA
chr02	18482276	18482320	TATTGCTATGATCATTTCGGTCATTACTTTGAAAAGCTACCCTCC
chr02	18223288	18223332	AAATCTTAGCCATGGGTGTGAGTTGTGACAAAGAAAGCTAAGCCT
chr02	18112420	18112464	TTTTGGGGAAAGAGTGATGACCTCGTTACATGTGGTACTTGGCAA
chr02	18057036	18057080	TATCAAGATCATATCATTACCTGTCCGGCAAATATACTGTTGAGC
chr02	18227715	18227759	GAAAGAAACAATTCCTATTAAATTTCTACAGACCACAATTAATAC
chr02	18285837	18285881	AGGTTAGACTGTTCACTGTAAATTTCTCATATCAGACTATTCGTG
chr02	18447912	18447956	AGCTGTCCCATACTTCTGGCTCTCCTCCAATGAATTAGTAGATGC
chr02	18479263	18479307	TCCTGGTATGGTTATCTTCATGGACGAATTCACTTGTGTCATCTC
chr02	18425261	18425305	GGAATTGAACTTGTTTATGTTGGAACCTTCGAAGATCTGTAAACC
chr02	18308707	18308751	TGGAAAAGAAATGCTTCAATGTCAATAGATGTGGGAATGGCAAAA
chr02	18285178	18285222	TGTTAAAGTTAAAACTCTTATTAAGTCAACCGTAACTCAATTTTA
chr02	18322098	18322142	GAAGGTCGTCAATGGCGGCAAGAGAAAGAATCTAATCGGATCTCG
chr02	18297017	18297061	TGAGGGCCAAGCAGCTAGGACTTATATGCCTGTGATTAATATAAC
chr02	18481538	18481582	CTCCTTTTCCAGATAAACGTCCATCCTGACTTCTGTGTCCTCTGT
chr02	18418548	18418592	CTGATTAAAGCTAGCAGAAACTTGGATGTGTCATGGCCGTGGTAT
chr02	18240113	18240157	TCTCCCTAATGACCACAAGAAATCTATTCCATCAGTAACTGGCAA
chr02	18220301	18220345	CGAGATATAAGTTAGTTCGTGTTGACCTGAAGACCCCAGATGTAT
chr02	18062719	18062763	TTTATCTTTGGTTTGGGCACTGAACATGACTCGCATCAGAAAATG
chr02	18061987	18062031	TGTGTTTGGTCCTTAGATGGTGGTAGAGGAGATGAATATATTGAC
chr02	18440955	18440999	CACAGAGCAGAATTTCACTACAAGGAGCTTTAATGTATACAGATC
chr02	18299133	18299177	TGTGCAGTTGTTCTTTAAGCCTATCATTTTCACAATCTCGTCCAT
chr02	18320353	18320397	AATAAAGTAACGAATACAGCAGTAGTTTCAATAAGCGCATTTATC
chr02	18205024	18205068	AATTTTGACTAAACAAGACGTATTATCTCGCCATTCATCCCAAGT
chr02	18027176	18027220	TGCGTGTAATTCTGAAGAGATTTAAGGGCCAGTTGGGTGTTTGGG
chr02	18492904	18492948	ACAACATGATGGCTACCGGAAATGCTCTAAGTATTATTAGTGTTT
chr02	18456724	18456768	GGTTGCCTTTACACTTCTGGGGAGACTGTGTTATGACTGCTTGCA
chr02	18300451	18300495	TGCAACATCCTCAGCTAGAAAATTGCAACATACAAGTGTACTCAG
chr02	18305074	18305118	CAGCACAAGTCAAAATAACATCACTCTCGTATCTCAAATTTCAGA
chr02	18396425	18396469	AAGCCTACATCGATGCTGAATATTGCCTCCATAGACGTGCTAAAC
chr02	18441047	18441091	AGAACTGCAAACTATAACTAACGAAATCAGACAACACCACTTTCC
chr02	18294708	18294752	TATGGTGAACGCATGAGTACAGCTTAAAGATTATTGAGTCATCTT
chr02	18352038	18352082	ATGAATAATCGTATTTTGAGAGAGGACTCCACTTAATAGATTTCA
chr02	18477523	18477567	CATTCAAAGTATCTCCAGATTCATTGCATATGTGGGCCACAAAGC
chr02	18029374	18029418	TGAGTTTCATCCATCTCAACTTTATACAAACAGCTTGATCAAACG
chr02	18480647	18480691	ATCAAATGAATATGAACTACCAAAGTGCGCCTTCTGCTGAGACCC
chr02	18351699	18351743	TCATGGGCCTTCTAAGTAGCAGAGTTCGTAGATAAATCACCACTA
chr02	18493245	18493289	CAATTCCATTGGATCTTCACGGTACAATAGCTGTTATAGAGGAAA
chr02	18389775	18389819	CACATCTGTTTCATATGTCTAAATCCATCAATGCAACGACGACTT
chr02	18127910	18127954	AGGGCAGCTATCCTCCAAAATGTGTCGTGTAAATTTATTTTATGG
chr02	18230780	18230824	TATTTGTCACTATCAACTGTCATCCTGTAAGAATGGTAAGTCTCC
chr02	18302779	18302823	ATTTGACAAACTTTACCAACAGTTACTAGCATTGACCAAAGGTTA
chr02	18062167	18062211	AGTGGAGAAGATAGCCATTATGAAGGAAAGGATAACAAGGTAAGC
chr02	18310749	18310793	GATTTTGTTCTCTAATTGTAAGCCTCCGTCTACCAGATCAATTCC
chr02	18402142	18402186	TGAGTTGTGTCAATAATCAATATGTGGGACCCTCGAAACAGTGTG
chr02	18311614	18311658	TTACATGGTCTCATCATCCCTTTAACCACAAAAGTGTCGAACATG
chr02	18062519	18062563	GCTAGATTCTAGTGTGTCCAAACGTGCCCAGTAGGAATATGTTAG
chr02	18121450	18121494	TGGGACTAGTAAGGGCCATGGAGGGTTGTACAATCGCTATGATGG
chr02	18166302	18166346	ATTCTAAGCCCCACTACTTACTAGTTACTACACCATCCATTAGGG
chr02	18351651	18351695	TTTCAGATTCAATCACATTGCCATATAGATTGCTCCTTAGAGAGA
chr02	18262166	18262210	CACTCTGTGCCTTTACATACATCAAAACTCACCTTGGACCTTGAA
chr02	18421677	18421721	GAAAACATGCACTATTAACCACCCAAATGAAGCTATGCTACGGCC
chr02	18219891	18219935	CATAACAGATGACGGGAAGGTAATTACTGCTTCATGTCAAGTTCA
chr02	18273377	18273421	ATGTGCTTGGGCTTGGCTCCGTGCAATGTGATTAGGTCAACCGGT
chr02	18208783	18208827	GTCAACTAATCAAAGTTTCCATATCGCGATTAATGCTTGCTGCCA
chr02	18064622	18064666	TTGATTAAGATCTGATTATTGTAAAATCTAACATGTGGAACTCTT
chr02	18120647	18120691	GCATTTCGTTTGTGGACTTTTCACTTTCTCTATACCATAGTTTTA
chr02	18421000	18421044	GCAATAAATTATACTATTATACTTGTGGAATTACGCACTGTCATT
chr02	18191870	18191914	ATTCAGTCAAGGTTAATCAAATATGTCATGACTCGTTAATTTTAC
chr02	18355137	18355181	TTTCATTTGTGTTCTTGTTGACTTTCTTTGTAACGCATCACAATA
chr02	18415203	18415247	TTTAAAAGAGAATTCATTTGCTACAGAAAATACAAACGCTTATTT
chr02	18102859	18102903	TCCAACCAGCGAGTTTGCAATCCACACAGGCTATAATCTCTTGGT
chr02	18043564	18043608	TTATTATTGACCTAGAAGAAATAAAGCTCTGTCACTGTGTTGATC
chr02	18203292	18203336	AGCCAGCGTCAACTCCTTGTTTCAAGTTATGCTCCTTTTCAAGTC
chr02	18313987	18314031	CTGCAAGGACATGAACTTTGGCTGAGCACTGTAGCAAATGTGTAC
chr02	18110342	18110386	CAGATATATCTCATTGGACGTCTTAGTGGCGAAAGATTTTGGAGA
chr02	18478633	18478677	CTTCCTCTATATCATTGACTAGGCCCTGATCTCTCTCATTTTCTT
chr02	18488801	18488845	TTTATTATTTAGCAATTTCTGACTTGTTAGCTATTTATATGACCG
chr02	18029503	18029547	CCATCAACTCTCAACTAATCAACGGATAATCAACCTTTCTAGTCA
chr02	18313438	18313482	ATGAACAGGGTTAGCCTAGCATAAAAGGAAAACAGCAAATCTCTC
chr02	18429793	18429837	TAATTTCATCACCTGATTGCAATTTGTCACAGTAAGGATTCCACA
chr02	18064884	18064928	GTGAAAGGGCAAAGCAGTGAGGAGTGAGGGCGTCTAAGTAAACAA
chr02	18356325	18356369	TCCTTGGTTGCGGGGTCTCCACAGGTGATGATTTTGCCTTTTATC
chr02	18209467	18209511	GGCTCTCACACTTTATATTAGAAACCTCTTAAGCTATTCTATTGA
chr02	18275988	18276032	ATTTTACAATAAAGAAGTAAGACATTTACCAATACCATAATCCGC
chr02	18124468	18124512	GGCACTTTTCCCTGATGTTGTCATTCTTCCATATTAGAGATTTTG
chr02	18111054	18111098	AAATCAAGCATTAGAAAGCAGCTGATCATTTGTCACACCATTATA
chr02	18225128	18225172	CAATGGGCTTCAGGTCTAGGTTTCACTTTAGAGTTAACTGCATGA
chr02	18389970	18390014	CCATTGGACCAACAGCTTCTAACCTCCAACATTAAAATTGTTTGG
chr02	18307892	18307936	CTTCCAATGGCAAATCTATTTCCATGTTTCATTATTATCAACCTC
chr02	18426382	18426426	AGAAAGTAGAATTGTCATCGAGTGATTTTATAATTCTTTTAGATA
chr02	18107280	18107324	TTTTCCATCCTGACTAATTCAAACTTCTACCCCGGAGTCCCACGT
chr02	18105469	18105513	ATCCATGCCCTTGTAATCAAATCCCGCTTCATCAATGATGGCTTC
chr02	18297491	18297535	CCTCTTGAAATATGCATACGTAAGCTCTATTGATAGTCAAGGATT
chr02	18167718	18167762	ATCCTTAAATGAACAAGCACATATTGAAACGATAAATGTCTTCAA
chr02	18061014	18061058	GTTACAAATCCACTTTCTTTTGAGGTCATCTTCGTTAGAGTTACA
chr02	18197717	18197761	TTTGAAGACTATTCCAAAGACCTACATAAATTTAATATGTTTAGA
chr02	18420570	18420614	TTTTGTAATCTCAAATGGATCAACTGAACGTACAACTCAGAATAT
chr02	18425763	18425807	ACGGTTGCTGGTGCTCTAAAAGGGTTAAGAGTCATGGCATATTAG
chr02	18492166	18492210	CCTCTCATTTGATCTTGCAGCAGTGTCTAGCATCTAAGAGGACAA
chr02	18219201	18219245	CGTTTGGCAGTAGATAAATTTTGGTGCTCTGACCTCTGACATCGC
chr02	18314354	18314398	AATTAAATCTCGTATGCCAGACTTCAAATTATCCACACTACAATT
chr02	18034777	18034821	GACCCAACTCATGCTTAGTTCGGCTCAATTACACTCCTAGTTATG
chr02	18220253	18220297	TTGCTAATGACGATACTGTATTTACTTTCCGGACTAACAAGGATG
chr02	18478429	18478473	CTCTTTCTTCAATCCCTGAGTTGCTTCCATCCATACCAGATGCTT
chr02	18416441	18416485	TCATCATATGAAATCAAAGAGAACAGTTGACTAGGGCATCGGATT
chr02	18412816	18412860	TGATCTTGAATCAGTGCAATGCTAACTCATCTTATCTCGATACTT
chr02	18484882	18484926	AAGAGAGAGAGACTGCGAGATTTTCTGAGCATGATTTGAGGACTG
chr02	18219939	18219983	TGGCTATAAGAACACATTTTCGTCAGATGAACATGGAATAGTAGT
chr02	18195483	18195527	CCGAAATCATACCAGTCCCGATCAATTCCAGTACCAAGTTCAAAA
chr02	18288073	18288117	AAATGTCCGAGACTCTTGACACAGAAAGCCGACTGATCACTATGC
chr02	18116687	18116731	TGTTATCTACTTTCATTAACTGTTTGCATCGGTTATTTGTAACTG
chr02	18306403	18306447	AGGCCAGTATCTTGTCCACTCCCCGTTCCTGCAAACATATCTCTA
chr02	18108462	18108506	ATTGACTCGTTTATTGTGATGCCAAGATTGACACCACACTTGCCA
chr02	18235906	18235950	AAATACCGGTATATATCAAGTACAATCACGAAGCAATTATAACAG
chr02	18419538	18419582	TCCCTTGCTTTTCACCTGCATTTTCATTTGTACTAGTGTTAGATT
chr02	18113491	18113535	TATAACAATAGTAAAACATATAACATGTCAAAAGAAACACCATCT
chr02	18194906	18194950	GAATTATATTTTGTAAGCTATAGTTGTTGCAAGCTAAATATTAAG
chr02	18319619	18319663	ATACCTTGAGCACCACCATTTCCAGACAAATCAGCAGAGCCAGCA
chr02	18028999	18029043	AGTATGCTTTATTCTTCTTGTCTGAAAAGTCTTAAGAAATGTCCA
chr02	18348950	18348994	TGATCACGTACCATCTACTTGAATTCACTCAATCTCTCGCCCTTA
chr02	18354801	18354845	TCAGTATCGAATAATTGTTTGGGGAGTAGACGATTGTTTTAATTA
chr02	18421391	18421435	TCATAGTAGTTTCCTCTTTGATATGGTTACTTTTGTACCGAAAAT
chr02	18029179	18029223	TGATCGGTGCATCAAGTATCTTAATCAATCTGTTCTGGAAGGTCG
chr02	18231599	18231643	TCTTGGGACGTTAGGGTTCTTAGTCATCCAACAAAGGCGAGCAGC
chr02	18234585	18234629	ACGAAAAGAACTTGGACCAGACTTAACACCCTGCACCGAATTTTA
chr02	18030175	18030219	CTGCTAGGGAAAGAGGGCGAGGGAGGGGTGTTGTAAATTCTAGTA
chr02	18252276	18252320	GAGACAAGACATTTATAAGTATTTTGCAGCAAACATTAGCGAATT
chr02	18141899	18141943	ATCGCCATCATTAACAATCGTCAACCCTCTCATCATTTGTGTCTT
chr02	18295634	18295678	GGTGTAATGCAGTACAATGTACTAGAATCAATCGGAGAACATTTG
chr02	18213285	18213329	CCGGCGCACTGTTTCTGGTTGCTTGGTTCGAGGACATCTTGGAGG
chr02	18112023	18112067	TGACCTATCACCATCCGCAAGCCTAACCAAAATGAACGAACAATC
chr02	18116021	18116065	TCCATAGTGGGGATGTGAGAATGTAGATGAGCACGAAAATGAGGG
chr02	18482891	18482935	GACATTGCCAACATTATCTTATTCTTTCAATATGACAGGACGCAT
chr02	18026804	18026848	TTTGCAGTGCTACATAGGGTTGTTTTGATCTTCTATCCGCACAAT
chr02	18423691	18423735	AAATGAAAACTTACCAACCAAGAGCAGTGAAAGCCAAGGGAAGCA
chr02	18045511	18045555	TCTTGATTTGTAACATACATTTTAAGAGTACTTGGTAAACACTCC
chr02	18121129	18121173	TTTAGAAATAAGGACTCCTGACATTGCCAAATCTGGGTTCACATC
chr02	18032375	18032419	ATTCAGATTTGGTCAATTTGATAATAGATTCTTGGGTTCAGTTTG
chr02	18117704	18117748	ATTCTAATTAAGAGATATGTCTAAATATTGATCGATGCAGATTAG
chr02	18062780	18062824	CCAAGCGTTAGGTTAAGATGATTTGGTTCCTAAAATCTCTTTGTT
chr02	18262515	18262559	CAATTTAGACTATCAGATAGGGATTATAGCATGCGGTTCACAAGG
chr02	18392635	18392679	ATCCTCTGCACTTCTCTCTGTCATAGCGATCTCACCCTCTGGAAG
chr02	18300806	18300850	GACATAATGGGTTCAAAATCCGCACATGTACCGATGTCAAACACT
chr02	18308635	18308679	CTAATCAATAGTTCCCCTCTTACCCATTCATTTTAGATTCCGCCG
chr02	18481334	18481378	CGCAGCATTATCCTTATTAAATTGTACCTTGCCTCCCTCCTTTAA
chr02	18212270	18212314	TGCAAATGAATTCTCTCCTCTAGATCTTTGCAAACACCCTAATTG
chr02	18296107	18296151	TCTCACAAGTCACAATACATCCATTGCATGAATATAAAACCTTTG
chr02	18521705	18521749	ATCTGACATTTCTCGGAAAATAGCTTACCAACTGAACTACAAATA
chr02	18476812	18476856	ACAGGTTTTCAGTTAGCTAACAACTCAACCAAGATAAAAGTTCCA
chr02	18059184	18059228	GCCCTCGAGCAGATGAAGAAGGTTCTGGAGAATTCGATTTCCCCA
chr02	18464406	18464450	TTACATTAACAGGAAGCAGGGAAAGATCGATTCATGAGTGAGGGC
chr02	18320937	18320981	TTGGCATCCAACACTAACCATCTCTCATAATCTTAGGTATCTAGG
chr02	18350589	18350633	GATCGTAACTTCTGCCTAATTAGTTGGATGTTCTGTGAATGACGA
chr02	18321150	18321194	ATTTATATAATATATGACAGCAAATAAGATGGGAAACAAACATTC
chr02	18390625	18390669	AATCGTGGACTACTTAAAAGCCTATCAACTATATGGATATTTAGG
chr02	18415554	18415598	GAAAAGCAATGTATGATTAGTCTAAGCAAAATGCAGGATGATGTC
chr02	18230583	18230627	CCGTCCTGAGCCTAGCATCCGGACCTGAAATTACTCCAATCAAAT
chr02	18356120	18356164	AAGTCGACAAAGAGCAATCTGTGTTCAAAATTCCCTTTCAGTACT
chr02	18063958	18064002	TTTGTTTGGCCTCTCGCTCTGGTCTCTCATGCATCGCAATGTAGG
chr02	18196317	18196361	GGTCCTCCTCCCTTCCATGAGTCCCATCTTAAATAGAGTGCCCAG
chr02	18235495	18235539	GGATGTCGGGTAATCGGAGCTTGTTTGATCGCCTGCCACCTCTAA
chr02	18395129	18395173	ACATTGCCCATATTACCAAAGTCGACTCTGCTATACCACCCAACC
chr02	18313813	18313857	AGCCTCACAATCATATGCTAATCAAGGTTTTCAGATACGACAAGA
chr02	18312184	18312228	TATCCATATCTGAATCCTATAAAGTATTCGGCATCCCAACAGCTG
chr02	18307506	18307550	TACACTTTAAGACAGCCTAAACCTAGATTTGATGAAATAACCAGC
chr02	18046054	18046098	ACCTTCATAAGTCATTTACAACTAATTCTATGTACAGCTGGCTTC
chr02	18337555	18337599	ACACGTTTGGATCCCGTTCTATTGCATTTTAGTGTCGTTGGATAG
chr02	18027248	18027292	CCTTGAGCGACTGTGTATCTTAATCTTATCATTGGGTTCATGTGG
chr02	18128184	18128228	ATTTTATTTTATTCCACTTCCACGTTGAGACACTACAAGATTGCC
chr02	18104838	18104882	CGTCGCAAAGTATCTCGATATTAAGGGGCTTGCAGACCTAGTGCT
chr02	18236301	18236345	GAGACTGAGAAGATGTGCATACGTTCAAGTTCAAGTTCGACTGCA
chr02	18060591	18060635	CTGCCAAGAGGATATTCAACAATGTTGCGAGACCAGGCTTAAAGT
chr02	18210133	18210177	CACCTTGACACATATGAAGTTGAGGCAGGCATGAGGTACGGGCAT
chr02	18482939	18482983	AAATTCTCCCTTCACTTTGCCATCTCACAGATCCACATAAAGCCA
chr02	18311943	18311987	GTGATCCCATCCCTTTCCTTCGTTCTCTGTTGTATTTTAGTGCTT
chr02	18106802	18106846	ATAAGATCTATGCAAAATTGGCGGAAGTTATACAGAAGATTTGTG
chr02	18300369	18300413	TTTTCAAGAAAGCCCACAAATAATGAAATGGATGATATGCGTATG
chr02	18067739	18067783	CTGGTTTTCTAGCCGTGGTTCTGTGTTAATCAAATAGTCCAGTAG
chr02	18311004	18311048	GCCCCATGCGCAATGTCAATATGGTCCGACCTAGCTCAAGCAAGA
chr02	18235387	18235431	GTCATTGGCACACTCCTTCCTCACCATTGTTTGCTTCTCATCCAT
chr02	18316104	18316148	GCACAATAGGATATATCAAAACTAAGCTCCACTAAAGAGGACGAT
chr02	18478579	18478623	TTGCTCGACTCTGATTCCTTCTGTTTTCTTCCCATCCATTCATTT
chr02	18309002	18309046	ATCTCCACCCAGATGCCTCGAAGTTTGTTCATGCCCTTCAGTTTG
chr02	18213166	18213210	TTTTCTCCTCTGCTGAATGAAGGGAGGGCTGGCTGGCTGGTCGGC
chr02	18426442	18426486	GAACAATTAAATTTAACCTTCATCTTTTATTAACAGTAGTGATCT
chr02	18113210	18113254	TTTCGAGTTGGGCTTTCTGGAGAACTTCTGGATGGTTTAATAGGA
chr02	18047085	18047129	TTGAACTAATAACTGAATGACGACAAAGTTTGGCTCAGGGAAGAC
chr02	18263913	18263957	AGCAATATTTGACCTTACCATTATTTTGCTGCAGATAATTTCGTT
chr02	18315582	18315626	AAACACCAAAACCACCAATTAGTGTAGAAGAGAGCAGCAATAAGC
chr02	18308497	18308541	GAAATATTAACTGATTTCCTTCTCTAGTGAGCAGTTATGTATTTG
chr02	18161731	18161775	GGTACTTGCCAAAATCTGAAATAGGTCAAGGCTATCGATGCATTA
chr02	18306687	18306731	TCCACTTGGTCTAGGAGCTAGGTCATTTGAGTCCATTCTGCCAGC
chr02	18057863	18057907	CAATTAATATATGTATGCTATTGTAGATTGACACATATTGTATTA
chr02	18474507	18474551	CGTTCCGAATAAGAATCAAGGAAAGGTGTCTGGGCTTTATGAGGA
chr02	18478054	18478098	TTTCGCAAATTTCCTCTGACTCTGATTCCAATATGTCCCCATCAA
chr02	18212336	18212380	TGTCAGAGAGCTAGTGAACTATATTTCATGGCCCTAAACCTGTAT
chr02	18440852	18440896	ATCAGAAGAAAGTTGCACTCAGACATCAGTTAACCAGAGGAAAAT
chr02	18030734	18030778	TTGTTATGATAGTGGCAATGTTGTTGTATAAGGGCTCTGAGTGGC
chr02	18121683	18121727	TGGCCCTGATAACTATGTTGTGGCTTTTGACTTTAGAAACCATTG
chr02	18026049	18026093	TGATTTTCAAATTGGGAAAGAGACCTTACACCACTTATAATACAT
chr02	18063225	18063269	GCCCTTCTTGTGGAGGAGATGGTAAAGATCTTCAGGGAGCTTGAT
chr02	18438797	18438841	TCGAACCCTCAATAATGGTGATGCGATGGTTTGGGATTAGGGTCT
chr02	18427231	18427275	TTAGAACTAAGAGAAATTAATGTTAGGCCTGCTACGATTCTTTGT
chr02	18065811	18065855	ATATGGGACTGTTTTGTAGATTTTATGTTAGCAACCGGAGCCCTT
chr02	18299390	18299434	AAGACTGAACTATTGGGTGAGAAGGCTAAGTGAGATAAGAAAGAG
chr02	18054038	18054082	CAAATGGCAAAGCAACTCTATCAATGCACAATTAGAGTAGGGTTG
chr02	18477895	18477939	CAGGTCGGTCAGCGTTAATAACCCTGTCACTATTCTCAAACCATC
chr02	18311992	18312036	GGTGTTTGTTGATCTGACAAGTGGATATTTGATAGTATACTTCTT
chr02	18316433	18316477	AAGCAGCTATCCCTCCATATCACCATATAGATATACTCCTTCGTC
chr02	18060447	18060491	AGAAGAACGTGTCTGCCTGGAACATGAAGCGGTTGATGAATAGTG
chr02	18035105	18035149	CAAACTGTAATTTCTACCCTCCTTAGTCCTTCCCTACTTGCTTTT
chr02	18392281	18392325	TATCATAAAATTAACAACATTTTGAGAAGGGGCCCTTGGAGCTGG
chr02	18062447	18062491	GACCTTGTAGAATAGGAATCTGTTTTGAATGCAGAGGCTAAAACT
chr02	18032447	18032491	AGAATAACAATTCTAGCTGAAACGAGTTACATTAGTCATCAGCCT
chr02	18155579	18155623	AATTAATGATTATGACTAAAACTCCAGCTTGACTTCACCAATCTA
chr02	18470373	18470417	ACATCATTGCCTACAAAATTCTCCCATTAGTAAGGCCATCCTAGC
chr02	18125592	18125636	CAACCCTTCAAATCTGAGAAATCTAGTCTGCACTTTGCCTGTTCT
chr02	18192094	18192138	GACAAATACCCCAAAACCATATAGTCTTGAGTTAAAACATCTTTC
chr02	18306247	18306291	TCACCCATTGATCTGTTACGCGCGCCTAAGCTTCTATCATCGACC
chr02	18209527	18209571	TAGAAACTCGACATTTTGTAGATTTATGTGTGATTCCATTGTGCC
chr02	18418596	18418640	TGCAAGGCATTTAGTATCCCCTCTTTTGTAGTTATCTGTAGCAAT
chr02	18421615	18421659	TATTAGATGTGAATGAGTTGAATTGACTTATGCTGTGGAAGAATC
chr02	18321727	18321771	ATAAACCAACTCTAGCCCGTCAAAGAATCGACAAGATATATAGGA
chr02	18209031	18209075	CTGTAGGTGACCCACATATCTAGCCAATTTTGAGTGGTACTACCC
chr02	18297425	18297469	AAAGAATTTTAACCAGCAACAAATCCGAAGCAGCAGATACTTACA
chr02	18250770	18250814	TGAACGTTTGCAATTAATAAGGAACTATCAACCTAAGAATAACAG
chr02	18120569	18120613	TGTAGAAGTTATCAAAAGAGCTAAAAGAGAAAACGATCTATCAAA
chr02	18043405	18043449	GGTTTATGCTGTCCATACATGAACTCAGACCCCTTGACTTATCTT
chr02	18337928	18337972	AAAATTAGAAGCATCCTTAATGTGTCTAGTTTATCCCATTGTGGC
chr02	18479969	18480013	AGATTGCCAGGCCATAAAACTAGCTATTCTATTCTTTACACCACT
chr02	18514762	18514806	CAAACTGCGTGAAATTCTCCAGCTCATAAGTAAACAGTACTTGGC
chr02	18045883	18045927	CAGGACACAAATGAAGGCCTTAATATACTAGAGAAATAAACATCC
chr02	18415486	18415530	CTTAAACGAAACCCTTACGAAAACGGTTGCTTAATATGTACTTCG
chr02	18502209	18502253	CAAAAGCATTCCCTTATACTTGTTGACATTCATAATACATTAAGA
chr02	18054198	18054242	AGCTTGCAACAAAATAAGATAGGTTTAACAATACAAACAAAGTTT
chr02	18477812	18477856	CACACTACCTGCTAAGTCAGATTCCTCCAATACTTCCTGATCAAT
chr02	18301211	18301255	AGGTAAGACAAGACAAATCAAAGGTGTGCTTCTGAGATTCGATAT
chr02	18064012	18064056	ATATCAGTCGACTCCCCATTGCCTCTCTACTTCTTGCGTTCTTTG
chr02	18412605	18412649	GCAACCACGTACCAATCATTTATTTAATATTGTCGATTGAACAGA
chr02	18460286	18460330	TAGTGTTAGTCATTTCTATCCGAATTATAAATGTGAAAACGCCGG
chr02	18142020	18142064	TTTATTTAATTACCACGACTATAGAATTTACTTTGGGTTATACAG
chr02	18417458	18417502	GGTTACACCAGAGCTGATCGTGGTATATGGAATTGCAGTTGTGTT
chr02	18235774	18235818	ATAACTTAAACTCAATTAGATTGCAAAAGACGCCATCTCAACAAT
chr02	18161298	18161342	TTTGCTGATCAAACCCTTTCAGTCTTTGTAGATGCCGTTTGAGTA
chr02	18487412	18487456	GTGCTCTTTTCATGATCTGGCCATATCTGATTGCATTTGTCTTGT
chr02	18514941	18514985	AAAGTTGGTGATTCCTAAGCTGTACAGGAGCAATGGATTAATATA
chr02	18521908	18521952	GCTATTCACCTCCTATCTTCTGTACTCTCTTATAATTAAGTGGTA
chr02	18295001	18295045	CAGTAGCTAGGCAGGAGTGTAGGACATATGCATTGGTTTGTATCT
chr02	18113156	18113200	GGTGGTTGAGGTCAGATTCTTCCAACAATCTTTCATTGCCTATAT
chr02	18423998	18424042	CGACCGGGAGAAGGAAGAGAACTGACGTTGAAGAGGAGGTGCTGA
chr02	18298361	18298405	TTCAGCCAAATGGATTAGATCTTCATGTTTACTTCTGCTGGAGTT
chr02	18440144	18440188	GAGGTAAGGCTTTATCTTAGGGATTGATGCTTCATGCTGTGGCTT
chr02	18160465	18160509	ACTTAAAATTATTAGCATGTTGAAAATGTTTCAGGTCTGTCAGAA
chr02	18315793	18315837	TTGACCATTCATTTTAGACATAGAACACTAGAACTGGCAATCTAA
chr02	18396509	18396553	CTCAAAGCCAAATCTGATGTCTCCACCCTTGTTAAATGGTATTTG
chr02	18492322	18492366	TACACTTTCACTTCACCTCAAGAATCCTTATCAATTATAGAGTAC
chr02	18426293	18426337	ATGTATCCAAACATTTGTAAATCAATACTCATTTCATTATTTCGT
chr02	18118952	18118996	GCTGATTTTCATATCTTAATTGTCATTGTATACTAGAAGTAACGA
chr02	18054767	18054811	CCCAATAAAACGAGTGACATGGGCCATTGTGTATGTTGATGTCTC
chr02	18298430	18298474	ACCTTTGAACTAGAATCGATTAAATGAAAGACAATATATTAAATT
chr02	18397902	18397946	TCCATAAAATAATTGGCAACTTGTAAAATTCTCAAAGTGGTTGGG
chr02	18208882	18208926	AGCAAAGCTGTTGTCATAACTCCATCAAGTCCCCTCGCAAATTGT
chr02	18352815	18352859	TCATTCCAGGTGCCCCAAAGGTGCTACAAATATACCCATGGCATC
chr02	18296161	18296205	ATGTTTACCTGGAAATATAGTGCAAGATTGTCACCATTAGAAGTC
chr02	18220059	18220103	TTGTAATCAGATGTCTTTCATTGTGTTGTTTCAGTATCTTCTTCT
chr02	18198989	18199033	CTTCAACGGCTCTTTATTATTTGCTCCATTTACTCCTGTTGTGAC
chr02	18113090	18113134	GAACTAGGTTCGGGGCAGCCGGGTACATTCGAAGTGTCTCGGTGA
chr02	18109050	18109094	GTGTGGGTTTATTATGTTAGTATACAGCTAGCTCAACTTTGTGTA
chr02	18200294	18200338	AAACCGTGTTCTGTTTATCTCCTCAATGCATTTTAGGAATTACAG
chr02	18112820	18112864	ACTCGAAGCATTGGATGAGTGACCCGATTGTTAACCCGACAACCT
chr02	18209853	18209897	GTGGTATTTGATAGACTGGAAATGATTTAAAGTGGACTTGATCGT
chr02	18115422	18115466	CATATCTCCGATGCAGATCTCATTGAATAACCTAAATGTCCCCGC
chr02	18474926	18474970	AACATGATAATGAAGAATGTGGTAAAATGCCTTCTAGAAGCCCTG
chr02	18295137	18295181	GTGCCCAGTGAAACCAAATGTCTATAGAGCTAACATAAATGGAGA
chr02	18046330	18046374	TTGATCACCAGCTTTAAACGTACAGAAAAGAGAAGAGCAAGTAGC
chr02	18423276	18423320	ACATGTACGTCTAAGCAACCTAGATCGGAGCTAATCTAAATAATC
chr02	18305679	18305723	CCTGTTGAAGGCCATTCTGTTCAAACCAAGAAATAAAGTGTACAA
chr02	18058720	18058764	CCCTGCGCTACTGCCGTGCCCCAACACTCTGCTCTGCCCCTCAAA
chr02	18287894	18287938	AGCACACCAACTCTAAGATCTTCCCTTGCTCGTCATTTCTGTAAG
chr02	18493179	18493223	TGTAGGCCAACTAATAGATGATTAAACAAGCTACAGGTCACCCAT
chr02	18226582	18226626	CACATTATTCAGGATTCTATATGGATTGATGGTTGTTATCATTAC
chr02	18350402	18350446	CGTCTTTGACTTCAATCCTACGAAAGCCGGCCTGTGGAGCGACCT
chr02	18161075	18161119	AAGGATGGCGGTTGTTACAGTTATTCAACGCGTAAGACTAGTCCA
chr02	18515207	18515251	GAAAGAGAAATGTGTTCGAGAAAAGAATATCGCCTCTATTTCATG
chr02	18233473	18233517	CTACTTTCAAATCTTTATAGCATGCGTTTTGGATTCCTCAACAAC
chr02	18106085	18106129	GCTGCATCTTCAAGTGTGGATTTGCTGCCGATATGCTTGTTTTGA
chr02	18043733	18043777	AAAGGTTCAGTACTTTTAAGAAATTCTACTATTTACAGCTCCTTT
chr02	18287108	18287152	TAATGGTTGGATGAGAAAATTGCCTGCCAAATGGAGGAAAGATGT
chr02	18286412	18286456	ATAGCTGGAAATTATGACGCTAACAAAAGAACAACATATTATGTC
chr02	18458882	18458926	GAAGTGGACTGTCGTTATCTTCATGACAAGTTTGTATATGGCAGC
chr02	18396834	18396878	GCTAGGACTTGCAGCTGGATGAGTTTGTAACGCACGAGATGAAGT
chr02	18339251	18339295	CCATGCGATACAAGAATATAGTTCTAACATTATATTACTAGTTGA
chr02	18316950	18316994	ACATCTAATTATTGAAGACAACTTGATGGATTTATCTAGTAGAAT
chr02	18426729	18426773	AAACAAGAGAAATCAAATATGGAAGGCCGAGGAAAGTGGAGTTCG
chr02	18426195	18426239	GTTTGAATACTCTCGGATTTGGCTAAATTTTGGATCAATCATTAG
chr02	18044156	18044200	TATTAATTTTGTGATACTATTAGCATGTACTTTTATGAATATTAC
chr02	18285400	18285444	GATTAATGCTTGATTATAGGAATATTACTGGGAATACTTTAATAC
chr02	18424899	18424943	TTGGAACGTCACTTGAGTTTATATTTATTCAACCTGACCTTACAC
chr02	18310123	18310167	TGCAAATATATATTACGTTAGATTTCAGAAATTAATCAAGTAGAC
chr02	18355383	18355427	CAATAACTGGATATTCGTTCAACAATTTAATCACAACCTTAATTA
chr02	18310472	18310516	TGATGCACTCAATATAGACAATAATTGAAACTAGGTGCCATTAAC
chr02	18420141	18420185	GAACTCTAACACATTGGTAATTAAGCTCGTTTTGGCCTGCATGGG
chr02	18477595	18477639	CATTTACAATCTCAGGGTCCATCTTAGGAGTCAACTTAATACCTC
chr02	18121516	18121560	ACATGCTGTTACATCTTGCACTGGTGGATTGGTAAGTTATTGTCA
chr02	18478309	18478353	AAGGATTAGTTTCTTCCATCGGCTTCTCACTTTCTTCCTTAGGAA
chr02	18294257	18294301	TGGCATGTGTATTAACTATCAATCATTTACAGAAATTGACGCATT
chr02	18036635	18036679	CAGCAAAGGTGTGTAAATGGCCAATTGAGCAGCTTACATGGAGGG
chr02	18449350	18449394	GAACTTCAATGGAGATGGACGGTTCAGATTGAGAGCAAAGTTCTG
chr02	18101910	18101954	GGAGTGCTTGTGGACACCGACGAAAGATATGATCCAAATCCTGTG
chr02	18107094	18107138	CTTCTCCAATGGCATATGTTCTTGCAAGGATTACTGGTGACATCG
chr02	18225676	18225720	GATGGGGTGCTCTGGTTGTATTGGGTTGATGCTCCGTCATTTTAG
chr02	18030554	18030598	TGCTGTAAGTATCGGAGAGAACAGTAGTGCTTATGATGTCTTTCA
chr02	18194418	18194462	TTCAGAATATAGTCTACAAAAGAGATCCACTTATTAGCCATGACA
chr02	18320275	18320319	GCAAAAGAAATAGCTACTTCACATCGACAAAGATCCTTTGACTGA
chr02	18399546	18399590	GGTACAAGTGACTCTTTCAGAATAATGTATATTCCTTTAAATGCC
chr02	18394071	18394115	TGAACAGTCAATCTCTGATTCAGAAAAGGACAGATCTTGGGTGCT
chr02	18027583	18027627	ATAAGAGGTTTTATGTTATTCTATGTTTGTAACCCCTAATTTTAC
chr02	18203047	18203091	ACTGAAATCCCAAGAGTCAAGAATGTGAACTGATATGGAAAATCT
chr02	18276296	18276340	TTTGCCACTAATATTGATGTCTTGCTTAGATTACATGCTCATATC
chr02	18396716	18396760	TTAATGTAAAACTTTGTCATAAGAATAAAAGTGAACTCTATAAGA
chr02	18207410	18207454	GTCTCTCGCGTCTTTCCTCAAGCTTCTCCGCCTCTTCTCCCATGG
chr02	18516248	18516292	CATGGAGAACCTTGTCATGGCGCTCTTTACGGATCTACTCGGAGG
chr02	18236085	18236129	TCAAACAGCAGTATGAACGATGAAGGACCAACCCCTATGGAAAGC
chr02	18392587	18392631	GAAGAAGTGATAGTAGCTCCACCAAAGGCTCATGAAGTTCGCATT
chr02	18207610	18207654	TGGTGGAATTGAGATTGATTTTGGTACCGAGGATTGCGATGATTC
chr02	18307338	18307382	CCATTCAGGTCCTAACTGCATCAAAGTCAATAACAATGGCCAACT
chr02	18114792	18114836	TAATTTCACAAGAGTTAATCAATTAATAATACTGTAAGACACCAA
chr02	18303162	18303206	CTATGTCTACTATATCATGAGGACACCAAAGAGAACATGCATCAT
chr02	18064460	18064504	ACTTCTGACCGGTCCAGTTCTCAGTCCTCCAACGCAATGTTATTC
chr02	18427863	18427907	AAATTAGTTAGTAATTCTCAGCCGATGACAAGCGTGGAAGAGGTA
chr02	18298769	18298813	GTTACAGAGGCCCCATTAACAGCGCAAAATAAGATAACCAGCCAA
chr02	18351413	18351457	AGGATAAGAATAAGAGAATGGGAGATTTGGAATCCACTGTTGTCT
chr02	18394400	18394444	TTTGTTGTGTAAGTTGCCATTTCTTATCGTGGTCATCTCTAGACT
chr02	18310195	18310239	AGAAATATTACAATACTTTCAGGGTTCAGTACAACTATATCGCGT
chr02	18066842	18066886	CATTAAAATGCGATCATGTAGTTGGTTGAACATTCCTACGACGAT
chr02	18303538	18303582	TTCGAGCTGAACTTCACTAGACAAATAGGTCCGGGACATAACATT
chr02	18289930	18289974	AGAACTTTGAAGAACAGAGGGGAATGAAACCAAAATCGAGCTCAT
chr02	18484966	18485010	GCATTGATGATCATTAGTAATAACTGGGGATTTCCTGGATTAGCG
chr02	18225347	18225391	TACGTTCTATGACCTCTCTTCCTCACAGGTACTCGCCTCTACATA
chr02	18227210	18227254	CTTATTACTATGGATTTCTAAACATGATATCATTTCGAGTGGGAA
chr02	18125123	18125167	CCACATCTTTATGCCTATTGTAGCTCAGGATCAAAGACAAATTAA
chr02	18310075	18310119	GAAACCGATGCAGCAGTAAAGAGTGAACTAGTTTGGTGAGGGAAC
chr02	18194472	18194516	AGATATATGTGCTAAATTAGTCTAGTCTTCACATGAGAGACGTAT
chr02	18426652	18426696	TTCTAAATGTAAGAATGACGAATATTAAGGTACAAATATATGACG
chr02	18480156	18480200	GGAGCAACGGGGACAGTTTCTAGTATACTCTTTCTTTCGGAATGA
chr02	18115478	18115522	TGAATCTCTTCGCCTCTTCTTCTCCTTCGATTCCGTAATACCTCT
chr02	18313018	18313062	CAGCAAAGAATAAGGAATTATCATAATAAACGAATCCACAAAATA
chr02	18235134	18235178	TTAATCAATTCAAGCACATCACACAAACATCCATTGACAAATAGG
chr02	18457515	18457559	CCACCATGAATTTGGAACTGTGTGCATTAGAGGCCAATGGTAGTT
chr02	18064131	18064175	CTTCTTGGCTTCTTTACTCCTACGCCCAGCACTGCAGTAATGCAC
chr02	18325553	18325597	TATCAGCACTAGGTGTTCTTTGTTCAACTATACCTCTTGCTAGCG
chr02	18322146	18322190	CGCCGGAGAAAGAAAGCAAGGGTTTGAGAATCGCAGAAATTGACG
chr02	18306199	18306243	GATGATATTCAAAACAGATTAATTTTCAAGAAACTAACCTGAGAG
chr02	18436037	18436081	ATTGTTTGGTCGACAGTCTAAATTGTTGGGTAGTGCTAGTCATTT
chr02	18400434	18400478	AGGGTGAGATGGCTCCGAGTAGACAACCTCTTCGACGTGGATTTT
chr02	18492508	18492552	AACCTCCCTTCTGAATTTGAAAGTTATTGATACTAATTGTCTCAG
chr02	18483675	18483719	GACTTCCTCCGACGAAAAGCCTCTCTCAAACTCATCCTCAATTCT
chr02	18238935	18238979	CTCGATCTTTCACGCATATTCTGAAGCTGTAGTGATTATATACAA
chr02	18305188	18305232	CTGGATGCCATTGAATTGAGTAAAACCCTGCATATCATTGAAACG
chr02	18029756	18029800	CACTCTCGGCTTGATGATCGCTATGGTTTCTTCTGTTTATGTTTA
chr02	18211076	18211120	GAGGAGGAAGAATTAGCGAATCACCTTGATCATTATTGGTAGGTT
chr02	18412707	18412751	CGTAACAGTGGTATTGTTTTATTGGGACACAACCTTTACGACTGG
chr02	18151984	18152028	TTTATCATTCATTGGTGCTCCTGGTTCTGGCCTGCCACTTCTGCC
chr02	18057369	18057413	ATATTTCATATTCCCATTCCCATCTCATTTACTGCATCACTTGAC
chr02	18229919	18229963	ATAATTTGCAAATCTTTATCCTCAAGTTCACGAGAAATCCATACT
chr02	18357436	18357480	TGGTTTTCTGTTTTGATGTTGATGTAGGAAAGAAGTTTGGCGTCA
chr02	18055477	18055521	GTCATTGATGCATATTCCTAGATTGAATACATATGTTTAATCACT
chr02	18313096	18313140	TTGTGCCAACTATAAAGCAGTGACAATATAGTATACACTCTAGCA
chr02	18318695	18318739	AACTCCTATCTATCAAATTCATGCCACAAGTTATCAGTAGCCAAC
chr02	18415131	18415175	TATGAGTATAATTTAGGTCGGCAATTCACCATATCCTTGTTGAAG
chr02	18482131	18482175	AACCAAGGAAATTTGACACCCAATTTAGGAAGTTTAGGATAGGAT
chr02	18419334	18419378	AGTTCAAGTTGGGGAGTAGTTGGGCAAGGACCACAGCAGCACAAG
chr02	18426490	18426534	CATACTTGATGAGGACGACTGTGATAGACCCATTATAAGAAAGAC
chr02	18353305	18353349	AATTTCTTTGCTTGCTTTAGAATCGATCGATGCGTTTTGTTTGGG
chr02	18323492	18323536	AAATTAGCTTATTGACTCAACATAGTGAATCATTCGGGGAAGGCG
chr02	18483422	18483466	ACCAACCATCCAACTAACAATTGAATCCATGGAACGATCTGCATA
chr02	18518840	18518884	GAGGCAGTGTTTTGTTGAGACATAAGCTGGGCCGGTCCGCTCCGC
chr02	18432984	18433028	TTCTCCTTCCCCTTCACCTATGTAACAACCTGTCGTTCATGATTC
chr02	18295839	18295883	GAATAAGAGCTTTCTTGTCGACTTCCTCATTCAAGGGGTTCAATT
chr02	18054977	18055021	TCTTTTCTTAAGGAATATATAAGTTTCAAAGCAGCAGTCAACGAT
chr02	18121000	18121044	TAATTTTGCAATTTTCTAGTTCAAGCCTTTTAATGTCCAAACCGC
chr02	18479873	18479917	GACCTCTGCATCTTTTAGTTCCTGTTCACTCTGAGATTGCTGCTG
chr02	18223626	18223670	GTCTATTATACGGATATGGCGGGTTTAACATAAGCATCACACCAT
chr02	18395552	18395596	TGGTGCAATTGGACTAGCGGTACCACATACACCCTCCTCACCACC
chr02	18233124	18233168	CTTGAGGATTGAGCTTCCACACATTTCTTAATGACAGCATCTGTT
chr02	18421083	18421127	AAATCTCAAATAACGAAGATGATAACTATTCATAAAAGACATTAA
chr02	18416387	18416431	TTTTGTTCGATCAGATTTGAAATTGATTGTGTTAGATCCGTTGGG
chr02	18225461	18225505	CTGATCATGATGACCGTGTTGTGCCTCTCCACTCATTGAAGTTGC
chr02	18142592	18142636	ACCCTCTAACGCCGTGGTTACAGTTTTATGACTAATTACTTTCAT
chr02	18201899	18201943	AGTGACTACATAGCATCCATGAGACAAAAGTTCGAGCCTAAAGAA
chr02	18034584	18034628	TGAATACACAACCAAGGATATGATTTGACCATGTACTCAATGTGA
chr02	18124028	18124072	TTGTACATCGTTCATATAAAATCTAAGGGCAAGTCTTAATATTGG
chr02	18226044	18226088	CATTTTCCAACTAATTGTAATAATAACTTCTGAAATTTTGCGCAT
chr02	18356388	18356432	TTCAGTTTTAGATTATAGTTGATCGATCTATTGAAGCAGATTGCT
chr02	18211479	18211523	ATTGCTCACATCCTATCTCCTGAAACAGCCCTTCAATTTCTGCAC
chr02	18161821	18161865	TGGCGCAATTACGTAACTATTATGTATTGAGAGCATCCGCATTGC
chr02	18102925	18102969	CGTTAATCGTATGTACACCCAAGTATTTCCCGAGGTCATCAGTTT
chr02	18193966	18194010	TATATCCATCGAATCTGAAAATACCACTGTCTGTCGCTCTGTCCT
chr02	18166773	18166817	ACTTCTTTATTTGACAATTATATTTCGCTAGCTATTTTCACAATG
chr02	18482729	18482773	ACCCCAAACCCTACAGCATCGCTAATGTTAATTGTATTTCTTCAA
chr02	18036334	18036378	TGGCACAAGGAAATTTGCTGTTGATCCCTCCTATGTCCTATCTAG
chr02	18034723	18034767	ATCACTTCTCAAATTCTGCCAGTTTTAAACCGTGTCTAAGCCCGA
chr02	18116081	18116125	TGAAGACAGGCATCATGTTATGGTTGACTAAGATTTGAATGGTAA
chr02	18193918	18193962	TTTTGTTATTTATATAGCAAGTTATCATGGCGACAGAGATGTGAA
chr02	18124767	18124811	AATGGCCGCTATATGTGTCCGTTAAATTATGATTTCACCACAACA
chr02	18391376	18391420	AACGGGCCCTTAAATCTCGTCATTAACTTGGGTATTTGACATTTT
chr02	18108366	18108410	TACATAAATCATATCAGTTGATCTTGTCCTACTTCTTAAGAAATT
chr02	18439922	18439966	GCTATCACCCAGTAACCATATCAGTAGATGTATGCTCTTTCCTTC
chr02	18285322	18285366	AGATAAAGGTAGAAAAGCATGGTGAAGCGATTGATTTAAAGCAAG
chr02	18492976	18493020	CCATTCCGAAAATCTTAAGCAAGCTAGAGGAGTGCAATTAAGATA
chr02	18312953	18312997	TGCCACGCGCTTGTTCTGTATCACTTCCTTGAGGCCCAGAAGAAT
chr02	18057947	18057991	CAATCACTTTGTGGTTTTGGTTGGGACGAGTTCTCGCCTGTTGAT
chr02	18486945	18486989	TGGAGGAATGAAGTTCTACTCTATTACAAAATGGCACTTCAGTTG
chr02	18287402	18287446	ATGGGATAGAGATAGGGTCACAAGCATATTCAATCAAGTTTAAGG
chr02	18475148	18475192	TGAAATGTCTCGTTGGGAAGCAAACAAGAATACTCTTACACACCT
chr02	18030954	18030998	TATTTAATATTTTCCATTGTAATGCTAAATTCCTGGTCTTTCACC
chr02	18467247	18467291	AGAATTTCACCACAAGGAGCTTTGATGTACACAGATGAGTTGCAT
chr02	18489376	18489420	AATCAACAAAGCTAACTTGTCAAAATATGATTACGACAGGTCAAA
chr02	18211413	18211457	GAAGCCTACATCCATCATCCATGTATACGAAGCTCACCATAATCA
chr02	18288927	18288971	AAAAGCTCAAGATGATGATCCCTTGTCTACTAGTGCCCTTCTGAT
chr02	18207969	18208013	GATTTGAAGTCAATCTCGCTGTTATAGTTTGGTTGCATTGCACAA
chr02	18220554	18220598	TTTCCAGTTCACAAGCTTTCTATCCCCAGGCATAATATACGAATG
chr02	18394762	18394806	TTTCGAAATTTCAGTAGATTCTTAAAACTTGTAGCTTTAGAATCT
chr02	18111188	18111232	AAAAGATATTACACCATAAGAAAGGTCTAAGGGATGGTTTGGTTG
chr02	18062828	18062872	TTTAGCAACGGTCAGGCTGCATATAAGGGTGGAAATTAAGACGGA
chr02	18201833	18201877	ACCAGAACAGTCAATAATATGCTTTTACTCTCTCCGTATAGAAGA
chr02	18064836	18064880	GATCATGTGATTGAGCTTCAGGCACGCATTGTCGACGCAAAGGAT
chr02	18151566	18151610	TCAAAATATGAAATACTCTCTGAGATGAGAATGCTCTTAAGTTCG
chr02	18107770	18107814	GCTCGATAGGCAGCCTACAAATACCTTAAAGATATTACCTTACAC
chr02	18223144	18223188	CAATTGATGATATGTAAATATCTTTAACATCTGTTACTCTCGCCC
chr02	18027850	18027894	TTGAAGTTTCTTGTAGATATGGTTCTTCTGGTTGATCTTAGTTTG
chr02	18300665	18300709	ACGGGCTTAAGAGTGAGAGAAGAGTAACTTTTCCATACTGCATTC
chr02	18402196	18402240	GGGAACGATACAATGCACGATAAAACAGGAAGGTCGGTGTGATTG
chr02	18065016	18065060	AAAGATGTCACTTTTCAGCTTATCAATGTCAACATGTCCAAAGGA
chr02	18417355	18417399	GTTCCATCAGTTATATAAGGATATCAAGCTGCTGAGTTATTGATT
chr02	18473632	18473676	ACTTAGGGCTTTGCGAAGGGATTCTAATATGCTGATCACCCATGA
chr02	18298632	18298676	ATGACAGGTATGTTATAGTGGATATAAGGATGTCATTTGTCGCAT
chr02	18225846	18225890	TTGAGTTTAGGTGGGGTCATTGTCGGTAAGTTTGCTAGGTCCTAT
chr02	18206823	18206867	CGAAAAGGACATAGCCTAATCACACCCTAATTTGATTAAGTGTAT
chr02	18479729	18479773	TTGCACCACACTATTACTCGGCATCAATTCATTTTCATCCAGCTC
chr02	18126490	18126534	ACCAAACGACTTCATTAAGATGTGTTAATCAAACGTGAGACTCTT
chr02	18395366	18395410	GTCAAGAAAATGTTACCGATGTTGATTAGGCAAAATTCCACACGC
chr02	18127352	18127396	ATCATGGCCTTTTCTGATATTCGCTAAAGATATGTTGCTTAATTA
chr02	18234869	18234913	TGAAGCGGAGAACATTGCGACTTACAAATAGTGTCTCCAAGGGTT
chr02	18123281	18123325	TTAAGTTGCCAATGTTGTTTAACCTTTGCTTTCCCATCTAATGCT
chr02	18167784	18167828	AAGAGAAGCATGTTTGTCTTCAGAAAGTTTACATATATGGATGAA
chr02	18483312	18483356	GTGTAGCATCACCCAACACCTCTAACAGATTTTCTTCTGCTTGAT
chr02	18305756	18305800	CAATAGCGATAATCAGCAAAATGTTTCAAGGCCCTTCCTCTGCAA
chr02	18495533	18495577	TCGGTGTATATACTACTACTGATAGCGATGAGAATGTCAAAATGT
chr02	18030049	18030093	GATGACACTACTAGTTCTTTGTGTAATGGCTTCTTTACGTTGAAC
chr02	18042701	18042745	TTCAATTAGAAACCACCTCCTCTAACCTCCCCTCTGTTACTGTCA
chr02	18061492	18061536	TTCCTGTTTCTTAGGTTAATGTATTCAGAGAAAGAAGAGCTCTTG
chr02	18480017	18480061	GAGTTGATTTAAGTGCTTCGATGCTTCCCACTCTCCTCCTTCACG
chr02	18212701	18212745	AGACTAAGCTTCTACTATAGGCTATTTACTTGATGATTAATACGA
chr02	18142515	18142559	GATCATGAGTAAATCTATTATTGACAAAACGAATGAGTTGAGAAA
chr02	18101541	18101585	GTTGCCTTTCGCTGCGTCGTCCGTGTTCAGACTAAACCATCCTCC
chr02	18219129	18219173	AGTGATCAGAATCGAAGACCGGAATGCTGAGCCTGACAATTTATC
chr02	18482999	18483043	TTTTAGAGAATACAAGCAATTCCTCGGCTCAGATATCCAGTTTCT
chr02	18233172	18233216	AAACCACAATGTCCAGAGTCATTTCTTATACCCAGATTTCTGTCA
chr02	18275790	18275834	TTGGAAGTGTAAAATAGTTCACCATTTAGCCTAATTCTATTGATA
chr02	18160645	18160689	GCTCCTTTAAACTAGTTCGTATCGCTTAGCTTACTCAATAAACGC
chr02	18060029	18060073	GTGAAAACCCTGCTTCTTAAGGTTCTGGCCATGAACTTCCATGTG
chr02	18454544	18454588	AATGCACACTTGTTTTAGGCTCATCATTGGAAGTAGCTGAAACCG
chr02	18390054	18390098	ACAGTTAGGCATCACACATTGACACCCCGGCCCCATACACAAGAG
chr02	18037071	18037115	TATTTGTGTGTTGTGAGTAATTTAGCCTGAGACTTGTGATGTGAT
chr02	18346646	18346690	CTGTGACCCGTTGCTCCCACACTTCACTGGCACTGTCGAACGGTC
chr02	18318599	18318643	TTCACAGCACCAACATTACGTCCTCATCCCTTCAACTAACAAATT
chr02	18202258	18202302	AAGAGCAAAACTAAATTCGACGATGGAGCTTCATTTTCTTGTTCT
chr02	18516560	18516604	AGTTATTTACTCATGTTTTGCGTGGTTTCAAGTTCGTAAGGCTTT
chr02	18483573	18483617	CAAACGAATGCTCTGAAGTAAGATTTATACTCTAAAACACACAAT
chr02	18318265	18318309	TGCAACAAAATCAAGTATAGAACAAGCTCATACACAACATTGATC
chr02	18348400	18348444	ACATGCCATCAACTAAGAAAGACAACCACGATTGAGGCTTTTGGT
chr02	18314065	18314109	GCTCTTTACCTAGTCTCTACTGCCCACTTACCATCATCTTTCGGC
chr02	18272521	18272565	ATTTATAAGAAAACTGCCATTGAAATGATTAATCGAAGATCGCCA
chr02	18141948	18141992	CTCAATTCCCAACTCTACCATCATCAATTAATTCTTCCCCACTGG
chr02	18309888	18309932	AGATGTCCCTGATGATAACCAATCCCACATTACCTCTACATGATG
chr02	18058300	18058344	AAAGCACTGTATGATTCATAATATTGATTGATAAGTTAAGCATTA
chr02	18482440	18482484	GAAAGCAGTCACTTTGTCACCAATGAAATTACTTAATATTGGATG
chr02	18031069	18031113	TTATGTTGCCTACTCTTTTCCAACTAATTTTCCATGTGCTGATAT
chr02	18297264	18297308	CACACAGTAATGGTTGCAAGACGTAAACAGACAAAATTTGCTTTC
chr02	18297562	18297606	TTAAACAATGATTAATCAATGAGAGACTCAAAGGCATAAATGGGA
chr02	18211302	18211346	ACTTCATCTTATGGGTTATGAACAGCTATAGGTACAAATTAGTCA
chr02	18228003	18228047	GATGCCAACACTCCAGCAGATAGAATGGACAAGCACTTTCACAAT
chr02	18312544	18312588	TGATATCCTGATGTAAGTGTGAGATGTCATATATCGATAGGGATC
chr02	18152348	18152392	CAATAACCGTGTTACAATGCTTAAGGAAGTTTATATACTAAGAGC
chr02	18298817	18298861	AACTAACCTGGCAATATCACCCCGTAATATGTTCAAGAGCACTGT
chr02	18475100	18475144	TCTGTTCCTTGCCATACAATCCGTCTCCTTTAAATGACAGAACGA
chr02	18321798	18321842	TGCAAACAGGGCTTCGTCTCGATACAAAGAACTATTGCATCATTG
chr02	18121826	18121870	ACATGCTTGATTGATATGTTGTCAGCTTTCAAAAGTCAACGTCCT
chr02	18310347	18310391	AAACATGAAAGAACCTGAAACCCAATACTTAAGAACACCACCAAC
chr02	18026491	18026535	AGGGGTGGAATAATAGGTGCAGTCTCCGTGTCCCTGAATCTAAAA
chr02	18044733	18044777	AGTATTAATGAGTATTATTAGGGCTAAAATTGTAGGTATGAAACA
chr02	18058252	18058296	AGGCTTTATTCAAGTACGGGTATCATACTATTAATTAGGACCAAT
chr02	18300214	18300258	CATAGGCAAGTACTGTGGAATCTGTAGAAACATACAACAGGAAAT
chr02	18272655	18272699	GAAAATAAAGAGTGAAATTTACCAGGAGAGAAGGAAAGGAACATC
chr02	18415420	18415464	ATCTTCATTTAGATTTGGCGACTGTATTCCTCATCAACATTTTAA
chr02	18393939	18393983	TTAGCTGCAGTATAGAGTTGGCCTGACATCATAATTATAATAGTT
chr02	18253285	18253329	CTCAGATAGTCCCGGAGCACATTGAATAATATCTAAACAAACTAA
chr02	18417307	18417351	TAATTCTCCTGAGTCTCATAGCAATTTCTGATAAATGCATAACTT
chr02	18347989	18348033	AGAGAGAGAGACGGTATGATACATGTAACTTTCGGCGGAGGGTTG
chr02	18064704	18064748	GTAAGTACCGTAACTGTGGAGAGTGTTGTAAAGATGTTCGATAAA
chr02	18416603	18416647	TTGTTGTTACAATCATCCGTGTTATTTGGAATTGTCGGGGAAAGT
chr02	18481841	18481885	TTGATTCAAATGTTACTCACCATGCTTGTTCTAAAAGTGATCAGG
chr02	18315360	18315404	AGTCAATGATCTCCTGCCCCATCCATATTTTCGCTCCGAGACTCG
chr02	18481100	18481144	GTCATCATCATACTCATCCTGCCATTCTTTAGCACCTTGTTCTGA
chr02	18483372	18483416	CCAACCAATCATTAACTACAACCCACTACCACTAGCGTCCAAATT
chr02	18035705	18035749	AATTTAGGGTATGATTTATAAGACTGAGTATACATGTATTTCTGT
chr02	18425322	18425366	TGATTTGGCATTAATTTGATTTTGTTAATCCTCGGTTTTGCTTCC
chr02	18054643	18054687	AAAACCCAAATCACACTTGAAGCTTATTTGACTTATTAATCCTTC
chr02	18416877	18416921	TCTGCTGAGGCCTTAATTTCTGTGTCGTTTGCTTCTAGCTTGTGG
chr02	18303114	18303158	TTGAGTTTAATCTATTGGAAAATTTGAAGTGAGATGGTGGTAATA
chr02	18208504	18208548	AGCGGTGATAGCCTTATACGTATTCAACAATCCCACCCTCACTAT
chr02	18393999	18394043	AAGTAGTTTTGAGGTAGAATTGATTATCGACTCTAAAATGCTAAA
chr02	18062065	18062109	CGTTTATCCGAACAGTGTCCTAGCAACCAAACCCATCAGTAACTA
chr02	18453493	18453537	ATTTCATCACCTGATTGCGATTTGCCATAGTAAGGATTCCATAGT
chr02	18318313	18318357	AAGACCTAACACTCTTCCCAATATTATCAATTTTGTCCTATGAGT
chr02	18127400	18127444	TTCCTGTACTGATTAAATGTGGTATATGAATTTAAGGATAAGGCT
chr02	18483924	18483968	TTTCAGCAAAATAAGAAGTTCACAATATCAAACACTCCACCCTAG
chr02	18197523	18197567	GGGATTTGGATTTAGGACCCGGATTTCCATGATAACTCTAGTGGC
chr02	18309579	18309623	TGGTGTCTGGTTTTCTGTGCGCATGTTTTCAAGAAGATTCATAAT
chr02	18284938	18284982	ATAAACTCTCGGATAGTTATGCCATTATCACAAACACTGATTCCC
chr02	18475955	18475999	CCCTTTTCTCTTTCTATCATACACAGACAAAATTGCAAGGGAATC
chr02	18288594	18288638	TTAACTTATGAAACAAATCACGATACAACTACTTTATATATCCAT
chr02	18061277	18061321	ACAATGCGTCTCATGGAAGGATCTGCTGATACGTCTGGTAAAAGT
chr02	18476862	18476906	GAAACAGATATTTATGGTGTGATGCTTACGAATGATGCACTCCTC
chr02	18160382	18160426	GAACTTAAAATTGACTTTCAAGGATGTTATATATGTGACTAGCGT
chr02	18267531	18267575	TTATCATAAATCTATACACGTATCATTTGTCCTTGCATATCGACT
chr02	18478857	18478901	CTAATGGGTTCCTCCTCATATTCTTCATTCATCCTTGCATTGTTG
chr02	18418494	18418538	ACTTGCATTGCATATATCTGGAAAGAGCTCAGGCAGTTGATCACA
chr02	18140031	18140075	CGAATTTAACCCGATTCCACCTGACCTGACCCGAACGACCATCCT
chr02	18477643	18477687	AAAGACTTGGTGGCTCAGGTATTCCCTCTCCTATGTTGACGAACC
chr02	18138302	18138346	TTACCAACGAAAAGAAGCATACCTTTAATCTTGGTTAACTGTTAT
chr02	18124402	18124446	TTCAGCCAGAAATCTTTGTTGGAGTTTCTTGGTAGGATGCCTTTG
chr02	18128363	18128407	ATTTTAAGGCTTGATAACGGTTAGTCTCATGTATGTTATTCCCAT
chr02	18334538	18334582	CTTGATGCTCACCAGACTTATATATAGAAATGTGACCTCCTCTTT
chr02	18225281	18225325	CTGTTTGGTTGTAGCCTAGCCAGTAGATGCCATTGTTTAGAGCAA
chr02	18209748	18209792	ATTTGTAATATCCCTCTATATGATTTCTATGAGTATGATCTCTTC
chr02	18479401	18479445	AGCACAGCTCCTCTAGTATCCCATCACTTTCACCATTGCTGGAAC
chr02	18395863	18395907	GACCCACTTTGTGAATCCTGCAACCGTTGGACCTAAATCTGTGAG
chr02	18420730	18420774	GGTTCCATTCTCTGATTCGTGCAGTTGGGTTAGCAGCCATAGGGT
chr02	18355631	18355675	TCAACAAGAACCTTAATCATGAGATCTGTATGTTTGCCTGGTTGA
chr02	18323126	18323170	AGGTCATGGGTGGCACGGGTTATCATGGTCTTTGCATATTCAATA
chr02	18418907	18418951	AAACAGACACAAGCCAATGATGAGATATGCAAACTTCACTCCTCT
chr02	18224198	18224242	GAGGAAGAATTTCAATGGCTAATAAAGTGAGTAGCATAATATCTT
chr02	18139351	18139395	TCTGAAATTGAATTGACTACTTAATGGCATGGGAAAATCACAATT
chr02	18198877	18198921	TTAGGCTTGCTCAAAATTTATTGCTTCCCACCCTCCCATTGCCCT
chr02	18120412	18120456	GTTGAACATTTATAGTCCGTCATCTAGTCTATGAACTATGTGTGA
chr02	18224101	18224145	GAAATTGGCTCATTCCTTTCTTTGGGACACTTTTCTTACTGAGGT
chr02	18253410	18253454	CGTGGAGAGATACGACATCCTCACTATCATAAGCTGAATGTTCAT
chr02	18313486	18313530	AGTGCTTCTAAACATGGTCTCCTCACATTTCCCTTCTATACAAGT
chr02	18439553	18439597	AGTCACTACTACAGATTTACAGTTGCGAAGTGTTTATGGCCTTGA
chr02	18274753	18274797	AGATTATGTATATGATCTTATGAACGATTGATCCAACAGTCTTTC
chr02	18210249	18210293	CTTCAACACCGATGTAGACGTTTTCTAGAATCCAAGAAACTGTGT
chr02	18192177	18192221	GAAGAATATATTATGTACTCTAATGGATGCAAAAGATATCTCAGT
chr02	18314258	18314302	AAAATGTCATCTAGTAACAACCCTTCCCGATATCATTTTCATGTG
chr02	18423174	18423218	TCCAGAAGGCCGAAACTTAAATAACGTGAACAAATGAACCATACT
chr02	18315856	18315900	ATCAAACATCAGGTTAAGTCCAAGTAATATTGCCACTGAGTAATA
chr02	18125307	18125351	AATGGGATGGTGGCCTTCAAGAGCTGTCACATTTGTTGATAATCA
chr02	18356527	18356571	CTACTCTGCCTAGATTATTACATAGCAACATGCATGAAGCTAGTA
chr02	18026598	18026642	CTCTTTCTCTATCTGTCGCCTGATTTTACATCTATGGTGAGTTCT
chr02	18307069	18307113	ACAAAGCAAATACACCTGATGAATCTACCTTCAAAAGAATTTAAG
chr02	18318391	18318435	GGCGTAGTCCCACAATCCCAAGACTCATCACCAATGGCACCCACC
chr02	18309307	18309351	TTTATATTCATGTGTGGTGATGTAATAGGGAGAACTCAATGTCTT
chr02	18195597	18195641	ATTCAACTGAGTACCCCGCCCCGTTCACCCCTACTAATGTCCAGC
chr02	18309408	18309452	CCTTTGGCTCAGGTGTAGAAACTGGGTGTAATTCTGTTCCCTCCC
chr02	18123679	18123723	TTTAAGGATTTAATCTGAGATGCATACTGACATACATGATTTCTC
chr02	18230974	18231018	ACAAATTAATTTCTCTGGGTATATAATTTCTCTGCATATCGACCA
chr02	18514365	18514409	AGAACTCTTTACCTTACTTAAGATAATGTATTTGCTGTCATGCTC
chr02	18312863	18312907	AAGATGCTCCAGTAAAGGGCACAAATGGTTGACTTAAGAATGGCT
chr02	18233921	18233965	TTAAGAGACATTAGTAAGCAAACTGGAAGATGGAATGCACGGTCT
chr02	18516510	18516554	TTGATTTCAAAGTGCCCGCATGTTGTTAACTTATAGTAATGTTGA
chr02	18031225	18031269	CAGTCAAGGAGGAAACGGCCAAGAACCCCAACCCCTGGACACTAC
chr02	18191675	18191719	ATTTGAAGTTTCTTAATATACAGGTAGAAGCTACTTAGTCATGTT
chr02	18141797	18141841	GCAGGTGCCAGGTTAGGGAAACGAGGGTAGAGGGAGAGTGTGCGT
chr02	18202189	18202233	TTGGATCAAGGTAGTCCCCAAAATGAGCTGTTTATTCATCAAATT
chr02	18120034	18120078	CTCAGGGTGTTGTCATCGGGGTGGATATGCTTGTTATTTACATGG
chr02	18040673	18040717	TTGATTGATTACATAATTATTTGCTAATAGGTCATGGACAGCATT
chr02	18161468	18161512	TACGCTGTTTAATCATTGGACCCTGCATAGAGAAATTTAATGGAT
chr02	18236512	18236556	TTAAGCTAAATTACTCGTTGCCACCTTTGAAAATCAGGAATAAAT
chr02	18313638	18313682	AAACTTAGAACTGATAAATTTAGCCAAAGACCACCATACTGAATC
chr02	18482553	18482597	GGAACTCCAGCAAACAACTTACTCACAGAGTGCCTTGATTAGATT
chr02	18315135	18315179	AGGGATTTAATTTAGGTTCTGCTGTCAACTTTTCACTTCTCCTTC
chr02	18101689	18101733	CAAGCTTCCAGAAATCGCCCCTTGTCCAAGCTAATCTCCATCGCG
chr02	18190399	18190443	TCACCACTGAACGTTAATTAGTACCCTTTAAACAAATAGGTTCTT
chr02	18109837	18109881	ACTCGCTAACACTTTGAGCCTTACAGGTACTTTAAATACTCCCAG
chr02	18049524	18049568	GATTGGTGTTTCTTGTGATACAACCTCTCTCTCTGTTATCCAAGA
chr02	18389596	18389640	ACAGGGCCTAAGTTGCTACATACTCTAAGAGCACATGATTTGGAT
chr02	18439103	18439147	CATAATAATTAATAAGACAAATTGTTTCTGCTTGAAGCTATAATA
chr02	18424626	18424670	ATTAGCAATATCTTTTACATTAGTTAAGCACAAACTCAATTATGC
chr02	18307266	18307310	AATTTTCTTATCATCAGTAGATCAAATTATATACTATCAAACAAG
chr02	18232092	18232136	GGGTGAACAAGATTCAAGAATTTCAGGACAGGTACACACTTCAAT
chr02	18295533	18295577	TGCAGGATAACTAGTTTCCGCTATCTTCACCATGTATAGGTTTGT
chr02	18393461	18393505	CAAAATAGCTGTTTGGTATAAGTTTTGCTGTATAAATGTGCTGGA
chr02	18125538	18125582	ACGAAATGAAAGGCTTTAACCGTGAAAATTTGTGAGTTGCAAGTA
chr02	18196994	18197038	ATCTGATGTGAGTATTCATAAATTTTACTTCGCCAAGTACTCGAT
chr02	18289204	18289248	GTTTGTTTCCTGCATCTAATGAACAGAAGATCATCCCTCCTAATG
chr02	18425159	18425203	TTATAATAAGATATTATTGCCAAAGTAAAATGATAGGACTAGCAC
chr02	18419034	18419078	AAGTTCTGATTAAATCTGGTTGAACTACAGGATATACAATTTTAC
chr02	18315934	18315978	AGACATGTTCGGGCATTCATTGAAATCTATGCATGACTCTACAAA
chr02	18199782	18199826	CAACGGGAATGTTTAGAAAGAGAAGTGTCTTATATAGGTCAGAGG
chr02	18398613	18398657	ATAAGTAAATGATCAGAGCATAAAAGTCTTCGTCCATGATATGAT
chr02	18113000	18113044	CGTTCTGTATTGCCCATAGGTTCAGTTGCAACATTGTGCCACGAG
chr02	18190325	18190369	TTGAATTATTGTATATATTTCATCTACAGTTACTTATGCACCGGT
chr02	18191776	18191820	AATTTAATTAGAATTGCAACCGAAATTTTCTATATAGTATTTCTC
chr02	18107516	18107560	ATTGTAATTTGTTTGTGGCGATCAGTGCTAGTGGTAAATTGAATG
chr02	18037909	18037953	TCCATTGGAAAATGTGAACTCCTTCATCGTTCCGTCTTCTCCACA
chr02	18227901	18227945	TTAGACACAACGAAACATTTCTCGGTACAAGGAAACAACCTGACG
chr02	18043303	18043347	CAAAGGCAGTATTAGAGGTGTATTACGGGACTAGCACTCGGAAAT
chr02	18036683	18036727	CTCCTCCTCAACATAAGGTCTGCTAAATAAGTGGTATCCTTACAA
chr02	18068050	18068094	TTGAAGAAACTAAAGGAAGAACACAGGAATTGTAAGAAGAGTGAC
chr02	18225179	18225223	ACTGGTTTGTTATGATAAATAACTTGATGCATCCTCATCCATAGA
chr02	18110389	18110433	AGGATAAGAGTGTCTAATGTATCCAATGGAATTTGAACCCATACT
chr02	18336966	18337010	CACCCTCACTGTCGTCTGCCTTTCTCTCTGGGTTCGATTTCGGGC
chr02	18468491	18468535	TCCCAGCTGTCCCATACTTCCGGCTCTCCTCCAGTGAATCAGTAG
chr02	18119006	18119050	TAGGCTGTAGTATCATCAAGCATAGAAGTTCAATATGGGTTTGAT
chr02	18405259	18405303	CGTATCTGATGAACACGAGGTGATTTTGTTATACTGTAAACTCTT
chr02	18480923	18480967	CTGTTTCTTAGCAACAAGATCAGAGGGCTCCACTTGCATGGGATC
chr02	18299802	18299846	CACCATTAAATTATGAAGAAACTATATCCCCTTTACCATTGTCAG
chr02	18112519	18112563	AAATCAATTCGAACCGCATTCATCCTCAACTATATTGACAGGCTT
chr02	18106594	18106638	AATTTGTTTCGGTTGGATTCTTCTGATCATAGAAACTACATCATG
chr02	18110591	18110635	GATGAGCTCGAAATGAATCTAATGTGTTAATGCTTCCTATGTTCA
chr02	18306070	18306114	CTCAAACTAAAACTACACTATGAATATCACAAAGTCAACTGGCTC
chr02	18417878	18417922	TTTATTTTGGTATGTGTCACATTGTTATTGCTTCTGGGCATGAAA
chr02	18055549	18055593	TTCTTTCATTCATAAGGGGAGACAGCTACATGTGAATTTTATCTC
chr02	18026354	18026398	TTTGTTTTCTCTGTTTACTATTGACCATCAAATCCTCGCAAGTTT
chr02	18483525	18483569	TACCCATAAGAAATCATGACTATCATTAACCCTTTACAGTGTATT
chr02	18199410	18199454	TCAAGCTGTCTAATGTCTAATGCGCATCCTATCCCGTGAGTTCGA
chr02	18230535	18230579	CAATTCTGACGGTAAAATGCGGGGATTTTGTATTTCAAGTAGGAA
chr02	18423536	18423580	AAAATAATAATCTAAAGATGACTCTACACAAAACAAATTCGATCC
chr02	18416129	18416173	TAATGGCTCCCGATCTCTGTTACTCACATTAACTTCTCAATAATC
chr02	18029047	18029091	ATGGTTGTCCCTAATGTATTGTTGCCTTAAATTGCTCTTATTTTA
chr02	18288278	18288322	CACAATGAAATTTAGTTCTCTTTATGAACTCCGTCATCCAATACT
chr02	18226206	18226250	AAATGGTGGGTATGGGTATCTTATCATTGACGTGGTATGTAATTT
chr02	18234009	18234053	CATCCTAGATTTTGCACACCCAGTATACTCCAACAACTAGAGCAT
chr02	18061670	18061714	GAGCTCTCAAGTTGTTGTGCTGGCCTTTATGATTGGGAACACTTG
chr02	18059730	18059774	TGCAATTGTGGAAGTGGGGTGTTATGATTCTGGTCTTAATCTGTG
chr02	18300959	18301003	CATATGAACCTGAATTCGACCCTCATAAAATGGAGAATATATTAA
chr02	18198160	18198204	TACAATTGAAACAATCTCTCTGATAGCTAGTTGTAGATGAGAAAG
chr02	18351930	18351974	TAGAAATTCTGCACACTAAGAAGCTGTCCAGAAATTGGTGGTCTT
chr02	18128024	18128068	CATAAGCATGTGGGAGGTTCGACATATTTACCTTATCTATGAGTT
chr02	18276210	18276254	GATGATCCTACTATCTCCCTCTCTTTGAACGTTTTGGAAACCCCT
chr02	18294826	18294870	AAATCCTTTAAGGCCAATTTAGGTTGCAGACGACTAAAATTCAAA
chr02	18137750	18137794	TTGAAGTGTTGAACCATGCATACATCACGAATATTAGAAATACAA
chr02	18451457	18451501	CAGTCTACTTAGGGCTTTGCAATGGGATTCTAATACGCTGATCAC
chr02	18300910	18300954	AATAGGATAAAATCTAAATGATCATACCGTATATTAACAATATCT
chr02	18238622	18238666	TTGGACGAGGGAATCTACAGAATAGATGTTTCAGCAAGCAGTTTT
chr02	18418164	18418208	ACCTCCATTCCCATGATTACTATGCTCCAAATTGATCCAGCCACC
chr02	18351978	18352022	CTCTTACTATTCCCAACTTTCGAACGAATGCCTTGTCTAATGAAA
chr02	18295941	18295985	ATATATCAAAACGGAATTTCCATCCAGCTAGAACAAGTTTCAGAA
chr02	18218877	18218921	CTGATGTCCCCATGTGATGAATAGTTTGTCTGCTGTACTGCCATT
chr02	18116945	18116989	ACAAAGCCGGCCAGCACCATCCAACTTCAGCGTCCAATGCTTAGT
chr02	18436112	18436156	TGATAAAATATCAAAGTCAACGCGGTGCCACTTTCAAATTGTAAC
chr02	18491999	18492043	GTTGATCGCTCATAAATGTTCTTAGCTACTAACTGTTATGTCTAA
chr02	18201078	18201122	ACAAAAGTAAAACCTTGTCTAGTGCAGTTTTATAAAATTCTCAGA
chr02	18467956	18468000	CTAAGCCCAAATGTCCATTCCTGAACATCAATCTAAGTTTCCATT
chr02	18041353	18041397	AAAACATTACAAAGTAGACAAAGTTTTAGGGAATAGACAGCAAGA
chr02	18229849	18229893	TGGTTTCAGAAGCACAAGTAAAACGAAATTTTGATCATTAGAAAG
chr02	18431289	18431333	GTGAGACTAGAATGGCGAATCAAGCTGAAAACTGTTCTGTGGTTG
chr02	18063393	18063437	GTTTGGTGAGAAGAGTCGACTGCCTCTGTGAGATCCTGGGTGTTG
chr02	18479607	18479651	TCTCCTCCTTCAAGATGAGTATGATCCCAGAATCTCTGCCCGGTG
chr02	18125463	18125507	TCTTTTGAGTCAAATGAGATTGTCAGTCCTAGATTAATATGTCCA
chr02	18495599	18495643	CTGTGCTTAGTGGAAATTCTCTCAGATGATGCTGCCCAGTATTTT
chr02	18351794	18351838	GATACCTTAGATAAGTTGAACAAAATCATTCGGTAAAAGTGCCTT
chr02	18520647	18520691	GCCTTCACTGCAAAGACAACCGCACGCTCTCCCCTATATTCTCTT
chr02	18478483	18478527	TGCTTAGGAATACACTTTCGGTTTGTTCGCACTCATCATCGGCTA
chr02	18522320	18522364	GAGTGTAGCTTTACCTTTTAACAGAGTACCATCTTCTGCAAATCA
chr02	18237880	18237924	ACAAAGTGAAATTAAATCATACTTCCAGGTACATGAATCCATAGC
chr02	18063713	18063757	GTCGATCCTGATCCTCAAGTGCTTGAACGTAAAAGTAGAGCTTGT
chr02	18476177	18476221	AGAAATGGTTGACAGGACAAGTTAAGAGATTTTGCGTACATATTG
chr02	18035057	18035101	TTGCCTTCCCTTCCTCTGTTCTGACTTCTACCTTAACTTGTAACC
chr02	18237699	18237743	GATTGAAAGGAGCTCATAGTCATAGATCGTCTTAAGTAAGTAAAA
chr02	18522368	18522412	CTGGAAAACATGTTGATACTGATCGGCTCTTATAAATAAGACCTG
chr02	18108003	18108047	CTTCAGTGCACCCTGTAGTTTGTGTAGATAAGAAGTTAGTGTAAA
chr02	18492370	18492414	GACGTTACAATTTACAGTGGACATTGGCTAAATCATGCATAATCT
chr02	18230125	18230169	AATATTGCAGTAAGTACTTTAATAAGACGAATTTGTCAAAGACAT
chr02	18236247	18236291	GCTCCGGCTCCGTTTGACGCCATCTCCAAAAGCACAACTCAACGG
chr02	18296053	18296097	TAAGGTAAAATTGGGTCAGCAGTGAATCAGATTGCAACTTTGGTA
chr02	18031720	18031764	TAGAAGAGCAGTTGTGACTTGTGATTGTTACTGGGCTTGTCAAAA
chr02	18028332	18028376	ATGATTTGCTGAAAGTTGTTTGCCATGGAATGTGTCTAGTCTTAT
chr02	18207470	18207514	AACCCTTGCAATATCCTCCTGCTCGCCGAGATGAATCCGTCGTTG
chr02	18294772	18294816	AACCATTTTGCTGCTCTATCAATGCCTGTATCTCCGCTTCATCTA
chr02	18399661	18399705	GACGAGCACAATTTCTCTGCAAAATATATGGTTACTGATCGCATC
chr02	18027464	18027508	GTACCCATGATGACGGTCTGTTGTGTTTACCCTGTAGTGTGTGTT
chr02	18117053	18117097	CCACAGACGGTCAAGGGTAAATACGATTTGAGTCTTGAATGTACT
chr02	18195054	18195098	TATTAACACGATAATTTCATTTATCTCCAACTTTGTCTTTATGTA
chr02	18476591	18476635	TATGCCTTTGTACAGATTCACCATCGGCTTCATCAATTTTCTCTG
chr02	18061062	18061106	TTAGACCCTGTTTCTTCTCATCTTTATAGTTATCTCCTTCACTAT
chr02	18423806	18423850	TTCAGTGATGGGAAGCCAATCCTCTTGGTCTTGACGATCAAAACT
chr02	18228635	18228679	CATGCAAAACACAATATCCATGTTGAATTATAGGTTGCCTGAACA
chr02	18235712	18235756	TATTCTTATCAAAGCGTAACCAAACCTACATTGAATTTTCTTCCG
chr02	18486299	18486343	AATAAATTTATTAGTTGGAATTGTTTTAATTCTTCCATAACCAAG
chr02	18224282	18224326	CTCCAGTTTCTCGACATTCATGGTGCTGTATTTGATCTAATGTTC
chr02	18139069	18139113	TAAAACTTTCATATAATATCATCTCTGAGAACAAAATTGGGACTC
chr02	18042804	18042848	AGAGAGAAGAAGACCAAGGGGCCGAGTCGTATGAACTCATAGTCA
chr02	18246864	18246908	TGCCTTTACATGCATCAAATCTCACCTCGGACCTTGAAGCCACAG
chr02	18414077	18414121	CTTGCAACAACTCAAAACATAAGGGAATCTTTATCGGTATAATTT
chr02	18295350	18295394	TACAAACTTACAATGCGCAATTTGTACAGGAATTACGATTTCCAG
chr02	18314306	18314350	TCCAAGAATAAGCACTGCATGTAACTATTTCATGGATACTGCGGT
chr02	18235029	18235073	GAATCTTCAAGTAAATATGAACTACTAGTAAGCAAGAGATCCGAA
chr02	18199698	18199742	AAATTACCAATTATTCCATTTAAAATGTACCAACCTGTGCTGCAA
chr02	18063773	18063817	GTTAAAACAAATGGGTTCGATCCAGACATAGATCAGACTGAGGAC
chr02	18296732	18296776	TGTAAAAGTAGAGATCCTGAAATTCTCCCCTGATTTGATGATGTC
chr02	18493113	18493157	TTATTTTATTTTCGGAGATGAAACACGCTAAAGGTCAGCCCGATA
chr02	18029965	18030009	GCTGTACTTGTGCTAGGGACCTTGTGTGTTTGTAATCCTGATGAT
chr02	18057187	18057231	AATTAGGAGTGTATAATCATTAAATAATTAGCAACTTAACTAGGT
chr02	18427156	18427200	AAAATATTACTTAATTCGAAATATAACTACACCCAAACTTAACCT
chr02	18354318	18354362	CTAAGTATGTTAACGGATGATAACTTTAACTCTTCCTTATTCCTC
chr02	18057084	18057128	AACATAGATCACAAGTTATTATAGCATCACCTCACATTAAGAAAT
chr02	18046252	18046296	AGGAAATTGAATCATTAATGGCGAAATGGGGAGGTGAGAGAATTG
chr02	18481382	18481426	CTTAGATGGACCAGTTGCAGTATTTTGATGAGTTTCATGTGGGGT
chr02	18239126	18239170	GAAAATGATAAGAGGCCGTCACTAAACTCACTAGCATATGGAAGC
chr02	18027679	18027723	TCCCTTCTGATCATTCTATACTGTACGCAATAGAGATGAGACATT
chr02	18121993	18122037	AAAGTGCATCTTACCATGTCTATCTGAAAGCAAATTAGAGCCGTG
chr02	18490662	18490706	TAAATTATATATTTAAGCCTACAACCTTAATAACAAAGAGTAGAA
chr02	18233601	18233645	AAATATTTTGAATCTATAATTGTCTAGGAATGAGTTTGTTGACAG
chr02	18198619	18198663	CCATTGAGTGTTAACTGTACTTCGCACATTGAGTAGTTTGAGAGC
chr02	18110806	18110850	ACCTGTGTTTGTTCATACCTACATATCTTAGTGCGAAGTGAATTG
chr02	18433086	18433130	ACCACTAGTCAGAAGAAGCACTCGATCTACCAAGGCTCCTAAATG
chr02	18357643	18357687	CGATGGTGGTGCAGATTATTGTTTCGAATGTGTTGGCCTGGTATC
chr02	18306969	18307013	CGACAGACGCAAAATAAGCTTAAACCATATGAAATGACTGCAATC
chr02	18107444	18107488	AAGACAGAGGACAATTTCATTAGACATTTGGTTTTGCTCGCTATA
chr02	18103225	18103269	GCTTCAATGAGGTGTGATAGCCATTCCATACATGTTACAAAGATA
chr02	18428352	18428396	TAAATTAGTTATTATACAGCTAGTTTACTGATAACGCCCTCTACA
chr02	18389835	18389879	AATAAAGCAAACCAATGTAGCCATGAAAATGCAATGTAATACTAG
chr02	18306022	18306066	TCACACCCAGCAAGTGACGCAGAGAGAAGAATCATAGCCAATACA
chr02	18294522	18294566	GTAAGCACAGCTCAACCAGGATCTTCAGGCAACATACATAGAACA
chr02	18478000	18478044	GAGCCTCACCCACATCCACATTATCTCCAGATTCATTTAAAAGTT
chr02	18063653	18063697	AATTATATACTAATGATTCTAGGATGTGTTTTGATTGTTGAGTCG
chr02	18230919	18230963	CAATGAACAATACATGAATAGAACCCCAAGATCTAAGATTTCAAT
chr02	18287035	18287079	TCCAGATATACAATACAACCAAACCCACATTTATATTTACTAATG
chr02	18120701	18120745	TGGCATCTGTGACTTTCTTTGGAACTTACAGTTTCTTTTCTCAGG
chr02	18117612	18117656	GATCAGCATATATCAACGTTAATGATTATCGGCTAATGCTTATGA
chr02	18312118	18312162	ACATGGCATTTTCCCAATCAGTTAATTCAACATTGCATCTTTCAT
chr02	18316152	18316196	ACACAACCTAGAGATGAGGGCAATGACAATTACTAAGGTGTTGAT
chr02	18129046	18129090	TTTACTTATTTGTTCGATTTGATATGTCTATCCAATTGGCAATTA
chr02	18229520	18229564	AGCTCTCACCAATGAATGATCTTTTCACGTTCTAGAGGACTTCGG
chr02	18046203	18046247	CTGAGAAAGCAGGAAGAAGACAGACAAAGAGGGAAGGGGCGGTTG
chr02	18325714	18325758	TTCTTTCGCTTTTCTTCAACGACTTTTATGTCATATCTCAGTTTT
chr02	18322218	18322262	GGACGATAATTGACTATTCAGGATCCAGAAACTTCAAGAATCATC
chr02	18398240	18398284	GAATTCTCACATTGCTAGAAACCAAGAGCTTATGTATAGTAACTC
chr02	18287306	18287350	TGTAATACTTGGCACCTAATTTTCTAATACTAATCATATCAGTCT
chr02	18124276	18124320	TAACTCAGTTTTGAACCTACCAAAGCAGTATCTAGGGAGCAGAAT
chr02	18294433	18294477	TTCAAAATTGTGGAATTCCTTCTGATGATGTCTGAATAATAGGTG
chr02	18286671	18286715	TACCCTAGTTGTTGAAATGAACAGCACATAAATCGGTATAACTAA
chr02	18290867	18290911	AAATCATACCCATACTTATCGAATTTTCAATGATAATACCCATAT
chr02	18391066	18391110	TGCGTAAATTTATTCCCTTCCCTAAGATTTTCCATATAACACCCA
chr02	18027404	18027448	GTATAGCTCATCTGTAGTTCTTGCACTCTTTAGTTTTAACCTCCT
chr02	18312262	18312306	AACACCTGCTAAGCAAGTCTGTCTTATTGTCCCAACGTATATCAG
chr02	18219762	18219806	AGATGCTGGAACTGAGACGGATTCTAACCTTAATCAAGAGTTGTA
chr02	18394874	18394918	CTTACAGGATCGTGGAAAGTGTAGGTGAGAATGTGAATGAGGTAG
chr02	18029606	18029650	TCCAGCTTGCTTTTATGTTGCCACTGTCATATAGGTGAGATATCA
chr02	18448947	18448991	TATTACCGGTGGCTGCGTCGATGAGGGCGGTGTTGTTGAGGTGGG
chr02	18160597	18160641	AGTATTTTCGTTAATTATTCTTCAGTGCTAATCGTCTTGCCCCTT
chr02	18145420	18145464	AAAATTATTGCTTTGATCTCAATCTCTCTATGTGAATTGGGATTG
chr02	18207658	18207702	CTTGAAGATCCGGATTCTGAAGAGACTAAAGAGTTTGTGGAGAAT
chr02	18111116	18111160	GCGGGATAAGAGTTTATTTTACGCGAGATCTTTTCAATTTTCGCC
chr02	18468148	18468192	GACATGACACTTAGCTAGGAAGTAAAGTCAGACTGATCAAGTAAC
chr02	18295410	18295454	GCACACATAGAAACCTTACACCATTTCCTAGCTTCCTAAGTCTCT
chr02	18195804	18195848	CACAATACAACTGTAATATAAACGAGGATAAAATGATGCATATGG
chr02	18114966	18115010	TGAGCAATTTAAGTTGTGTATATGTCATTAATATCGTTAGAGGTT
chr02	18206678	18206722	CTGACACGATCAACAAATATAGGAGTGACAAGGGGTGGCCGAGAG
chr02	18325383	18325427	GCAGTGCTACATGTTGGTGTTCTTGTGAAAGACTACAGAGAATTA
chr02	18232451	18232495	AATTCCAAAATTAACTCGGTCCTACATATCCACATAATGCCCAAT
chr02	18136035	18136079	TCAACCTTGATTGGGCCTAGATCTAAATTGATTCTTCTCCCCTAT
chr02	18413754	18413798	TTTGATAAAATATATAGCACCACTGTTTATCGACCTAAAATCCTT
chr02	18062113	18062157	CAGGAGTCCAGATATGGGAGATAGTGTTGATTTCTGCGTCCACAT
chr02	18348797	18348841	TGTCCTATCCAATAACAAGTAGTAGAAATGTGTTGAAGGCTGATA
chr02	18502257	18502301	ATACATCGCGAAACAATCAAAGCTATGCAAGTGAGTACTACTTTG
chr02	18030902	18030946	GAAGGAAAATAGCTAACATGTGAAATGAACTGCTGAAATGGAGAG
chr02	18355432	18355476	GCCATTATCAGAAAGTAGTGGGCAGGAGTCGTCTCACAATAAAAT
chr02	18223704	18223748	ATCTTGATTCTGTCTTCTGTATAGCAAACATTCGTGGTGGTGGAG
chr02	18232338	18232382	ATTACCTTCAAGTATCTACCAAGAATATAGATAGGCGTCCTGTGA
chr02	18422226	18422270	TCAAATGAGTCATGGAGGCAATACAATAAAACCAAATGAGAGGGA
chr02	18413802	18413846	TTACTTATCCGAGGTAAGACTATTATTCGTGACATTTAGTTACTC
chr02	18479455	18479499	TCTTTCCACAATCTTGGCTCATACAAATATTATCTAATCTCTCCA
chr02	18224897	18224941	AGATTTTGGTACCCCGGGAATTCTAGCTGGGAGACAATGATATAG
chr02	18314447	18314491	TTGATTTAGGAAGCAACCAAAGACGAAACTTCTCTGAAACAATCA
chr02	18295185	18295229	CACATATGATCAGCAACATTGGATATACAGCAGTTTCAATTTACA
chr02	18028885	18028929	CATGAAGCTGTGAATCCTGGAAACACACTCTTTGTAACGGGTCTA
chr02	18155771	18155815	TTCTAGCTCAATAGATATCAATGCTCTCTTTATATAGGAGATGCG
chr02	18492047	18492091	CTCCCAACCATTCCTAAGTACTTGCAACTGTTCCTGTTCGCTGTC
chr02	18060259	18060303	CAATGATGGGAAAATGGTTGGGAGTGGGCGGTCTACAGCTAGTGG
chr02	18030440	18030484	AGCGAGAGGTTATGCTGAGGTTATGATGCAACTTTGTAGTTCTGG
chr02	18037219	18037263	TTGCCCATTTATCTAAGTTATTGCAAAATCCCTATATTTACCCTT
chr02	18475028	18475072	CTCCGTAGCCTTACTAAGTAACAGATTGTTTCACATTCTACAAAG
chr02	18413919	18413963	GCCTTTGTCTCTCTTAAAATGGAATAAAACGTTGTGGAGCTAAGA
chr02	18424680	18424724	TGGACTCTTAGACTTTCAATTTAATCACTTTATATCCCCATTCGA
chr02	18468100	18468144	TTTAAGCATTGAAACACCTATCTCATATATCCAAGCATCCAGGAA
chr02	18211631	18211675	TTGGGCCTTCATTTGGTGATTCCTATTTCTGTTAGACATCAGTTG
chr02	18474838	18474882	CTTGCTCCAAGCTTCCTGCACACAAAAGACAAAGCAAGCTCCCAT
chr02	18457044	18457088	TTCAAACACCAAAATCCTGAAACAATATTACAAGCAAATATCTCT
chr02	18129220	18129264	TGCAACTGGACAGATATGGAAAATAGAGTCACTTCTCATTCTAAT
chr02	18398727	18398771	AGGAACATATATGTACTGTCCTCCCTGAATGCTCTCAAGTAATGA
chr02	18105397	18105441	AGTATTACCACTCCTCTTCGATCTCTACTCGGCGCTGTGAGCTCT
chr02	18311662	18311706	AACCGCAAATACAGTTACATAAATGGTAGCAGACATAGCCCATCG
chr02	18121939	18121983	TTCTTGTTTCAAAGTTCTTCAGTGTTAGTACCGTGCATATTCTAA
chr02	18291872	18291916	ATAGTCTTTTATACGAAATTCAAATGATGCAATTCTAACCCTAAG
chr02	18119170	18119214	GTCTTACTATTAGATTCGATACGCTACACATCAAGTATATTTGTA
chr02	18507602	18507646	TTGGTGTAACACTACTATCGAAGTATTAATGGTTGAGAACGTTGA
chr02	18515532	18515576	GTTTTGCAACCAAGGACCACCCACCTGTCTTAGACATTATCTTCT
chr02	18219249	18219293	ATGTCTTTTCTACTGCAGGTGAAGTTTAGTGGTATTACATGGACA
chr02	18477379	18477423	CTCTTATTCTAGCATTTTCATCCCTTCTTTGTTGCTGGTTTGGCC
chr02	18479137	18479181	CCGTTCCATGATTATATTCACTTTGGTTACCTCCACATTCATCAT
chr02	18045622	18045666	TTATTTTATTAGTAGAAAATTAAAAGCAGCGTAAAAGGATCTAAG
chr02	18307832	18307876	AAAACCTCTTGTTACTTGCATCCTAAAGAAGTCATATTTCATGCG
chr02	18507852	18507896	ACCAATGGCCATCCGCTCATCTGAAATGCCTGCTTTTCACCCATC
chr02	18480354	18480398	CCCTCCCGCTCCAAGAATTCCTTTGCCAAACGTATTCTCCGCTCA
chr02	18325449	18325493	GAACCAATATGTAGCACGACCTTTTCCTTTTATTCTCAGTATACT
chr02	18325317	18325361	AAGTTATTAGATTGACGAATGGTTTCCTTGTAGTTGACATTGGTT
chr02	18236355	18236399	GTGCGGCACTCAATCTGTCTCACTCAACATTCTGTAGTCGAACGC
chr02	18396157	18396201	ATGTAACATGCTTGTGTGCCACCAGGTTATAAAAGAGATGACAGA
chr02	18492778	18492822	AAAGCAAGTGAGGTTTTCGAGTTCATGTTGTAGATCTCAATAACC
chr02	18223794	18223838	AGAACTGCTTTGATGATTTCGTTTCCGCTGCTGAGTTTCTTATCT
chr02	18138350	18138394	GCTACCCTTCTGCAAAGCAACACGAATGAAAAGACAAAGTGAAAC
chr02	18118130	18118174	CGCTTTACGGCTAGATCACGGAACTTCCTGCAGTCGTCGCAAAAT
chr02	18481622	18481666	ACCAACTTCACGCGGTGGATGAGGATTAGCATGAACATGAACTAC
chr02	18264229	18264273	TAGAATAAATGCTTTCAGTAAGTCCCGAAAATATCAAAGTTATGA
chr02	18105598	18105642	GATTTGGCCTCTTGGAATTCCTTCATATCTGGGTTCTCTCGAAAG
chr02	18299342	18299386	GCTACTTCCTAGGAAACAAAGACAGCCAAATAGGAAATGCTGCCT
chr02	18063345	18063389	AATTGGACTACCTGTGCCAAGTGAATTCCGTTTCGTTCTGGACCT
chr02	18424841	18424885	TTTCAATATTCTTATAATTAAGTAATTGCTCGAGTTATTCCACCG
chr02	18136400	18136444	GATTTTGAAGCAATATCCACTCTAATATTATGTGAAATCGCCAAC
chr02	18124927	18124971	TAGCACTCGACAACTCTCAACTGCATTTGACTTCACTACCAAAGG
chr02	18191936	18191980	GATCGACTTTACCATACGGCTAGCCATAATTGAACCTAACCCACA
chr02	18199938	18199982	CAGACTAATGATTGAGTGTTTGTCCTGAAGATTTGAAAGAAGTCA
chr02	18232894	18232938	TACCACATTCTATGGCTATGGACAGTCTGAAAAGGGCAGGCATAT
chr02	18305350	18305394	CACTTGAATTTCAAACTCATGATGGTCTCTGTCACTGTACTCAAG
chr02	18126676	18126720	TACTGAGTAAGATCTATACGGAGCTGTGGTGTTTTATACCCTACT
chr02	18440036	18440080	TATGCCTTAAATCGAAAGTAGATTCCCAGTTCAATGGCCAAATAA
chr02	18296660	18296704	GACAAATGCACAAAAGATCACCTGGCTTGATATATAACCACACCG
chr02	18035852	18035896	AATAAGTCTTGAAACAAGCCAACTCCAATGTTATCCATCCCCTAC
chr02	18060113	18060157	CAATATGTGATCGAAACACTCTCTGGTCCACCCTACCTAGAAATC
chr02	18226341	18226385	GAATGCCACTTGGATTGACTAAAGAACTTCACCGAATCATGGAAA
chr02	18200156	18200200	TACATTGTATTTGTCTGTAAGTATGCTAAACCATATCTTTCATTC
chr02	18477946	18477990	TTCTATGTACAGCTTCGAAACTGCACTTCTCCTCTACACGGTCAC
chr02	18067285	18067329	TGGAGATGAGTTCACCCTGGCTGACCTATTCCACCTGCCCAACGC
chr02	18301103	18301147	ACTATGACGCGGTGAACCTCTTCTTCGAACACAGAATAGAAGCAT
chr02	18399771	18399815	TATTGGAAAAGCAAAACCACAAGATATAGCACAACCAAACAACCC
chr02	18118728	18118772	TGCTTGTCATGAACATCTGTCTTGGGTATGCCTCTTCATCTATGC
chr02	18151754	18151798	CTATTTATATGAATTTTGCCTGTGGTTGTATCTGCACGCATGAGG
chr02	18288668	18288712	CTTTCTTCTTTCTTCTCGGTCACAATCTATCTCCTAAAAGCCTAT
chr02	18113258	18113302	CTAATGCCCATTCCATTGTTCCTGCTGAAGTGTCTGATCCTCCTA
chr02	18062291	18062335	CTGAACAACTTTTCATGGGCAACTTGTCTAATGGTTCTCATTCTG
chr02	18430338	18430382	TTTAGGCTCATCGTTGGAAGTAGCTAAAACCACGACAATGTCAGC
chr02	18485997	18486041	CTAATTTTCCCAAAACACTTGATTAAGCTTATATGTGCTCAATTG
chr02	18419935	18419979	CTACGCTCTGGATACTATAGACTTTCAGTGTGTGTATTCCTCATC
chr02	18120749	18120793	ATCCTAGGTGTAAATTTTATGTGGCAGTTACCGTCATTGTTTATA
chr02	18125846	18125890	CTATGAAATCTTGGGTGTGCAACTCTTTTAGAACAGAAGATATCT
chr02	18294082	18294126	ATGTGCCCATATCTCTTAAATATTCCTAAATCGAAATGGCTCAGA
chr02	18126958	18127002	AACCAAATCTCTATTCTGCGATCATTGGAGAGAAGCTAAGCATGA
chr02	18230871	18230915	CATCAATGATCCAACGTGTTTGACTTACATTTCTTGAGTACTGCA
chr02	18136158	18136202	CCTGGTAATTTAATGTATGAATCAAAGTTAGGGAGGTTTTACTTT
chr02	18119218	18119262	TCTCATATTATTATTCGGCACACCACTGGAGTCTTCTTTTACTGA
chr02	18106660	18106704	TCTGGTCGATGGGTAGAAGCTTCCAAAATTCGATCTTTGATGAAG
chr02	18046707	18046751	AAACAGGCTACCCATCAGTAAATACCCATGTACTCTCTGTCTCTA
chr02	18191984	18192028	TTAGGTGGCCAATTGTGATCAGACCCCGATTTGAACTAACTCAAT
chr02	18396599	18396643	GTACAATTTATTCATATTATAGATCATCACAACGTATTAGAAGTT
chr02	18066764	18066808	AACCTAAATCAACCTGATAGATTCTCTTCAATTGCATCCCAGTGG
chr02	18292003	18292047	GAGACAAATCACTAAATTGTAGATGTTCCAAAACGAATAAAATGC
chr02	18068380	18068424	TTTCTGTTTAGTATTTGTGGTTTTGTTGGGCGAGATTAGGGATAT
chr02	18041566	18041610	TAATGTGTGACAGAAGAATGAAAATTTCCTTGACTATATTAGCCA
chr02	18492838	18492882	GGAGAACACTGAAGAACAAAACAGGGGAGAGCTTAATAGTGAGCA
chr02	18479789	18479833	GAATCCTGTTTTACTTTCCCTATCCTTCGTTTCACAGGCAGATGC
chr02	18200039	18200083	CTTTTACCATGCGAGCTTTGACAAACAACTAAACAAGTGCCTAAA
chr02	18137816	18137860	ATAATGAATATGGATTATCTATGGTAGAATGGGGTCTATGATCTT
chr02	18480845	18480889	AGTGTCCCGAGATGTACCGTTTTGACTTGGCCGATTCAGATCAGA
chr02	18408962	18409006	TATTATTTTATTGGGTACGTACATTTAGTTTGTCTTGTTCCATTT
chr02	18223572	18223616	TCCCAATGTTCATAGTGGCAAGAAAGGGAATTCTTTTGGATGGAT
chr02	18426586	18426630	TTCAGACCGATGATTAAGATCCCAATCCCAAATTAGGTGTTATGC
chr02	18112916	18112960	TCATTTTGAACCCAATCCTGTGCCCATCAACCCCTTCGAATCTCT
chr02	18194195	18194239	GTAGCCCTAAAGAACTTCTATTCGGTCTTACTCTTCATGACAAGT
chr02	18308251	18308295	GAGGAAACCTACGGAACCTCCAAAAGTCCACCATAGGAAAGACTA
chr02	18482228	18482272	AAACTCTTCCAATGCCGTTCAAAGGAGTAACTACTAGTACTAGCC
chr02	18348311	18348355	ACGAAAAGAGCAGACCTTTAAAGCCTAAATCAAGAAATCATAGTC
chr02	18460356	18460400	TGTTTAGTCGACAGTCTAAATTATTGGCTAGTGTTAGTCATTTCT
chr02	18232651	18232695	TTAGATTAGAAAGTTCAAATATTTGCACACAAGTCCCCTATCAAG
chr02	18420836	18420880	ATAAAGAGGGAACAAACATCAAGGCGTCATATATATGGATGAAAG
chr02	18026852	18026896	ATATATCGATTCCATCAGATGTTGTTTCGTTGTTGCTCAAACCAC
chr02	18235315	18235359	TGAGACTTCAAGACAAAATCCATCGATCTGATAACCTTCTTTCTT
chr02	18299484	18299528	CAAGGAAGACCAAGAGAGAACCAGATCAAGTTATCCCTCGAATCC
chr02	18063441	18063485	TTTGTAACTTGGAAGCGAGCGTTTCATCTGGGTTTTGCTTTTGTC
chr02	18030488	18030532	CAGCCGGAGTGTTTATGGAGAGAGCCTGATATATGCTGCTACAGT
chr02	18064752	18064796	TGCGTGAGTTGAAGGAATATTGGGCTGGGCTTGGAGAAGGTATGA
chr02	18433315	18433359	TGGAACTGCGTGCACTGGAGGCCAATGGTAGTTAGGAAATCACAA
chr02	18302712	18302756	CTAATTAGAATAAGATTACACTTTAATAATTGTAACGTTTAGAGA
chr02	18115374	18115418	CTTAAACCTCTTTTCCTTCCTCCAATCCAGCCACCTCAAATACGG
chr02	18121576	18121620	CAGAAGTCAGAACATTATGTCTCTGTATTTGATATGCACCCTCTT
chr02	18415602	18415646	TAAGCATCTAATGTATAGACTAAATTAAAATCCTCTCGCTACCCT
chr02	18040601	18040645	ATTTTATATCCTTTTAGGTCCATTTGCATTTCTCAGCTAAGTTAC
chr02	18418771	18418815	TTACTTCATCAGGGCTATTTTCTGGCTCCTTTATTGGGTGTAGAT
chr02	18237109	18237153	TTTGTGTGATATAATGGATCCAACGTGAAAGAAATATTACCCTGA
chr02	18125744	18125788	GCCTGTATTATCTTTAAGATGGTGCTTTCTTTACTACTATCAGCA
chr02	18219370	18219414	AAAACTGGTGCTATACTGCTATCCTGTTCTTCTGGGCCTACAGTG
chr02	18105295	18105339	ATTTGGCTTCCATCTTTTCCCTTATTGAGCTTGATTTTCGACAAC
chr02	18121306	18121350	CTTCTTCTTTGTAGGTTACCTTCCACAGAATCTGTATTCCCTTGA
chr02	18398084	18398128	ATGGCTGACTGATGTTCTCAATGATGAATTTCCACGGCTTTACCC
chr02	18212748	18212792	TTCTTTGAATTGATTACCCAGAGGAAGTTTTGTACAAAAGCAACA
chr02	18478942	18478986	TTTCACTCATCCTAATATCGTTGTTCTCTTCACAAGTGGAGTTGC
chr02	18484546	18484590	CGCCATTTTCGCAGCTTTAAACCCTCTCTGTACTCTTCTACCGCG
chr02	18437196	18437240	TTTCACTTGAATATTTACCTTGTTGTGACCCTTATCATGTTATGC
chr02	18210376	18210420	TCACGATGCTTATAGAAGAGTGCTCCTTGGTGCGTACCCAGTTGA
chr02	18465848	18465892	TGCCTTAATCGAACGCAGATTTCCCAGTTGAATGGCCAAATAAGT
chr02	18348529	18348573	AGTTTAAGGAAGACAACCAAGAAGACATTTGTAGTAATCATGAGC
chr02	18035606	18035650	GGCTAAAATTAGAATAAATGCTTAACTTGAGAATTTCAAATTGGC
chr02	18357496	18357540	CAGGAAGTTGTGGGGATAAAACTGTGAGCCAGGTCTTGATTGCTT
chr02	18321336	18321380	ATCTGAGAGTCTAAAGTCTTTATATTAAGCTCCACAGTTGAATCT
chr02	18481478	18481522	ATGCTCCCTCTTCTGTTCATTTGCCCCAAGTTGTGAGCTAGTATT
chr02	18316271	18316315	TTCAAGTTTGCAAGGATCATGACAGCTACTCATCTTCAGGTCTAG
chr02	18223228	18223272	TTTTGTGAGTGATGGCTGTTAAACAATGTTGCTTTCTTTTCATGG
chr02	18436898	18436942	GTATCCTGTCCCTGGAGATACGATGAGGTTCATTTGCGTAAAAGC
chr02	18239631	18239675	TTCTTGATGATCGCGGCAGACTAGAAATGAATTGTATAAACTCAG
chr02	18408611	18408655	TGTTTTCTACTTACATCACATGCTTATTTTCACAAGTATTAAATA
chr02	18316781	18316825	CAAATCAACAAGTGTTAAGCTTCCATTGGTTATTTGCATTCCATT
chr02	18351496	18351540	GGAAAAGTATATGTTCTGGATCTTCTAAATCGTTAAGATAGGCCA
chr02	18306777	18306821	TCCAGCTTGTTGACTTTGATCAGGGATATTAGCAGTTCCACCTTC
chr02	18028284	18028328	GTCACGTATCGATGTCCATGCTTCTTAGGTGGCTACGACATGTCT
chr02	18207803	18207847	CGTTTAAGCGCGGTGACAAATATTTCTACTTCCATAACACTGGCC
chr02	18197374	18197418	CGCCTTGATGGTCACTTAAGCTGGTAAGGACAATAAATCTAGTCG
chr02	18301163	18301207	ATCCAGAAACAAGTATATTAGGGTTTTAGCTAATTCTTACATATC
chr02	18481703	18481747	AATCTGATGCTCGAAATGTTTCACACCGTCAAATGATTGGCTGAA
chr02	18515636	18515680	TTTAACATCCTTGTAGTGATTTCATTATTCTCTTGCTGGATCAAG
chr02	18230469	18230513	CATCATCAGTTCTCTTACCAATTTGCCTCCCAAGCTATTTACTTT
chr02	18058944	18058988	ACCGGAAGAAGAAGACTCCAGACCCAGAAGAGAAGCTTGGTTTGC
chr02	18296317	18296361	ACCTCGATTCAGTCCTTCAAGCAACACACAAGCCTTACACCATTT
chr02	18390880	18390924	AAATTTTAATTAAAGTTTGAGCAATCCATCCACTTGGGCACCCAT
chr02	18138903	18138947	ATATAAAAGAATTAATAGATGGATAGGAATTGGGAAATAACTGTA
chr02	18388879	18388923	CAAATAAACGTATACAGATCAATAGGTTCAACATCAATTAAAACA
chr02	18467135	18467179	CATCAGAAGAAAGTTGCACTCGGTAATCAATTAACCAGACGAAAA
chr02	18209079	18209123	TTTCAACATCCTGTATCCTCGAACATACTAGCCTCATCTGGATTA
chr02	18237157	18237201	CACCATATGTACTTATATTGTTAGATCATTCTGAATCAAAACTAC
chr02	18475727	18475771	ATCAGGACAAAAGAGTGATTATGAAACTATACTGCTCATCCAACC
chr02	18343544	18343588	AAATGAACATTTAGGTAGCCAATTAAGCATCCCTTGAGTCAGCAA
chr02	18109520	18109564	TAGGAGAGATGTGGACGATATGATTCAACCTCGCTTTGGCTATAG
chr02	18338147	18338191	ATAATGTATTTTACGAGCATTTTGTTAGTTTTAAGTAGCAATAAG
chr02	18441381	18441425	ACCACAACAAATCCTATCAAGATTCAGTAAGGTAACAGTCTGCCA
chr02	18218943	18218987	TCAACATTAATTTGTTTCTATGTATTTCTTCCAGGATAGTTTGGA
chr02	18045782	18045826	CCAGAGATAATACACACATTCTACATAAAATAGTACGTCTCATAA
chr02	18229078	18229122	TTTCACATGAATTACTTCCATACGCCACACCCCTAACATGCTAAA
chr02	18418841	18418885	GAATGATTCACATGATTGTATACTGACCAAGTTCCCATAGGCCCG
chr02	18284044	18284088	AGATAAGGAGCAGGGAATGTGATAAACCCAAAATATATTTTAGGC
chr02	18309191	18309235	ACAACTTCTTCACACCCACTGCCAGAAAGAAGTATAATCTAACAC
chr02	18356259	18356303	ACACTGTTGTTGACGTTGCTTTTCTCACTAAAATCGACTCCGCTC
chr02	18027068	18027112	TTGAATGCTTTGTATTGTCGTTGAGATGAAAACCCTGCTGTGAGA
chr02	18142667	18142711	ATTCTCACGCACATAATACTACAAATTATATGACAGTTCTAAATC
chr02	18480438	18480482	GCAGCCACTGAATTCACATCTAACTGTTCATCAAGGGAGGGAGGT
chr02	18400978	18401022	CAATTAATTGCTTGACTGGTTGGATGGATTGAGACTGAAGGGCTT
chr02	18108225	18108269	CTCTTAGTAATTCTGAGTTGAATCTAGGCATGTTATTGTCATGTT
chr02	18207304	18207348	TCTGCAAGGCCCATTTTCAAACACGTCACCTATCAATATCATCGT
chr02	18111502	18111546	CCTAAGTTGTCTTGCTAGTTGTCGCATCGCTTCCACGTCTCACCC
chr02	18167427	18167471	TTTACATACTTAATAAAACGTCCTCTTTAAATCCCTCAACAGGTT
chr02	18391316	18391360	GGTGGGAGATCAAGGACTATCGACAACAAGTGGGATTTGAACAGT
chr02	18491945	18491989	ATTTATTTACTAACAATTGCACCATAGATTATTTCATTTCACCAT
chr02	18286000	18286044	GAGCCAATGGGTACACTTGTAGACATATCAGAGACTAGGGCTGAC
chr02	18115526	18115570	CGAAAATCATCCTCGTCATCACATTCATTGTCAGATCGAACATCG
chr02	18062399	18062443	AGCATTTCTGTGTGGCTTGAAGTGTTTTGGTTGCTTCCATAGTAA
chr02	18320984	18321028	TAATCTTGCCTTTTCTCCACCCGATTTGTGTGTTGTTCATTACTG
chr02	18479215	18479259	TTCCATTATCAAATTCCTCACTCACATTATCAAATTCCTCACTCA
chr02	18488909	18488953	TACGTAACAGGGTATTATCTAAGATAATGTTTCGTTAGAATAGAA
chr02	18124330	18124374	CTTATGATGGGCTCAAGTGGTGTACTAAATTTAGGGAGCAGACAA
chr02	18485949	18485993	TTAGTTGTTATATAATCTTCAGAGAATTTTAAAAGTAATGGTAAT
chr02	18219819	18219863	TGGTACTGATCAAGCTGAAGATATTTTATGCTGGAAAGACCCTGA
chr02	18394608	18394652	GGCGCATAGTGTATTTAATAACCGTATTGACTTATTATTACTAGT
chr02	18303439	18303483	AATAATCTTAATTAATCACATGAAAGACATTTTGTTTCCGCCAAT
chr02	18268985	18269029	AGATGAACTCAAATGCTCAAATAGTCCCGGAGTACATTGAATATA
chr02	18045375	18045419	CACTTGTGCACCTTCATATATATGGATCAATAAGTTCATCATACA
chr02	18026650	18026694	TCCTCGCTCTCTATGTATCTATACGCCAATCTAGCTTATTTCATC
chr02	18357583	18357627	AGAAAACTAACAATGACATCTTTCAATGTGCTAATTTGTGCAGGT
chr02	18126796	18126840	CCTCTTGTAGGCCCACTCGTTATTGACTTCAGGCCCCTAAAGAAC
chr02	18209139	18209183	GAACCGATCTTTAAAGTTCAGACACATAGCTTATACACCTGACTG
chr02	18197571	18197615	CTACCCGCATTCAGATTACCGTCAGCTATTTCCGATTTCCACAGT
chr02	18297204	18297248	GAGTCAGCATGCCCCTTGATATGTATTCAAGACTCAAGAGTAAGC
chr02	18300581	18300625	TGTCAAGACAGTGAAATTCCGATAGTAACTTTGCCATCTCTTCTT
chr02	18160918	18160962	ATAGGCCTTAATACTCCACTACCTGTTGCCCCAATTAATTTCAAG
chr02	18479086	18479130	GCTGAGTGAATTCGCTTCTGTCCTCTCTGCATTCTTCATTTATCG
chr02	18028686	18028730	GAGCAAGATCGAGATCCCAGTCAAGGTCTAGGTCCAGATCTTTGA
chr02	18228821	18228865	AGACTGAAGAGGACTCTAAATATATGTTCAATGTGGTCAACAGAT
chr02	18220476	18220520	TTCTCTGTTGCATCACTTACCCCTTGACATAGGATCAGTTGATAG
chr02	18266061	18266105	TTTTCATAAACTTTTGCAATTAATAAGGGACTATCAACCTAAGAA
chr02	18296221	18296265	TTTTCCCTGAACATCATTTTGACCATTCATCTGCTTTGTTTCCTT
chr02	18060640	18060684	GATTATTTCTAATTTCATGACTTGCCTATGGAATGGAAAACTAAC
chr02	18318469	18318513	CAGCAAGGAATCACATGTAGCGGCCTTTCTCTAGAATGCACAGAG
chr02	18198012	18198056	CTATGAGATTTCAATCAAGAAGAGTTAAGTGAGGGCCGTCAGTCC
chr02	18357275	18357319	GGAGCAAGGCTGTGTGGGGCAAGTAAAATCATCGCGGTGGACATA
chr02	18485564	18485608	TGCTATGGTGCTATCTATCGGAGCCAAAGATGCCAAATTCAAGGA
chr02	18234495	18234539	CATGCCTGCTTTTCTCCTCTTGCAAGCCTGGTTATAATCTTCACC
chr02	18110100	18110144	AGAATACTTTCATAAGGTCATAATTCTATACTTTTCGATAATAGG
chr02	18205277	18205321	AATTTTATATGTCCTTGTTTGGATTATAACTAACATGATATAACA
chr02	18475797	18475841	AAAAGGATTAGAGTGAATCAGAGAAACCCCTTGAAGGTGTGATGA
chr02	18307177	18307221	TTTCAGTAGAATGAGGTAGGAAGAAGAGACACACAGAACACATGC
chr02	18436628	18436672	ATAAATACAGTGTCAGGTCCTCCATTCGGGGCAGGGTCTTCTAGT
chr02	18298871	18298915	ATCATCTGCATTATGTCCTGTAACAAGCTTCTCCACTTTCAACAT
chr02	18107599	18107643	TCACCAAATCCTTCACATTGAGCTTTTATCTTGCACTCTCCATGG
chr02	18285563	18285607	GGGACTCTGGGACCAAGTCGTTCGGGGTTAAACTCGGCCCAAACT
chr02	18212587	18212631	GCACAAGGCCACAATCTCATTTGCTAGAAACTCCCACCTTTTAGA
chr02	18212144	18212188	GTTTCTAACTACAAAGACCACAGGTACCACTACAGTGCATATTCC
chr02	18061586	18061630	GGTGAATGTTATTGTCGGTATAGCTATAATTATTATTTGGCTGCT
chr02	18514491	18514535	AATGCATCACAAACCAAGACCCTCCTACCATACGCAAATTCTTCA
chr02	18323312	18323356	TTGACACAAACATGAAAGTATGAAGTTGATTGATGTAGAAAAGCT
chr02	18310407	18310451	AGCCATTCACTCTGGGTCACAAAAGGGTATTCATTGTCCAAATTC
chr02	18257160	18257204	TATATCAACTAAAATAGTACAGTAACTAGCAAATTTATTTCCAAT
chr02	18334183	18334227	GAAATATTTGGACATCTAGTATGCATTCTGGGACAACAGGCAAGC
chr02	18491067	18491111	CACTGGCGACACACCCACCGATCACGTGTAATTCCAATTGGGCTG
chr02	18395069	18395113	ATGGGGATACTTTGTACCATTGTTTGCACGTCTCAAGTTTTAGCC
chr02	18209229	18209273	TGAACACTAGCTAGGTACTGTGGCATTATAGAATTCCAAGTGATT
chr02	18228413	18228457	TGCTACCCCAAAGAAACTGCGGACCTGTCATAATTTGCTCTATTT
chr02	18314185	18314229	TTTTAATGAAATTTACCTAACTTCTATATTAATGACTTGCACACT
chr02	18478177	18478221	CATTAAGATGCACAACCCCATGAGATTCCATTGTATTCTCAGTTG
chr02	18136095	18136139	ATCCCTACCAAATTCAGGCCACAACTAGATTCAAACAAGAAGGCA
chr02	18128411	18128455	ACCCTGCAGTACTCTACATAATGACTTAACGTTGTGCCAATCTGA
chr02	18065230	18065274	ACCCTATTCGGTAAGCATTCCTCCCTTAAATTCTCAACGTTTTCC
chr02	18112694	18112738	ACATTTGTGATAGTTGTTTCATCATGGCTGGTCGGGGTTGAAGAA
chr02	18323546	18323590	TTGGTGATATTGTATAATGGTGGCAATGGGAATCAATTATGGGTC
chr02	18515255	18515299	CTGTAGCAACTAAATTTTACATGATTCTAATCTTCTACAAAATTG
chr02	18353479	18353523	ACACGGATGTCACTGTATGGAAGTTAAAGGTGTGTATACTATTTT
chr02	18234713	18234757	TGATGTAACCCATATAATAGTCCAAGCCAAACTACTGAATGTTAT
chr02	18418367	18418411	CAAGAAAGGAAATGCAACCGATATTAAGAATGTTAGGCACCCAAC
chr02	18224053	18224097	TGCTCCAGTTCCATAAATTTACCATAGGTATAGGATCATTCCCTG
chr02	18266932	18266976	GCTAAGCTGAGCGAACTGGACTTATGTCAATTTGACTAACCCTAT
chr02	18355979	18356023	AATAGCACAATTTTATGATTTTGACTTGATCAGCATATGTACAGG
chr02	18238785	18238829	TACATTAATTTAGACTTTTAGATAGGGATAATAGAATTCAGGTCA
chr02	18107015	18107059	ATTGTCACTCTGTAATGAAGCTCGTGTCATCTATTGAGAAGCGTA
chr02	18042602	18042646	ATGAGGAGGAATGTCTATCTCGATCGAATTTAAGGAGAAGAGAAG
chr02	18312340	18312384	ACAGGAAGCATCAAATTTAAAACTGAAGTAGAACAGAACAGACTA
chr02	18337609	18337653	ACAACTTTGCAATAGGTGATCGTGGGTTGTCCAAGTCCGAGTTCA
chr02	18232546	18232590	TGAAAGTTGTTGCCAAAGGACCTAGGTTCGCACCCCGTCTACATT
chr02	18419112	18419156	TAAATAATACCTGTATTTCAAGGACTAGATTATGCCCTCTAAAAG
chr02	18408535	18408579	ATATGCCAAATAGGTAGAGACATGTTGTACATAGACATAATTTGT
chr02	18228335	18228379	ATGAAGGAAAGATACTGTTTTATGAAGAATAATAAACGCATAACA
chr02	18299586	18299630	AAAGGGATGTCAATGAAGCAGCAATGTTGGGTTTGTATTCCTGTG
chr02	18160532	18160576	GTACGTTAAGAGCTGAAGTAAATTTGAGAGGTTTTAGAAACAAAG
chr02	18120257	18120301	AAGATTCCATGTTTGCTGACTATATAATTTCACGATGAGGAAGGA
chr02	18234447	18234491	GGCACACAAATTTAAAGAAACCAGAACAGCAGGATAGCAAATTAT
chr02	18398510	18398554	ATTTCGTCAAATGGGTTATGGTTATCGATCTTGTGATCCAATGTG
chr02	18037448	18037492	ATTAATGTTATGGGTATAAACGAAATTCTTGTAAACAATCTCTTT
chr02	18120210	18120254	TTGAATAATCCGAAGCATGATATTCCTTCTAAGTTTGTGATTCAT
chr02	18203205	18203249	CTTCCCCAATATCATCGTTCGGAAATCTTGTTGGGCTACAGATCG
chr02	18315183	18315227	TCTCAACGTTCTCCAAGATCACAGAGCACAATCACCCTCAATCGA
chr02	18208240	18208284	TAGACTTTTATTTTCGGCCGGCTATCTTGTAACCATAGGATATCT
chr02	18246041	18246085	GGTTGCTCCCACCATTCCTCTCCAATTTTGCTTCTCAGATCGCGA
chr02	18039360	18039404	GCCTAATGGTGTTTGTTTTCCCTCAAAGTTATGTTTAATCAGTAT
chr02	18516166	18516210	AATATTGCCTTTGGGGATGGAGAGATGCTTGCTTCTAAGGCTTAA
chr02	18353431	18353475	CAAAGGCTCATGAAGTCAGGATCAAGATCATCTGCACTTCCCTCT
chr02	18426538	18426582	TAATATATGCTTATCGAATAAATATAGAATAAAAGGTCTTATCAA
chr02	18113977	18114021	ACTCCTATGTTTCTTTCACACAGCTTTAAAGTACGAATTTAACAA
chr02	18304064	18304108	TTTAGATACATCCAACAACACATTATCTCCAACGCCATGTATGTA
chr02	18065360	18065404	TGTACTAAAACACAAGTAGAAATTACTCAAAAGCGGACTCCAAAT
chr02	18309967	18310011	TAATCCAAATATCCCAGGAAGTACTTACCAGCATGTATATGAATG
chr02	18142319	18142363	CTTGTTGAGTTGGGAATGACACATGCATGATCAATGACTGTACAT
chr02	18229030	18229074	ACAAGATTCAAACTACAGACCATAGCTGAGGTGCAACTTGTAAAT
chr02	18225080	18225124	TCAAATTATCTTTTGGCATGGAAGGTTTTATTATCAATATACTGA
chr02	18209401	18209445	GGTCTTAAAATGCCCTAGAAAATCTAAGAAATCATGTAGTTAGAC
chr02	18027356	18027400	GCATGTGCCTTAATGACTAGTTATTGCAGATGATTGTTATCTTGT
chr02	18109138	18109182	GGATTTTAGTCCAAGGCTATTAAGGAATATTGTTGCATGGGTTGG
chr02	18208703	18208747	TTTGAACCAAAATTGAGCACTAAGGTAGTTTTCCTGTCATAGATC
chr02	18227586	18227630	CCTTCTCGTGGAATTGCCGTAATAGAAAGTATTTACTAAGAGGTG
chr02	18357180	18357224	TTTATTTCACTCTATATCGAACACACAATAAGGTTTCTTTGCTCT
chr02	18396786	18396830	TTTTCAGCTCAAATTTGACATTTTGCTCCTCTTGTCTCCTTACTG
chr02	18220741	18220785	TTTTCATGTTCTGATACCCCACCTGAAGCCTTTGTATCACAAGCA
chr02	18237205	18237249	AACTAATTAGTAATGTACCAGAAACACTCTCCAATTGAATAACCA
chr02	18194014	18194058	AAAATGATAAGCCCTTCACAATCCACATACACCACCTACAGTCCT
chr02	18029131	18029175	CATTTCACGTGGCTTTGCTTTCGTTACGATGGATGGTGTTGAGGA
chr02	18224358	18224402	TGAGCTGTGGTATTTTGTATTAGCCTAAAATTTACATTGGAGCCT
chr02	18417773	18417817	TTTGGCAGGGTGGATATAGTGATCTTCGTAATATGGGAGCTTGTT
chr02	18226632	18226676	TTTTGAGTTGGATAAATTTTACACGTGCATTTACCTGTAGAGCTG
chr02	18516609	18516653	GAAATAGCTTCAGTTGGTCAATTCATACGTATTCATGATATGGCA
chr02	18317111	18317155	TCTAATATGTTATTTAAGTAAATATTAGTTGATGATCACGCTAAG
chr02	18027727	18027771	TATTGATCAGATGATTGGTGGGGTAGTTATGCTCATTTAATCTTA
chr02	18417647	18417691	GATGAGAATTAACTCCTTTCCTGTTTGCTGTCTTCATATGTCTTT
chr02	18416680	18416724	GAGAGTTAGTTTCTGATTATTGTGGCAAAGGTGATGGTTGTTATC
chr02	18261145	18261189	AAAGTACTATGAATATATGGATCTCTACCTCAAGCTGTATTACCC
chr02	18106140	18106184	GAGCTTATACGCAAAATCGGGTCAGTTGAATGTTGCAAAAGATGT
chr02	18475669	18475713	AAAGCTCCGAAACTGTATTACACGAGGATAGGTTGCAAGTATACA
chr02	18102044	18102088	CCATGTGAATAGTCGGACCCTTTGCAGTACTTTAGATCGGCACAC
chr02	18294614	18294658	TTGCTTCCAAATTCCTTAGCTGCATCAACACAAGAAAGACCAAAA
chr02	18319176	18319220	AAGAACACAAACAGAGAGAAGGTACAGCAGGAAATCTTACCGAAG
chr02	18228767	18228811	TCTGATTAAGCGTGTAACACTTTACTGCAAGAGACCAATATAACC
chr02	18224003	18224047	GAGACCTGATGTTTTCGGTTGTGCTCTGGCCCATGTTGGTGTTAT
chr02	18313591	18313635	CATCAAGTTGGTGAAGAATCTTTGATGGACTCAAGACATCCAGGT
chr02	18482324	18482368	TGATTCTGTTTCAGGCTCCTATATCTCACCATTCTAATAGAAGTT
chr02	18430941	18430985	GCTTGGATGAAGAGTACACTGCTAAGAGAAGCCAGGTCTTAATCA
chr02	18423348	18423392	TTACATTAATAATCTAAAGATGACCCACTAACACAGGCAGATTTA
chr02	18522248	18522292	GGAAAAGAAGTTTTAGAAGCGTTCATGGGAAGGAAATTAATCAAG
chr02	18394928	18394972	ACTACGTAATGCCAGTGTTCTTAGCAAATTGTGGGGACTGTAAAG
chr02	18059778	18059822	GGTTGGTCTCTGGTTGGTTGATTAGGATTGTTGTCTTCTTTATCG
chr02	18154581	18154625	CTGAAATATATGTAGTAAATGAAGACGGTAGTTAAGGACGGTAGG
chr02	18397842	18397886	CCGCAGTGGAAGAAATAGAGGGAGATAAATATATCATGTGTCAAG
chr02	18353704	18353748	ATCATTCACGATTCCACGCTTTATGTCTGTTAAAGAGCATTTGCG
chr02	18223955	18223999	CATAATTGCTGCTTCCCCATTTAACTTTGCTATAATCTTTTGTCG
chr02	18310812	18310856	CAACTGAATTAACAACCTGAACCATTATAGGATTCGGACCAGACG
chr02	18031666	18031710	TTTCTCAGAACTCTATCATAGAATGTGAATGTGGGGTGTTGGTTC
chr02	18127964	18128008	ATAAGAGTTGGACTATTAAACAGAATTCAACATAAATCCAATCCG
chr02	18121635	18121679	GAAAGTAACACATCTTATCTAACTTGTCCTCTGCATGTTGTTCTT
chr02	18276072	18276116	CCAATTTGCTGTTCGGTTGGCTTCTTTGAAGATGTAAGTAACAAT
chr02	18106432	18106476	TATTCATGCATGGTTGACTTACTAGGTCGTTCTGGGCTTCTGGAA
chr02	18231850	18231894	GATCGTCCATTAAGCAAAACTGGATCCTAGATAATGCCCCTGCTT
chr02	18196557	18196601	CCGCTCTCCTTGTTGGGATCGAGGTGGACTTGAAACTGGATGTGG
chr02	18229374	18229418	AATAGAAAATATTGGGTGCTTCCAGTGATCTTTTCAATTGTCATC
chr02	18199566	18199610	AAACTATTTGAATGCACTTCTCCAAGACTTTTGTATGAAATATCA
chr02	18297717	18297761	TGGTCCATCTTCACCAGTGGTTATTGACGTACATCTACTCAACCT
chr02	18205522	18205566	TACTATGAAGTATGAACTGTAAAACTTTATGTATCTCCCACAGTC
chr02	18136316	18136360	TATACAAATACACCTTATACTACAATTCATATGAACAGAAAATTA
chr02	18400142	18400186	AGGTGGTTGATCATGTAGACTCCCTTTTGTCATCAGCATCCTTCT
chr02	18225628	18225672	TCTTGATGGGCATTTGTTCGGTTAACTTCGTATTTGGTGCAACAC
chr02	18060387	18060431	AGAGAGAAGAGAAGCACGAGGAGGAAGGGATTAGTATTGACCACC
chr02	18117302	18117346	GCGCAATTCTTCGATATGATATCCATGCTTTCCTCTTGAGCTCTA
chr02	18468052	18468096	GTTTCAGAACTCACTAATTTGATGGGGTTTCCTTAGTTTACGGTC
chr02	18230253	18230297	ACGCATGAGGGCCCAGACTTGATCATCAACTACCTTAAGATTCTT
chr02	18430416	18430460	AAGCCCGTTGTTTATACATCCGTCTAATGGTCCAAATTCACTGGG
chr02	18102444	18102488	GTTAGATGAATGTTGTCCACGATGCCTTTCCAAGTGTTAGATGCT
chr02	18169413	18169457	AGCTGGTATTGCGCTCATCTGTAAAACGACATCATTGCACCCATT
chr02	18166872	18166916	TTTATATGACAAGATGTTATTTCCATTTTAACTGAGTTCTTTTCA
chr02	18400665	18400709	ACATCATTAACAGTCTCTACGTACAGTAATTAAAGAAACAGATCG
chr02	18059010	18059054	TGTCTCACTTCTTCAACTCCGACGACCCCAAAACCCATTTCTCTC
chr02	18356601	18356645	TGTGTATATCGTATTATATAAAATTGGGAGTGTTACACAAGGCTA
chr02	18464496	18464540	GATATCAGACCCAGCCGTTCATTTTACCAGATATTAGCCTAATTT
chr02	18201582	18201626	GAAGGTGCTCAAAGTGATACAAATTACTGATGTTCGGTAGGACTG
chr02	18102193	18102237	TATCACTCACTCCCTCTGGTGCTAGCTCAAATGAGGCAATTCTCT
chr02	18031780	18031824	AAGGTTTGTTAAACTTGGGATGGCATATTATGTTGTTGTCTCCGG
chr02	18037593	18037637	AATTAGCTTATACAAACAGTTAATACGCTCTTTTGGACATAGCCC
chr02	18113881	18113925	GCCCGAAAATATGTGATTAGTTCTACACCATCTATAATTATTTAA
chr02	18395189	18395233	GTTGCGGAGTTTCAACAGGTATGTATCTAGTTGTGCTTAGCTCGA
chr02	18479038	18479082	ATTCACAGCTGTTATCTCCAGATTCCTCATTCAGTCTTCTGTTCT
chr02	18311233	18311277	AGGGTTATTATCAGCTACCTCGTTATCTTCCCAATAAATATGTTT
chr02	18454592	18454636	CAATGTCGGCTGAGCGAAATTGAAACAATTTTACAGAACCTGTTG
chr02	18154631	18154675	TGACTGAAATAAACGCAAATATTCTTTTCAACCTACAAATTGATG
chr02	18413865	18413909	TTCCTTTTATCTCTCTGCTGTACACTCTTTCGGTTGTCTAAATGT
chr02	18165917	18165961	TTTGGTTTCGTCCCATCTTTCCGTCACAATGTCCGCCGCCCTATT
chr02	18275527	18275571	CCCACTAGCTTTGCATCGTTATTAGTAGTTAGTTCAGCCACATTT
chr02	18491877	18491921	ATTAAATGTTCTTAGTGAAATTTATATTCTTGAATACATCCCATT
chr02	18061839	18061883	CAGTTTATGGGTAAGATTGCATGCATCTTGATGTCCCTAGACCTG
chr02	18042242	18042286	ATAGACCCGGATTTATAATATATGAAGTGGGCATAGTATAAAGAC
chr02	18271887	18271931	AAGATTTTGATACATTAATAGCAGCATCCCTCCAATCATATCATG
chr02	18457268	18457312	TCAGACATCATTATCCCCAATAGCTTATTCACCACCAGTCAAAAG
chr02	18027631	18027675	TCTATTGAGATAAGACTTGTGGATTCCGACTTCTCCTCTCCCTTG
chr02	18398414	18398458	GAAGGTGTAAGGTGTGATAGTAACTCGGGGTCTATCTGGCACAAA
chr02	18055374	18055418	ATTGTTAAATGTTATTCCACTGGCATAAAGTTTTGTACTGTATTT
chr02	18233030	18233074	CATTCGCACTTTGTTTTGTGTCCCATTATACTAATCCCATTTAAC
chr02	18474287	18474331	ATGCCAGAAGAAATACCTTTGTGATTGCATGTAGGCCTGACTGCA
chr02	18420905	18420949	AATTTTCAAGAGTGATATACAAACATTATACGAATGATACAATAT
chr02	18419669	18419713	GTTGTTATATTATAGGGATCTGTGGAGTAGGATGTTTGACATAAT
chr02	18042516	18042560	TGAACCGGGCCAACATCACAATGCTCCCTTCCAAATCCAAATTAT
chr02	18306483	18306527	GAGTGTGTTTCTCATAGCAGGGCTCTGTGTGAATTGTTGTAACAT
chr02	18233281	18233325	CAAGGGGATAATGCATATGATTATACAAACACAGCTGCAATGACA
chr02	18117458	18117502	TTGGATTCTAAGCAATAACCAAATACTATCTCACAGGCGTAAGGA
chr02	18315717	18315761	AACTGTTACTCAAACTATTCATTTCAACACAGGCAACTCTGTCGG
chr02	18067055	18067099	AACACCAAACTTTACGGAGCAAACCTATTGGAGAAGGCATCAATA
chr02	18054815	18054859	TAAATTGCTTATCGTCGCATTTTACGGTCAGAATTACAATTAGAT
chr02	18031141	18031185	GCTACAGCTAGTTGATATGCCTTTCGCTTTTCACTGCATGCTGTG
chr02	18126059	18126103	GGTCACAAAGTTGCCTAGTGTGTCTATTCTCAGATTGGGGCTTAT
chr02	18229460	18229504	CATAGATGTAAAGACTCATTATCCAACAGATAGTACAAAGGGAGC
chr02	18204869	18204913	TTTATCCAAAATTCTTAAATGTTGCGGCCAATAGGATTGATCTGG
chr02	18489797	18489841	AGATCTGGCATTGAATTATTTACTAGATCCTCCCCGTACGGAAAG
chr02	18264442	18264486	ACATCAGAGACAAAGTCCTCATTTAGAGCCTGACTGTAAATCTAA
chr02	71050648	71050692	AATTTCTCCACAATTCATCTTTCCATAGTGTCCAAGGTCATATTT
chr02	71265956	71266000	TACTTAGCCTAATGACACCTTATTTAGTAAATTGTATAAGCCGGT
chr02	71467803	71467847	AAGCAAGCAAGACACAATTGTTTACGCACAACTAAGTCAAAATCG
chr02	71188509	71188553	TATTGCATGTGCTACTGTAGTATTTGCATATCTTTATACTGAAGA
chr02	71199478	71199522	GGCAACCAAACATTCTAACTCTAAAGCCTAGTCCTTCACACAAAC
chr02	71096920	71096964	AGCGGGTTGTTTTCTTTAACTATCTTTAATACACACTCTTTTCCC
chr02	71358211	71358255	ATAGTAGAGAACACACAAATGCATGGAATTGGGTTATAGTTGCGA
chr02	71386604	71386648	CAAACTCCGTCAATAAAAGATCTCCAGAATTTCCAACAACAGCAC
chr02	71246627	71246671	CTTCTTCCATTCTTATTGACAGGGATTCGATTTTCCTACTGATAT
chr02	71097761	71097805	CTGTGAATAATTGAATCCCTTAATAACCCATTGAGCTTTAATTGT
chr02	71374231	71374275	CTTGTTTACAAATTATTAGGGATTGGAATGGTCAAGCTAATAAGG
chr02	71156034	71156078	TTAGCTTATTAATGAGAAGTAGATAAAACCTGACAGCAAACCTAC
chr02	71370319	71370363	GCTGGGTTTGCCAACGTCATAGCTTTCCGAGTTGCATGGGGTCTA
chr02	71407205	71407249	TAGGTTCATAACTACATGCCCTTATGCTGTGTGTGTTGGGATGCT
chr02	71166703	71166747	AACTAGCATAATCAGATACAGCAAAGTGAGACCCTGACGAGAATT
chr02	71019752	71019796	TGGGCAGAATAGTAGAGCAAGGACAAGTATTAGTAGTAGAGCAAG
chr02	71422003	71422047	GAAAGCTAATTTTACGTTCCATCTAAATATTCTATTGTGGCATAT
chr02	71171442	71171486	TAGAGGGCAGTTTCAGTAGGAGATTCGGCTGATAAGGCTCAACAA
chr02	71238720	71238764	TTTGCACCACTCATAATCTCTGGGCAAATATACTTACTGCATTAA
chr02	71125216	71125260	GGAAGTAGCCAAGGTAAGATAGGAAGCAGTCGTGATAAGTTTGTA
chr02	71449830	71449874	ACATGTACACTTTTAATCACCCAAGCAACCAAGCCACAAACTGTA
chr02	71373682	71373726	AACAATGAGCATCCATGAGATTCCTAAAGCCTTTCCATTCCCGAA
chr02	71253806	71253850	ACAACAACGTAAAGGGAGGAATATATTTGATGTGTAGCTAGCCTA
chr02	71032689	71032733	CGAACTCCACAGCCCCACCATAACAATTAGTGAAACCGTACCCAA
chr02	71260612	71260656	CAACCTTCATCTTCTGCCTTAGTTCTGTATTTATAGGTAATTCAG
chr02	71351698	71351742	AAAATCAAAACAAGCGACATATCTCTTCTTATGACTAACCTATAG
chr02	71363067	71363111	CAGTGTTTCATAATGGTTGCTTACTCTAAGGATGCCTCTCCAAAG
chr02	71140604	71140648	GCAGCCAGACAATTGAATCATTAAAGATTAACCTCCAAACTTGCT
chr02	71115336	71115380	ACAGTAGTGGTCTCATAGGTGGATTGTGCACTAAACACTAGCTAG
chr02	71063727	71063771	CAATAAACTTCTCACTGTTGTTCCCACCTTTGTTGCCATAATCTA
chr02	71137770	71137814	TTTCTCTCTAATCCACCAAAGTAAGAAGATGAACACCGAGGCTAG
chr02	71384676	71384720	CATTGATTCCCTAACTTTAACACCTGCTATACACTAAACCCCTTG
chr02	71371723	71371767	CTGGAGGTCTTTCTTCAAACTGAGGCTTGCATTGTCCTTGTACGG
chr02	71411133	71411177	GGTCAGCCATGTACAACCAACCTGTAATCTTTAATCTAATCAAAT
chr02	71132406	71132450	CCAATGATTTCCTAGAGTGGGTACGCATGGTGAAACGAGTGTTCA
chr02	71353101	71353145	GGTTCACATATATGAGCTAGACCACCTAACAAAATATCCCCTCAA
chr02	71447416	71447460	CTAACTAGAGGCTTTGCAAAATAGTTCAAGACGCTCTTCAATAGC
chr02	71064011	71064055	ATATGCATTAAACATTATAGCAAAAGGGACATACTCTGAGGAGGT
chr02	71242847	71242891	CACCTTCAAAGCTACTGAATACCGTTTATCTCATGCAAAGACTAC
chr02	71443933	71443977	GTTCATTATAATATTTGGCATAAAAGGCTTGAGACGTAAGATGAT
chr02	71114991	71115035	ATAGCTTGAATATTGTGGAGCATAGGAATAGTGGCAGTAGTAGTG
chr02	71236240	71236284	CATTCATGAACAATCTACCTCTTTCCTCTATCTTTGCCATATAAA
chr02	71443719	71443763	TTAACAGTTAAATCATCAAGGTGGCGAGGGATATATTTGGTTAAC
chr02	71347747	71347791	TTATACTCTAGGCCTACTATTCTCATATGTTCACACTACCCTAAG
chr02	71380408	71380452	CTGTTTCAGTGCAAGATAAAAGACAGAAAATGAGAGACCAGAGGA
chr02	71204933	71204977	ATTATTGATGCAACTTACACTTTTCCAATGACTTGTTCCTATCGG
chr02	71245111	71245155	AGCTTCAGAAGATTACGAACCCTAAAACGCTTAAGAAGATTGCCA
chr02	71355560	71355604	TCCTAGATCCAACATATACTCCATGACCTGCCATACTTGAATTTG
chr02	71022490	71022534	CGCATGACACAGGTCTTTCATATTATAAGAACCGACATGTCCGTA
chr02	71365423	71365467	CTCCCCTTGTGTCTGGTGGGTCCCCGAAGTTTACTAGAGTAAGCC
chr02	71374903	71374947	TAAGGAGTAAGTTTGAATGAAAATCATGGGCAGTTGACTAGCATA
chr02	71125970	71126014	TTACTATTCATGGAATTAGAGGTATAGTCAAAGCAAAATCTCAAT
chr02	71140352	71140396	ATGTGCAAACTTAGCTTATCATTTGGCCGAGAATTATGTGGAGGT
chr02	71412511	71412555	TGACAATCTAACTTAGTGTGCTAGCTACATTTGCAAATCTGTTGA
chr02	71364679	71364723	TTATTATTGATCCAGTGGTTAAATTTGGCACACCGTCTAGCAAAT
chr02	71066823	71066867	TCAAGAAAATGAACATCTCAAGTCTATATAACCATTTAACACTCA
chr02	71490715	71490759	GCTTGAGGCTATGAAAATGATAGGTGTTGCCAAGAGGATGATTTC
chr02	71100950	71100994	TATTGGGAAAGACAAATAATATCTGGAGTTTGCACAACCTAGATC
chr02	71192569	71192613	ACTTTGACAATATTATGTAGCAAGCAAAATCAATGTTTTCGACAA
chr02	71195105	71195149	CCCCAAGGAAAGGCATATCGTGGATTTAAACAGTCAGATCAGCAC
chr02	71239194	71239238	CATCAGATAGACTAGACATCACCACGAATCAACCTATCATAGCTT
chr02	71458489	71458533	CATCCTAGATTGCTTGTGTACATGAGAGGCATATCTTCTTATTGC
chr02	71186657	71186701	GCATGGTGCCTATACTGTTGCATCTCGATACAATTGGATTAGGCA
chr02	71073338	71073382	GATCGTTTCACATAAGATATACAGATGCTTTATAGTGACTTTTAA
chr02	71422896	71422940	AGATATATATTTCCTCTAATTAGGCCATAGTAAGTTCACAAAATT
chr02	71434729	71434773	TTGTCAAAATAACTTCAATTTGTACAATAACTGCCATTGAGACTT
chr02	71170358	71170402	GACATTAGCAAGCCCAACATTTTGAGTTAAATTCATAGCATACTT
chr02	71361234	71361278	ATAATAGGAGAGCTTTGATTCACCCCGAAATTAGCAAGGTTATCC
chr02	71248120	71248164	TCCCTGTTTAGTCCGTCATTCACATGCCCTGAAATCAACGCATTA
chr02	71468497	71468541	AAAGAAGGGATGATTGGTATTGTAAGAGATAGAATAAGGACTCTA
chr02	71129651	71129695	ATGAGGAACATTGGATAATACAAAATTATCACTATACCATACAAT
chr02	71240232	71240276	ATCTAAAAGCAACGGTTGAATAGAAGAGGATTGTTCAAAAGTGTA
chr02	71237413	71237457	AGTTGACTATGAATAGAGATGTCAGAATCACATTAAAGCTAGAAG
chr02	71127092	71127136	GTTAAGAGTCAATTAATCCACTCATCTTGTCGTAACAATTCAGCA
chr02	71193903	71193947	CAGAAGTTTCAGCACTACCACAATCAAGAAGTCTATCAGTGAGCC
chr02	71104450	71104494	AGAATAAACATAGAAGTGTCAGTGTAATTGTAAATGATTCCTAAT
chr02	71254196	71254240	CTTTTAGCAAATTAGTAAGGAACTCGTGCACAGTGGACATGCTGA
chr02	71479969	71480013	TGCTTCTTATTACTGTGGATAAATGATAGAAATGAGTGTTTCCAT
chr02	71098195	71098239	GGATGTGGGATGGTGAGTTTAAGATGGGCGCTGTTATGGCTCCTT
chr02	71491387	71491431	TCTTGCACTGGAGAACTTATTACCTGCCCCAAGATGCATACAAAG
chr02	71134930	71134974	TTTTCTTGTTCTTAAGAGTGCCCTAAGTAGACGCAAGAACTCTAC
chr02	71345257	71345301	TGGTCGTTTTCACCATCCATCGGATCGACTCTGCACCCCTGAATC
chr02	71373564	71373608	AACATGCAACATACACCACCCATTAGCACTTGTGAGCAACTCTTA
chr02	71176695	71176739	GAAGATTCAGTGCATAGAGGCTTCAAATATTCAAGTGGAACTTAC
chr02	71461991	71462035	AATGCACCTATCATAAAATTCCTTAGCTATTACCTTGCTTAGCAT
chr02	71154067	71154111	TAATACTCTAGGAAAACTATTATTATAGCCAAGATATCAAACGGC
chr02	71489655	71489699	ATACAGGTTGATGTTATAATTTCTTGTGACCAAACTTATTTATCT
chr02	71157125	71157169	AGGATAGTCTTCACTTATTGTTATTAGAGACACTAACTATTAGAA
chr02	71380004	71380048	ATTTATGCAAATAGTTCAGGATATAACAAATTTATGCACAATAGT
chr02	71443611	71443655	ATCATTCCCTTTAAGAACCTCAAATGAAGCAATGTTTTGTAGGAC
chr02	71447854	71447898	GTGAAGCGTCTCTTAAACAATAATCTCATTATTATAAATTTGGTG
chr02	71499612	71499656	CTGCTAGATCCACCTTCTGTTAATCCCCAATTCGACAAAGAGAAA
chr02	71364351	71364395	CAGGTGGGTTAACATTGGGTAAATCGAAGCATTAGAACTCGGCTG
chr02	71194973	71195017	TCATACTTGCTTTACTTGACCTATGAAAATGCCAACAGTGCCCAG
chr02	71172263	71172307	GGGACAACTTAAATCATCGTTATTGGAAGGAAGCTAAGTACGTTT
chr02	71189206	71189250	TCCAGCACAACCTATATTAAACTAAGCAGCAAATCATGACCGCAC
chr02	71253628	71253672	TTAATTATTCTTACCAAATATTATACTGGGTGTACATTTCGTCTT
chr02	71097174	71097218	TTATAAATATGCACGCCTGTTTATGGATCTCATGTCCTTTGCCAA
chr02	71142305	71142349	ACGCAACTGACTTTTATGTCTAGATTATTACCCAAGGCTTCATCT
chr02	71142587	71142631	TTCTATTCTCCTAAGTACATTCATACCCAATAAAACCTAAAGTCA
chr02	71263370	71263414	CAATTGAGTGGATTTGTGATTACTTACTTTGATGGCACCCTTATG
chr02	71187868	71187912	TATGCATAACTTATGTGACATAACAGGGCTACATCCAAGAATGCC
chr02	71021483	71021527	CTCTACTCTGCATAAACCACATGTCATGATTACAAGTTCTCTGCG
chr02	71134763	71134807	TGTTAAGGTTTTAGACACATTGCCTCATATTGCCCCATCCAAAAG
chr02	71421383	71421427	CACTTATTTCCTCTCTCTATTCAAAGGGTCAGGATGCGTATCTCT
chr02	71186431	71186475	CTCTTATCAAATGGAATATTGCTCATCATAGAATGCGTAGGGAAT
chr02	71290677	71290721	TGAATGGGAGCCACTAACCAAAGTCATTGAATTGAGATCGTTTCT
chr02	71382816	71382860	TAATGGGGAAGGGGATAGTGTCTTAAATCTCTTGGCTTTACTTAC
chr02	71242545	71242589	CAAGTAAGGCAATGTACAACAAATTCTATTACTTCTCTCTTATTT
chr02	71078855	71078899	CATAGTTGTGTTATATGCACCAAACGAAATGTGTAGGATGCTAGG
chr02	71372809	71372853	ATTTACAAAAGAACTATCGTTTCTAACATTTTGGTGTTAAAATAA
chr02	71385936	71385980	CTCAATATAGCAAAGTCAGGCATTGTATGTTAGGATCTGGGACTC
chr02	71135173	71135217	AATTTGTTGTTTGATCACTTTGACAATCGGTAGAAGCTATTATGA
chr02	71384126	71384170	ACCTTATCACCTCTTTGATCTTTCTACCATATTTCCGCCTTCCTG
chr02	71152344	71152388	GCTTACATTTCAGACCTCTATCAAAGCACTTTATCATCAAAGCTT
chr02	71489171	71489215	TGTCACTATAATTCCTGCGAAGAGTTGGTTTGTGGAGTTCAAAGG
chr02	71167686	71167730	GGAACACCCTATGCTATCCATTCCTATTCTTTCAGGTGTTGTTCC
chr02	71334601	71334645	GCTATGACAAAACTGGTGAATCAACTTTGCCCCAATCATAATTCA
chr02	71487838	71487882	AAAACTGAGAATTACTAGCGTTACAAGCACAGAGAGGCGGAAAGG
chr02	71235390	71235434	ATTCTAACGAGTACAATATGTTATAAACGACAAGTGTTTGGCTCG
chr02	71235140	71235184	TCTCTCTCTCACTTTCAGCAACTTCAAATTCCTATGGTTGATAGT
chr02	71258277	71258321	GGTGATCTCTATATCTCATTAGCTTACGTAGATGGTAAAATTTTG
chr02	71467272	71467316	ATTTTCTCAAGCACATATAAACAAGCCCATTCTATATAGAGATAG
chr02	71354155	71354199	TATTTTCATATGTAATGATTTTCTACCCTAATGCCTTTCAGCTCT
chr02	71078948	71078992	TGTTTCCAAAGCAGCCTATGATAATATTTAATGGACAACACAATT
chr02	71364171	71364215	TCTCGATTTGGTCTAAGTCCCATCCAGATCCCGACGCAGCTTTTC
chr02	71187622	71187666	TCAAAAGAATTTCTCAGAAAATGACCCCAACTCTCACCCTCTAAT
chr02	71075654	71075698	ATTAGGGATTTTAGCAAGATTCCTTAGCCCTTGTCTTAACTTCTT
chr02	71387235	71387279	GGCAACATTACCCAAGTGCTGTTAGTGCCTTCAGGATACTTGAGG
chr02	71392907	71392951	TACGACATCAATTATATGTACGGAAATAAGCCTTCATAATGTACG
chr02	71139344	71139388	TTGTAAAGCCCCGACCCATTCCCAAGATTCAGTCATTTACTAGAA
chr02	71450387	71450431	AAGATAAGGTGATATGGTTAGTGATTGGCATAGGAGATCATGAAA
chr02	71248238	71248282	AACAATCCACCAAGGTATTGCAAACAGTACATTCACAATCAAAAC
chr02	71260716	71260760	GCTTTTGATCTTATACTGTCATGTTTTCATCAGGCTTTTCTAACC
chr02	71171993	71172037	ACCATGCGTAATAAAGTAGGTTTTGCAAGGAGTAGTCATTTTCCA
chr02	71327088	71327132	GTTATTTGAAACATATCCTGTCCTCTTTAAAAGTTCAGAAATGTA
chr02	71388643	71388687	GCCACACTAGTTAGTTCTGGATAAAGGTCTTCAGTTGAAATTGCT
chr02	71448039	71448083	TCTCCACTTTGGGAATTAGGACAAGTGAAATATCCTTAAAACCGA
chr02	71177570	71177614	GAGTGAGAAGCTTCCTTATATAGAATAAAACGCCATATATTAAAG
chr02	71376251	71376295	ATTGCACAAAAGAACAAGGGCACTTCACTAACCATGCTTTTGGAA
chr02	71355329	71355373	AAGGACTCTACTACATGGTCAAGGTGAAGTTACTTAGAGTACAGC
chr02	71242344	71242388	CTGAAGCAAAAGTGACCTTGATAGAAAGAAAGCGAGCAGATGTGG
chr02	71247437	71247481	CCCTTAATATGCTTGCAAATGTGGCTTGATCTGGCATGACATTTC
chr02	71200499	71200543	TGATACAGAATCTAAGGAATGGAATCAAAGGTTTACTGTGAGAAA
chr02	71177981	71178025	AGGACTTCATGGAGTGGGTTGATCAGTGTTGCCTACAGGAAATAA
chr02	71238844	71238888	TTTCTAAGTCTCTATCTTTATTATCTCCATCCGTTATTTTACTGC
chr02	71140538	71140582	ATATTAATCTTCTTCCAATTACCAACAACGGCCCTTTTACAATGT
chr02	71078216	71078260	TAAAGAGAGAAAATTTGATTGTAACCGTAGTTTCGACCCCTTTCC
chr02	71382658	71382702	TTTGGCCTGATTTGTCATGTGGAGATCAACTTGTCAAAGATAAAG
chr02	71359431	71359475	TATATGTTACTATGTTACTGCATTCATAAGTTCACATGCTGATAA
chr02	71124616	71124660	TCAAAAGGTAAATGATTATCTAAAACCAGCATAGGCAAACAAAAC
chr02	71352324	71352368	TCCATTTTGATCATCATACCCTTAGCATCAACCTGACCTTATACT
chr02	71372250	71372294	ATAATTGGAATAATGTGATTAGACAAAACAAAGATACTTAACGCT
chr02	71421659	71421703	CTAGGTCGTTTGATCTTTGTGTTATTTTCTGTGAGCATTTTGAGC
chr02	71419071	71419115	ACGGTTTAGGCGGTTCCAGAAAGAAGTAGTACACGGAGCAAAGAA
chr02	71068203	71068247	TTGAAGATTTCTTGACCCCTCTGAAGATATTAGTGTAAAGAGAAA
chr02	71498250	71498294	TGGTCAAAGTAGGCCCTTGACGCTGGAAGTTCTTGGGGTTCTTGA
chr02	71247347	71247391	TTCCACAGAACACATTGCAAAGGAACCCTGATCTGAACATGTAAC
chr02	71290882	71290926	ATTCTTTCCAATCTTAACGAGCTACTTGAAATACAAACTAAAGCT
chr02	71063163	71063207	AAATATGAGAAGAACAACATCAGTCAACCAGTTTCTCTTGCTGTC
chr02	71072052	71072096	GTTACCAACAATCTGACTAACGTAAAACCCTCCAACGCCTCAAAC
chr02	71462919	71462963	TGCACACCCCTAGTAAAAGGCACCAAGTTGACGAGTTATGGAATA
chr02	71136445	71136489	TTTGGACGACTCAAGCTCAAAAGTCATTCAGTGAACTCAAAGCCA
chr02	71156574	71156618	TAAGTACATTTACAAATTTGGTCAGAGATAATTTCAAGTATCATG
chr02	71385179	71385223	AAGAGGGTAGTACACATTATTGAACTCCTCCCAAGTCCCAACCAC
chr02	71260029	71260073	CTCCTTAGTTACAATCATAGTTAGCTCAAGACACTCTAATAAGCC
chr02	71449407	71449451	ATACTTTGCCTCATTAGTTTCCAAAGACACCAAGTTTAGCACTTC
chr02	71468352	71468396	TTTACTTGAAATTGCCTCCAAATCCTTCGAAGTGCTTCCAATTGC
chr02	71464880	71464924	ACCACTTCTTGCAAGGTAAGGTTCAATATTCTTTGATGGTCTTAG
chr02	71125526	71125570	CGAGACAAGGCAGCAACTATGTACTAAAGAATCTCATTTGGTTCA
chr02	71443981	71444025	ATTTAGTCAAGATTCTTTCACCACTTTAGTTATAAATACACTGTT
chr02	71140895	71140939	TTTCATATAATTAGAAAGACACTTGCTAATGTAGTATTTAATGGG
chr02	71381031	71381075	CATTACAAAATTGGTTCAGAATCTTTAAAAGGTTTATTCAGTTGA
chr02	71184051	71184095	AGCAGTTTTGTTCAAAGGATCATAGTTTGTATAACTTCAGCCAAG
chr02	71167527	71167571	GTCAAAAGACATTGTTAGAGATACAAACGAGGACCCCGAAATTAA
chr02	71126348	71126392	CTCCCAAATCTAGTACGAGTGAAGAAGATCATAAATCTAAATGAG
chr02	71348351	71348395	CACATTTTCTTGTTTAGTCTAGTAGAGAGAAGTAGCAAAGAACAC
chr02	71364219	71364263	CAACTCTATGAGAAATCTATTAGTACTCCTTTGAGAGCTCTACTG
chr02	71242082	71242126	TGCAATAGCTGTAGTCATAGACAAACTTTACTAGTGGCAAGTTAT
chr02	71129074	71129118	GGAGACCTTCTAATAATGTTGACATGAGCTTCCATATAATCAACT
chr02	71494353	71494397	TCTGGAATAGGGAGAGGCTGCAACAAATCAGGATGGGCTGAAGTA
chr02	71466038	71466082	TAAGGGAAGAAGTAACAGAGGCCTAAGGGTGTATAGAATCAATGG
chr02	71496948	71496992	GTTGTTTATATCAGATAATCAATTGTAGTGAAGGATCATTGCGCC
chr02	71362879	71362923	AAGTGTGCTTGTTGACTTGACCATTGATTGTTTGAACTCCAAGAT
chr02	71062863	71062907	TCAAGCTTTAATACCTTGGTTCGCAGTTTGTTCTCTAATCAAATG
chr02	71183794	71183838	TAATACAATATACGAATGTCCCATAAAGCTAATATGTGAGAGGCT
chr02	71176327	71176371	AGAAAACTCAACTTCCTTCTTCAAATCCTACTCCGTCGCACAACA
chr02	71374111	71374155	TGCTAGATTCCTATGCAATTTACAAAAGAGTAGGTCCACAATTAG
chr02	71222590	71222634	TATTACAGTGCAAGGAGACCTAGATGCCATCAAAGATAAGCATAG
chr02	71244339	71244383	GTGAATTAATCAAGTGTTACTTATAAAACTGGGTTCTAAATTCTC
chr02	71238179	71238223	TTAAATCATTGTAACATGCTTGTAATACTTAAGAGATAAGAGAGT
chr02	71076627	71076671	GGGGTCATTACTTAATTCGTTTCGGAATGTGTATGTTCTTGTTTG
chr02	71259296	71259340	GGAACTAAACCCCTACACCATTATTGATAAACTAAGTTCTTGGGC
chr02	71246579	71246623	CTTCGTCCCAATCATGAAGAGCACAGCTAGTATCTGGCCTGTACC
chr02	71420428	71420472	GATAAAATGTCTGAAGTATACCTCTTTTAGTATAGAAATAGACCT
chr02	71184515	71184559	GTTGTCTTGTGCACATAACTCCAACTCATTAATTAAATCATACTG
chr02	71188593	71188637	CTCATAAGCATTTCAATAGTGCCAGCATGAATATGAGATGCAGAT
chr02	71346110	71346154	TTGGAGCACATGAGGTTAGTCATCCAAGTCCAAACTTCAAGTAGT
chr02	71143188	71143232	AATTCAAACTTTATTATTGCGTACTAGTAGCCTCAACTTTGACCC
chr02	71264834	71264878	AAGAAGAGCACCAAGGACTAGGATAAGTTGCTGCCTCATGCTAGG
chr02	71126960	71127004	AAACTTTGATAAATGAGGATTAAACAAATGTAGAGTAAAGTGTAG
chr02	71351921	71351965	TTAATCCCATTTACCCTACCTTTATATTGTTTCTCCACCATAAAA
chr02	71183914	71183958	CTGATTTGTGAAGATTTGATCAAGCTCTACCATAGGAAAACTGTT
chr02	71125276	71125320	GGTACCCTTGAGAAGAACTATCGCCAAGTCCTTGTACTTAATGTG
chr02	71158171	71158215	CAAAGCAAGACGAAAAGCCATTCAATTCAATCCACCTGATGAACT
chr02	71104233	71104277	AGAGTGTATGTCAATTAGAGCTAGAGAACTACACGATAAACATAC
chr02	71384544	71384588	CTAGGTATTTGGGTCAAGGGTGAGTGCTAAGGGATGTGAGAAATA
chr02	71048809	71048853	CCTCACCAACATCAAGTTAAGATTTCTCTACTAAAATATCACTTA
chr02	71370220	71370264	CCAACAGGTGAGAAGGTAGCTTTGGGTTGGGCATTTATGGAGGGT
chr02	71137401	71137445	GACAAATGATGCTTCTCATGTAGCTGTTCTTTATTTCAAACAAGT
chr02	71255041	71255085	TCTCAAATGTGTGTAAAATCGTATAATTATTTGGAAGTTATTCAC
chr02	71187015	71187059	AAACAGAAAGGGAGAATCTACATGGCAATAAGTGTGATTACATAC
chr02	71199601	71199645	AAATTCCACACCCCAAGCACCAGAACAGAATAGCACTACACGCAT
chr02	71493131	71493175	TGGCAACGGCTTGTATTCTCGCCCCTTGTAGCTACCTTTGCCAGC
chr02	71491249	71491293	TGAAGCATTTCATATTGTTCAACTAGACAAGGAAGTTCGCTCTTC
chr02	71258536	71258580	CCTTAGCTTCAACTTAAACACAACGCCTACCCTAAACATAGTGCT
chr02	71355796	71355840	ATGCCCATTCTACAACCATATAGTGTAATGCTGAGCACTACCCTT
chr02	71167587	71167631	GTAACTTTGGCTTCATCCTAATGGCTAGTACTATTCTCAAATGGC
chr02	71024405	71024449	ACGACACGTACCTGCATATCCCACCAGAGAGGCTTGATAGAGCTT
chr02	71487942	71487986	ACGTGATGAGCAAAATCCATAGTAAGTGAAGATTCTTGTTCTCAT
chr02	71386556	71386600	GGGCCTCATTGTCCCTCATCACTGCATCATGACTGTCAATCTCCT
chr02	71499908	71499952	AGAGCTTTTACTGTCTCTTCCATGGCAATCTTTTGATGAGTCTGA
chr02	71244700	71244744	GCAAGCGCGAATCTCAATCCCTCATCACCACCGCAGAAGATACCA
chr02	71240542	71240586	AGTGACGGAACATGTTATATGATAAAGGACAGGTGAATTAAATAG
chr02	71359013	71359057	AAGTTCTTAAGAAGTGGGTGTGACAATTTGTGGATATAAAGGGGT
chr02	71250587	71250631	TTACTAATGTTTGCCAAATATAATACCAACGCTTACCATATATTT
chr02	71381975	71382019	GTTGTTATTTGAAGCAACGTCTGACCTCAAAGGTAACTAAGCCAA
chr02	71373360	71373404	CTAATCAAAGGGACAACATTAAGCAAGGACTCCAACATACCCACT
chr02	71239701	71239745	AAAATCAAGAATCTCAACTTTCTGTATGTCCCTATTTGTCTCATG
chr02	71188308	71188352	GCGACTCCCCAGAAGGTGCAGAGAAGTCAGGCTGAAGTCTTTCAA
chr02	71049565	71049609	CAGTGTGGGTCTTAACAATGGCGGTGCATGTCGTGGGCTTCATGA
chr02	71247014	71247058	TTCGGCATAAGATATCAATCACAGTAACATAATGCTCTCTCCTAG
chr02	71468400	71468444	CTTAACTCCAACTAACTACTTCTGAATATGGATTTTGACCTAAGA
chr02	71443067	71443111	AATTGTTTCATGTTTTAGAAGGCGATTATAGTCAAATTATTTAGC
chr02	71261827	71261871	ATGAATCAATTCGAGAAGCATAAAGAAAATATCTCATCCATAATC
chr02	71140104	71140148	AATTTCAAAAGCAAGAGGGCCCAACTCATACTCAAGTTAGAGCTC
chr02	71466386	71466430	ATCATTTTCTGATCACACTCTTTTATCTATGTCATCATTCTCTCC
chr02	71379038	71379082	TGAAACACCTTCCATTTGCTTGTAGTATTCTTGTGCTTCCTTCCT
chr02	71376532	71376576	CTGCATTGTAAGAGCATATAATTGGTTAGAAAGGAGGTTCTACAT
chr02	71248450	71248494	CCACCGATCAAAATGGTCCAAGTCACAGCAGTTCGAGAGGTCATG
chr02	71441382	71441426	TATATGAAGCATTTACCAGGTCCAATACAAGTATTTATAACTTAA
chr02	71463066	71463110	AATCTAATGACAACCTTGGTCTCATTGGCTCTCGTGGGGATGGAC
chr02	71159407	71159451	GTTATTTTATGCTTATATGCCTGTTAATATTACATGTTAAACTGT
chr02	71267708	71267752	AGGAGATGCACAGGTGTTATAAACTTGATGATTGCAAATTTCTCT
chr02	71450434	71450478	ATACACATACTCTATTTCAAGTTCTAACAAGTGGCATCTGTAACC
chr02	71128946	71128990	ACAATCTATCGTATAATATTTAATGAAGATATAAGTGTGCTAAAA
chr02	71153882	71153926	GAAAACCCTTGACTTATACTCAAAGAGTTAGGGAGGATTCTTGTG
chr02	71261612	71261656	TTCAATTGAGTCAATGAAGCTGCAATGGCTAGTTCTTTTAGTAAT
chr02	71153369	71153413	GAAAGAGAATACCAATGTCTAATTGTAAGAAGATGATTGATTGCG
chr02	71011089	71011133	CTGCACATATGACTGGCTATGTTAGAGTTTTCCACTTTTCGTGCT
chr02	71250371	71250415	ACAAAAGATATTGGATAGATATTTTGCACAGTAAGAGTTAAAATC
chr02	71490165	71490209	TTGATGTGAACATTCAGAAATTTTCGTTCTTCAGCATATTACTTG
chr02	71024559	71024603	CTCCAGTAGCGACATCCGGATTATGGTTTGGAACTATAGAGGCAT
chr02	71160051	71160095	TCCAACAAAGTCCTTAACACTAATATAGCTTGGATGTGCATTGAG
chr02	71156341	71156385	TGATTAAAGTCAATCTCAAGGTACAATGAACTAGCAATACAATGA
chr02	71077091	71077135	GCGATTATGGCCCTCAATTACGATTTGAATGATGCTTGAGAGGAG
chr02	71202346	71202390	CCTTTGTCAGCCTTAAAATTGTAGAAACTATCCATCTCCCTGAGG
chr02	71347660	71347704	TTTCATGCATCTCATACCCTAGTCTATCACCTCATGCACCTAGAA
chr02	71462289	71462333	TAAGATTTGTTTAATATGCCTATTTGAAACTTCTTCTTGGCCATT
chr02	71264255	71264299	AATATGAATTTCTTTTCAAGGTTAGCAAGCTGTGAATCCTAAGGG
chr02	71210758	71210802	ACCATGTGCGAGGGTGGCTGAACTCAATCTTTAGAATTTGGGTAG
chr02	71491986	71492030	GTTTTAAAGTTCCTTCTAGGTGCATGTACAGGTTTTCTCATCGTA
chr02	71355685	71355729	ATCTATAACATTCTTATATCCTGACATACTTTGGTTTACACACCT
chr02	71160644	71160688	CAAGCTATAGTTCTCGTAATTAATCTTAAGTTGGACTTCACCTAC
chr02	71258795	71258839	TTTTGGCTACTCAAATGATGTATCTCTAGGGGAAGAAACAAAAGG
chr02	71142986	71143030	GGAATTGATTTTAGTTAAGTTCTACAATCCAAAATAGCATTAACT
chr02	71066197	71066241	GTCATACAAATATGCACTGCCGATTCTCCTAATATACTCATGTCA
chr02	71259115	71259159	TGACTAATACCTCCAAGACAAGCACCGAAGATCGCACAAAATAAA
chr02	71359694	71359738	AATTCACTGTCATTTATTTCATGTACCAAAAGCTTAGTTTTCTTT
chr02	71492629	71492673	CTTGCAAGAGGTTCCAGGGTACAAAACTTTCTTCCAGAGGCAACT
chr02	71104403	71104447	TTGGGCCCAATGGAGATCCGGTCCTTTAACTAGGCCTATGTATGC
chr02	71178099	71178143	GAAATTCAAATGTTTCCTTCCATTGAATATCATGCTCAACCTGAG
chr02	71078795	71078839	ACCTTTTGATTCATGATAGAGCTTATGGGGATGTGCCTAAAAGTT
chr02	71247491	71247535	TCTCTGTGAACATCTTAATTCCTTCTTCATAGCGCCCCTTCTGAA
chr02	71412698	71412742	AACAATACCTTGCTTCCCTGTTTTCTACGAGAAGGGTAAACTGTC
chr02	71365137	71365181	AAAGTCTCTACTACCCGCTCCTTACAGATTCCAAACAAGATGTGA
chr02	71435479	71435523	TCTTCTTGGAGATGCATATAAGGCTCTTAAAATTGACATGAAGAA
chr02	71329899	71329943	GAAGTTTGGCCCGAGTATGTTTCGCAATGTGTACGCTACCCCAGT
chr02	71023929	71023973	AGCAAGTTAGAGGACGCCTGCAATGTAGTTACGAACAATAATGTC
chr02	71356447	71356491	TGATACGTGCACAGAAACTGAGACTTCCTTGCTTATGTAAACTAG
chr02	71420141	71420185	TAGGGCTAATAAAGTTCCGAAATCTGGACTGAGCTTAACTTACTA
chr02	71358567	71358611	AAATAATTTGAGATATTTTAAGATGCCTTTATTTGGGAGCTAGCA
chr02	71319027	71319071	AGTTGTGTAGAGAGCGTCTTTATAGGGGATGTTTACTGGAGGATG
chr02	71112238	71112282	CAGCCACTCCACCATAACTTGAAGACTTGATCCACCAAATTAAAT
chr02	71176375	71176419	ACTCGATTTCAACACCACTAGAGGGAAGACACATCTCATGAGCCA
chr02	71136290	71136334	AAAGTAAGGTAGAGGCCATTAAGTCCTAGCTAATCCCCTCTTCTA
chr02	71049669	71049713	AGGTGGGTGGGTGGGTAGTGGCTTGGGGTGTAGTAGGTTGTGACT
chr02	71237942	71237986	AAAGCAATCATCAAAAGCTATTATCATAGACTCCAGCGAAGACCC
chr02	71154985	71155029	TGAGTAATATGTTGTTCCTCTACAAATACTTACCCTTGTGACTAT
chr02	71422299	71422343	AACGTCCCCACAAATCACGATGTAGTAATCCAAAAGGTCTAATAG
chr02	71363618	71363662	ATGACTTTGTAGGCTACGTTGCACAAACCTATGGGGCGAAGTTGA
chr02	71126038	71126082	TTCAAGATGAATAGCACTTTATTAGTACATTGGAAGCTAGTTTTA
chr02	71102904	71102948	CATTTTGATTCCTTAAAAGCTAAGCTAGAAAAGGCCTAATGATAA
chr02	71254502	71254546	AATACTCATCAATTGAATGGTAATAGAGCTTATTGATACAAGGAT
chr02	71412204	71412248	TCATCTCGATGCTTCTTCCTCACCGCATTGCCTTTCTATTGGATC
chr02	71065527	71065571	AACTAAGCAAAGTTTATAAAATCGATTATGAGACTAAGAACATGG
chr02	71201667	71201711	AATTGATGACTTGGTAATCTACTAGGCCGCTGACTTGATAAGCTT
chr02	71325956	71326000	CTCCCAAACTGAAGGCCTATTCATCTCTCTTCATTATGTAATAGA
chr02	71186503	71186547	ATTAAATGGATAGACCCCTATTACCTGGAAAGAGACTCCATATGG
chr02	71479876	71479920	TGGAGCCTGATAATGACTTCTTTCACCATACATTGCTTCTTCCCA
chr02	71379362	71379406	AACCAAATAATGTCGGAACCATTTACCCAGATTAGGCACCCAGGA
chr02	71470265	71470309	GAAACATTTGAGCATTAAAAGGGAGATGTGAATAGTGTACTAAAT
chr02	71285197	71285241	ATATTGATCAATGGAGAGGTATAGTTGATATTATCATTGCTTTCG
chr02	71440699	71440743	GACACATCAAGTAATTGCCTTTTCGAACAAAGAGTGGGATTGGCG
chr02	71216313	71216357	TAAACATGTATGCGACCTCAGTATATCCAATCCCCATGCATCACA
chr02	71491339	71491383	GGAAGTTTGTAATTCTGACAATGCTGTGGTATGTACATTTGGTGA
chr02	71142936	71142980	CTCCTCTAATCTGCCTCTACTATCCGAATTTATTGCACTGAAATT
chr02	71352066	71352110	TTTAAGTCAATAGAAATAAGTCGCATACATGTTTACGAGATTGGT
chr02	71262248	71262292	AGATCCAACATGATGTCGTGGAGGAGTGTGAAGAAGGTTCTGATC
chr02	71459549	71459593	TAAACATGATTATACATAAGGAGGTAGAGGAGCTTATTAAAGTCA
chr02	71017553	71017597	ACCGTTTGTAATTAATGTTTGCCGGTTTCTATTAGACGGAGTATA
chr02	71192143	71192187	CAGGGAGTTGTGCTGATCCTAAACAAAAGCTCCATAGTATAACTC
chr02	71191332	71191376	TTCTCATGAAATCACTATCAACTACAATAAGCACATCACAAACTT
chr02	71143769	71143813	TGAATTCCTTCAAGGTTGCTTCTTTATGTATGATAAACTTAGTGG
chr02	71451239	71451283	AAAATGAAAGAATACTTACAAAGAAGAGTAGGCTAATACTTTGAA
chr02	71377020	71377064	ATTCATATCAGTATGGTTATCAACTTTCACAGTAACTGACCCGAT
chr02	71132600	71132644	TTAGACCCAAGTTCTTACCAACCCATTACCCATCAGATAACTATA
chr02	71494254	71494298	TACTTGCTCACTCCATCCACTACTACCCATATGACTTCTTTACCT
chr02	71066065	71066109	CACCTTAAGCCTTTGAAAGCATAACCTTGTTTGATCTCTAGGCTA
chr02	71242022	71242066	TAGGTGTTCTATAAATGCTGATCATACAATGCCTAAATGGAGTTA
chr02	71173300	71173344	ACAGTTTCAACATTACACTTAATAGTTTCAAGCATTTCCCTCTGG
chr02	71075214	71075258	ATACTCTAGCTCTACCCAAGTTACTATTACCCTTCAAGATCAAGA
chr02	71154306	71154350	CTTATTGCTTTCAAAGTTTCTAACAAACATGTATCTACTTACTAT
chr02	71235781	71235825	AGTATAGCAGGGTTACTACAACAACGATTCTCCTTTTCAATGTCA
chr02	71140053	71140097	TGAAGCATACCTCCCACTCTACAGGCTCTCGTCAAAATCACTCCC
chr02	71323479	71323523	GTAGAGGCTAGTCAGTTGCGCTTGAAATACATTAGGAATCCTATC
chr02	71362447	71362491	TTTCCAGGCATTCGAAGCATTAGTCTTTGGTGTAAACATATCGAT
chr02	71254249	71254293	TGTAAAGATAACTAGGAAAAGGAGTAGTAAGGATGTAAAAGATAT
chr02	71379200	71379244	CTTGCAATTTCTGAACTGTCCAACATCCCCACCACGGCCAGACTC
chr02	71490303	71490347	CCAACCTGCTTAATAATTTTCCAGAAATATGCTTACTCTTTGTTG
chr02	71158005	71158049	AAATGAAGCCTTAGATCTAACAAGGTTGACCCAGTTGATGTAAGA
chr02	71079759	71079803	GAATTTGAGGAAATGAGAAGAACCAACGAGCTTATTTAGAGATAA
chr02	71153612	71153656	CTATAAATGCAAGATAAAATAGAAGACTAAGATTGGAACACCCTA
chr02	71193663	71193707	ACTACCTGTCCTGCAAATATCCAGAAAGACTTCAACCTAGCTTCC
chr02	71154637	71154681	TTTACGAAATATTGATTCCTAATACACCTAACATTGTTACTAATA
chr02	71458710	71458754	TTTGCCATACAATTCGATATATTGACGCATCTCATTATAATTGGT
chr02	71447640	71447684	TAAGAGGGCTTAAAATCTCCAATCCTATCATGTTCTATATGATGT
chr02	71129338	71129382	TAGAAGACCGAGATAAAGGCAATGAATGGAGAGGGGAGGAGGCGT
chr02	71103632	71103676	TCAAATTGCCAACACTAATTGACACCAAGAAAACCCATTGCACTA
chr02	71442704	71442748	AGTAACAATATTCCATGGTCACTTTCCAATTTGAGTTGTAAAGCA
chr02	71125884	71125928	CCTCCATAACCACATCCTTCACAACGTCCTTTCCCCTACCACCAC
chr02	71236819	71236863	TATTGATAATATGAGTTGATCTATAAGCCAGGAAATATTATATGG
chr02	71394748	71394792	ATTTCAAGGTGGGGAAACTGATAGCTTATCTATTGTTGTGCAGGA
chr02	71348137	71348181	TAGGTTTGTAGTACCATTACGCTTGAACCTTAACTTAAGACCTAT
chr02	71373032	71373076	GTAGTCCAAATAAAGCTAATTGTAGGCTCATGGTAGTCTAGGATT
chr02	71246819	71246863	CTGCATAGATATTCGACATGTTCACATAGGAAGCAGCATCTCTGA
chr02	71492173	71492217	AATGCCAAATTCACTAAAATTGGAATGGTCGGCTGAAGATTTTGC
chr02	71378897	71378941	AGCCAAGGAGAATTTGCACGAGGTTCTGACATCTGAAAGGCCATC
chr02	71411734	71411778	TCATACGAGACTGGCGACCAATGAGTGTTGAATTAGAAAGCAAAT
chr02	71336130	71336174	CAGACAGTGTGACAGTGCCTCAGGGTCCTCAGTCCTATTTATTAT
chr02	71243397	71243441	GAAGTCATTTTCCAGATGTACATATAGAGCTAGTTGGTTTGAGTA
chr02	71413025	71413069	CTAAAGAGGCCCAACGACACCTAATACGAACAAATTGTGGCCAGA
chr02	71223577	71223621	TAAGGATGTTTTCAAGGGAAGTAGTGCTTAAGGAATTTACTGTTT
chr02	71322606	71322650	TGGCACCCAAAAGAAGAGATGGAGCACGCAAGAGTAGGAACTTTG
chr02	71499166	71499210	TGACAAGACTAGGAGTTGGCAATAAGGGTCTCGGTTTAGGATGCA
chr02	71177360	71177404	TAAGGAACCCAATAATGTGACTGAGGAGATTTCAAACGAGCAGCT
chr02	71265817	71265861	TAAAGTTTGGAGAAAATGTTCCTTTGTCTAATATAAGATTAGTTA
chr02	71155890	71155934	CTAAAGAGAAGTCAGATTCGGCCTAAAGAGACTAAGAGTTGCTGG
chr02	71259067	71259111	GAAGATCAAGTGTTAGAGAAATGTGAAACTCAAAGCTACATTCTT
chr02	71193085	71193129	AAAGAATAGGGCTTAATTATCAAGGTGGATGTTAGCACTCAACAG
chr02	71458088	71458132	ACATTACCACTTTGAGGAGCCTATTAACAACCACAACCATATCCA
chr02	71371525	71371569	GCTTCCATGGTGTCCTGAATTTACGTTTCTACTCCTTCGTGAGCC
chr02	71466645	71466689	CAACCCAGGTTAAAGGTAGCAGAACAAGGATCAAATATGGGCCTT
chr02	71423233	71423277	TGGCTACTCGGAGGTGCTAGGTTGATTGTTGCTCTAATTGGGTTT
chr02	71467515	71467559	AATTGCACATCATCTCCTCATTCAATAATTCTAAAGCACGATGGG
chr02	71290607	71290651	GTGAGATTCTGAGGGTGTATTGAAGGAAAAGACAAGCTTCATAAG
chr02	71024974	71025018	GTTCAATAATGATGTAAAGTCCACAGGTACATATGTCGCACGACT
chr02	71362377	71362421	AAGTTTTCTTCCCATAAGCAATCTTAGTTTTAGTCCCTTCTTTAA
chr02	71388524	71388568	ATGCCACAAACCAAATACAATTCTCCAGCGTCAAGATCCAAAGAA
chr02	71200691	71200735	TTCGTTGGAAGTAGAGTTAGGAATATCTGCCTTCACTTAATAATT
chr02	71049256	71049300	TCAACAATTAGCGACATGGTACCAAATTCTGAATCCAAACTCCTC
chr02	71199859	71199903	GGCTTATCAAATAAACCTCAGTAAAATTCGAATTCCCTCTATCCT
chr02	71380718	71380762	TACTGTGGAACCAGATTGATACACATCAGGGAAGGGAGGAGAGGA
chr02	71137080	71137124	CATTAGGGAAATTCATCAAGGTTCTCTGGTTAGGCATTTTGGTGA
chr02	71362725	71362769	TCACAGAAGGATCGTGGGAGCTTCACCATTTGCATAGCATAGGAC
chr02	71237026	71237070	GGGTTGTTGTACATGGAAGAGGTCATCAAAATTACTAAGGAGATG
chr02	71136965	71137009	GAGAGCTCTTTAAGACTTGTTAGGCTCATCCAAAGTGGGATTTCT
chr02	71204710	71204754	TTTTGTTGTCGTTCTCTGCTCTTCACCATTCTCCTACGGAATTAC
chr02	71221368	71221412	TTTGGATCGCCCTTCTATACAAGAACAACAAGTCCATGGCAATGC
chr02	71423531	71423575	AATTAATATACCTAAGTAATTTATTGCTCTCTTGCACTTGTCCGT
chr02	71388867	71388911	TGGAATTGTGAGAGGATTTCAACTTCCAATTTATTAGAGACATAC
chr02	71171394	71171438	GTTTTGTAATTAATTATGGTAAGGAGTGATGCATATCTGGAGGAG
chr02	71032581	71032625	CCCCTTCCTCTCTCCACTCCAATTAGCCAATGATCATCTGCCCCA
chr02	71168855	71168899	ACCAGTAAAGATAATAGCTATTTCTCATGTTTGGTTCAGTTAAGC
chr02	71257861	71257905	AGTTTAAGATTAGCTATTTCGGTTTGTTGTTTGAATGGCTCCAAC
chr02	71459492	71459536	TGTGCATGTGATACTAAGCTAAGTCGAGTTAGGCTTCTAAGTGTT
chr02	71443006	71443050	CACAAGTAGCACCATCAATATTCATTTTGATCTATCCCAAGGGTG
chr02	71199811	71199855	ACCTCCCACTTATCAAATCTGGCCTCAAACTAATCTCACTCTCCC
chr02	71158565	71158609	ATTTGAGCCTTTACACTCTGTTCCATCCTATCCATCCTTGTGTGA
chr02	71400517	71400561	AATCTTTCCTAAATCGGGACAAGCTTTAGTGAATACCATTGATCA
chr02	71260139	71260183	TAGCTCACTACCTACCAAGATCCTCATTACTCGTTGTTAGCCACA
chr02	71379440	71379484	GATTTTGGTCGCTCAGCTGGCCGTTATATGGAGTTCAGGTTGGCT
chr02	71262565	71262609	CAATGGAAGCAAGTTGTGTACTATTGGGAAGGACTTCACTGTTTG
chr02	71245799	71245843	CAATAAAGATGACGGTTTCAAACAATGACTTAAACTTTAGATATC
chr02	71266422	71266466	TGTTTAGACAGACATCATGTTAAGTACGACTAAAGCTGCCACTGA
chr02	71136532	71136576	AGGTCTTTGAGGTAGAATGCAATGCCTTTAAGGTTAGAATAAGTA
chr02	71378270	71378314	CAAGTACCTAAGAATGTTAAACATGATGTATTGTGCCTCTGGATT
chr02	71183992	71184036	AAGGCCTATAATACTAAGTGGACTTCATTAAGGGCATTCTATTGG
chr02	71350630	71350674	CTATTTGCACCCTTCAACACAAACTTCTAGGAAACCAAGTCAACC
chr02	71499666	71499710	TACATTTCTTAATCCATCCTTTCGGGCCTGTTCCATCAAAAGTGG
chr02	71349511	71349555	AGACAGGTTCTACTCTCTTGACTCGTAAAAGGTCAACATATGGAG
chr02	71241285	71241329	AGTTATGAAGTAGTGTTATCTGAGAAGCCTTTTGTTTTATAACTT
chr02	71081577	71081621	AGAGGTAGCATAGAAAGCAACCCTATTGTAAGCAGATACGGCATG
chr02	71154800	71154844	AGAGCTCTGTGAAGTTCAAGATAGAGGACTCTGATATAATCTTAG
chr02	71214996	71215040	GAAGTTGTTGTGAGTGAATTAAACTAACTTCCCTTATTTGTGCCT
chr02	71247901	71247945	TTGTTAGCATCCGATAATAGGTCATTCTTTGAATAGAAATCGAGC
chr02	71063673	71063717	AATTAATTTTGAAGCATAGATTGGAGATAATTCTAATTTTGTGAC
chr02	71336010	71336054	GGTCCTCTCGGTCCTCTCCTCTAAACGCTCCAATTCCACACCACT
chr02	71492913	71492957	TTGAAAGGGGTGATAGTAATGTTAGTCTGATTCTCATTCATCGCG
chr02	71480047	71480091	GGGATCAGAAAGTCTCCAGTTAGTTAAGCACATCATTGAGATCTC
chr02	71490943	71490987	TCAAATTATTGCACAGTATAACACACTCATTGCCCTCTTGGAAGG
chr02	71245341	71245385	CGTCTCTGCTATGATGAAATTTGGGGTTACAGGCAATTTGGGTTG
chr02	71074109	71074153	AGGGAACTTAAACCTACCAAAATCGTCCTTCAGTTAGCCGACCAT
chr02	71386676	71386720	GGGGTTTTGCTGGTAAAATTGGACTAACAAGCTCATCACAAAGTG
chr02	71173495	71173539	ACAAATTTAGAAACATAAGTTAATTTAGTTGCCAACTTACGTAGA
chr02	71388470	71388514	ATAGCTACTCTAGGACTATAAGAAACAAGAATAAGAAGCCCGAAG
chr02	71237845	71237889	CTAATTGTAAGAAAGCTATTGACTGCGTGTTTCTATATATGGGAA
chr02	71461773	71461817	TCCACATCCTCTTCACTTAGCATTTCTAGAAAGTCCTTTAACCTA
chr02	71239771	71239815	TCAAAAGCAAAGCTGGTAATTGTTATAGTGGTCTTAGGTTGTTCA
chr02	71176494	71176538	TAAGAGTTTTCCTTAAGAAGAAATGTGCGCCAGCTTTGACAATTG
chr02	71063000	71063044	GATGCTAATGTTCATCCACCGCCCTATAACTTCCAATACAAAGTA
chr02	71459117	71459161	AAGGCGAATAAGTCCAAGCTCCCTCCTACCAAGTGTACCTCCAAC
chr02	71076242	71076286	ACCGACATTGTCAATTACTCAGTGATGAGCAACATGCCTAGGGAC
chr02	71499462	71499506	TGTTGCAGGCAATTGACTCTACCACCTTACTAACCAGATCATCTC
chr02	71266513	71266557	ACCTTGTTGCCTTTACGGAGGAATGACAAGTGGATGTGTATGGTA
chr02	71073124	71073168	AAGAAAAGTTAATTAATACTGCTACATAATTTGCCAATGCTCGAA
chr02	71263316	71263360	TTAACTAATGTTCCTAGCGCATTCATGACGTTGATGAACTATGTA
chr02	71010661	71010705	TCATTACTCCCTTCTTGTTTGGTTTAAAAGCGACAGTTGGGTATA
chr02	71357471	71357515	TTTACATTCATAGAGCCATTCTTAGTGATCCTCATTCAGAATGTC
chr02	71071948	71071992	TGAAATAGAAGACCAGTGACATTCTCATCCTACTTAGAACAGTGT
chr02	71447727	71447771	CCTTATGAGGGAGCCAAGCTTCAATAAGAGTTTCCTGAGTAAAAG
chr02	71491591	71491635	TTGGTTGCAGCCTGTTCCAAGTAACCCTCATGAAGGAAGATGGTG
chr02	71065586	71065630	AACCATAGTTGACCTCCTTCAGTTGATATCTCATCCGCCATCTCT
chr02	71355425	71355469	GTCAATCATATAATGCTATTAGTCAACTCGAATATATATCATGCA
chr02	71169133	71169177	ATAAAAGCTCATTCCTACACCAATAAACTAATAGCTAACTTGTGC
chr02	71382968	71383012	GTGTAAAGAATGGGCAAACATATTCAGCAAATTAGAGTATTGTGA
chr02	71102552	71102596	CCATTGACATCCTCCATGGGAAACTAATAAGAGAAGAGATAGATG
chr02	71011582	71011626	AAACCCTAAACCACATTGTACGTAGTTAGCCAAAATATAGATCCA
chr02	71103384	71103428	AAAATACATATCTTCCAACTAATTAGATCAAAAGTCATATTAGCA
chr02	71198760	71198804	AAATAGGAAATTAACCGTTACAGCTGGCAAGATTTGTTAAACTAC
chr02	71499849	71499893	CGATTTTCTGATTTTGTGCCGAAATTTGCTGCTAAATCCAACATC
chr02	71154468	71154512	ACTTAAACACAAACTTAACTATCAAAGTGAGAAAAGGTCCACAGC
chr02	71325098	71325142	TTGAATATTTGAGTGGTTTTCGTTTGAGGAGCAAGTTACATATGA
chr02	71192734	71192778	AAAATCAAGATCAAGCTGTTTGTTGCAATAAAGAAGTGTTCCCAA
chr02	71243499	71243543	GTCTTGGACGTAATAGTAAGGTTGTGCATTAGTGGGAAGTTGATG
chr02	71387283	71387327	AATTTGCAGTGATCAATAATATGAGCTGTAAGTCCAAGTCCTCTT
chr02	71384274	71384318	AATGATCTGCAAAACTCACCATTCCTTGTATCCAGGATCAACGGT
chr02	71199691	71199735	CTTTAGCTCGATCCAAAGGAGAAGAATAGACAGCAGTGAACCTGA
chr02	71381181	71381225	TGAAATAGTCTATGAACTCCATTCTAATTTCCATAAAGTCACACT
chr02	71361180	71361224	CCAATGTCCTCAAGAAGCACCGAATACATAAAGTTGGGAGCATGA
chr02	71388356	71388400	GAGCTCATTCTTGGTAGTGATCCGGGTCCGTCTATAGTGACATCA
chr02	71459663	71459707	CACTCCAATCAACATGTAGAGGAATTAAGAGTTGCAACACTAAAC
chr02	71153552	71153596	ACTTTATCTTCATCCTAACAGCTACTATTCTTCTCTAATGGTCAC
chr02	71194642	71194686	AATTCATCATCTTGAAAGCACAAACAATCAACCCAATGCCCTATT
chr02	71346985	71347029	CAAAGATCATCCTCTTACCCTTGAAATTTTGTGAAACTCCTTGTT
chr02	71173032	71173076	TGAATGACACATTGCCATCATCCTTGGAGGTATCAGCCTAAACGG
chr02	71351427	71351471	TAGGTTGGCATCGCTCTCTTCACATATATTTGGGTTTGTATACGG
chr02	71167975	71168019	TCAAGTTTGTAGGAGTTTGTAAAGACCCCAAGTTATAGTCAAGAA
chr02	71243611	71243655	TTATTTTGATTATTGGTGGGTAAGTCCATCCTAGGGGCTCATGTT
chr02	71267962	71268006	AACATTTATTGTAACTATGATGATATTAGGAGGGGTGCTACTGTG
chr02	71104054	71104098	GATAGAGGAGCGGTTCTTCACTTAAGCACTTCACTAGAACAAGGC
chr02	71354564	71354608	ACGGGTGGTTGCTCATCTCTATAACAACTTTTATCTTGATAGCTT
chr02	71128129	71128173	AGACTAAAACCCAATTCTCACCACAACCCACATTACATCAAGCCC
chr02	71166041	71166085	ACCAAAATGCTCTCTACCTTCATTTGTATACTTGAACCTAAAGGC
chr02	71322984	71323028	ATTTCCTTCTACTTACAAGGGAAGTTCTATGAGTTGAACATTAGC
chr02	71177049	71177093	GCAAAGAAGGGCTGAGTAATATAGCTAGTTTCGTAGGCAAATCAT
chr02	71065461	71065505	CACCAAAAGAAAAGGACAGACATAAAGATTGTAGCAGAAAACACT
chr02	71187944	71187988	GTGAAGACTCCAATGCATGACGATCCACCTGAGGGGCCCGGCACA
chr02	71352018	71352062	GCCCTTAACCCGATATCCTTGATTTTGAACGTGGCATTAGACTTG
chr02	71158123	71158167	GGCAATCCACGGGAAGAGAATTTTATAACAAAGGAAACAAGGGTA
chr02	71440817	71440861	TTATGCATGATATAGTTCAATTTCATCTCATCTATACAAGTTTTG
chr02	71184352	71184396	GTGATATGCTGAATTAGTTAACAAGGATTATAAGCTTTCAACAAG
chr02	71170708	71170752	AGACCATACAAAGACTTCAACAATTTACAGACCTGAACAGATTAG
chr02	71268270	71268314	AAGAAAATAAAGGCAATTCTTGTAAGCGAACAATCTTATGCTTAG
chr02	71247563	71247607	GGACTGTGCCATTGTGTGAGAGGAACCTGAAAATCAAATTGGCTT
chr02	71099752	71099796	CTTTTCGCAAGTGACCTTTTGAGGAGAAACATAGGAAGTTGTTAT
chr02	71246177	71246221	CTCCTCATCCATAGTATTAGTAAATGGTAACCTACAAATTCTGAA
chr02	71309158	71309202	ATCTAAGCATCTATCAATGGGAAAAGTTAGAATTTTGCACTAAGG
chr02	71241375	71241419	ATTATGATTATAATTGAAATTTCATGGCCATTACACTCTTCTCAT
chr02	71178041	71178085	ATTTTACATGGAGCAAGGCCCTTCTAGGATAATAGACAGAGTGCT
chr02	71177264	71177308	GTTCATTGTCGGATGTTTGGCGCTCTGTGGGAAAAGAAGCAAATT
chr02	71411281	71411325	TCCACTTCCGCGATTATTATCATCACCCTATCCTTTCTTACGAGA
chr02	71088411	71088455	TCACTTCCATGTTTTCCCTACGCGTTCATAACCCTCTATTTCCCA
chr02	71263660	71263704	GTGACGAATTTTAAATCACTGATGGCACCTATAGTTGAAGCTTTG
chr02	71423070	71423114	CCCTTCTTCACAATTAGCCTCCATACTCCTCATAGCTTTACACTT
chr02	71143370	71143414	TTCAAAATACCTACTGAGTATGTAAGATTTGTCTAATAGTTTTGT
chr02	71387442	71387486	TGGCAAAAGGAAAAGGGTGAAATGGGCTTGGAATATACACACTCC
chr02	71460248	71460292	TGGTTATAACAAAGAAAGGATGCTTATAATTTGGTCATTACGCAC
chr02	71066113	71066157	TTCAGTGCCTTAACTTCTATAAAGAAATCAACTATTTGTTAACGG
chr02	71184656	71184700	ACAGGAAGAAATTGCCCTCAGTCTCTTGGTATACACTTTGTCTTC
chr02	71290494	71290538	TGTGTATCAAGACCATAGAAGAGCATGTAGGGAATGTAAGGCTGG
chr02	71345969	71346013	TTTCCTAGCTTTAGTTCATCCAGTGCCTGACCAGAGTTTGTGATC
chr02	71492040	71492084	ACGCATTTAAAGGGGAAGAGATAAGTGGAGTTGCTCATGGGATGT
chr02	71228347	71228391	TTGCAGGTTCCTTGATGTTCTTCACCTTGTCGGCATACAACTTTA
chr02	71189260	71189304	CTTGAGTGATCAATCCTGGCAGCTGTAGTTTGTCTATATTCACAG
chr02	71383351	71383395	AATTGCTCTCAGATTATCCTACATTAATATCTGTGAGAGGTCGAC
chr02	71200451	71200495	ATCTGGTCTTGGGTTCTTATTGGGTTTTCACATCAGCTTAAGGAT
chr02	71449329	71449373	TGGCACAGTCCTACTTTCCTTTATATATGTCCTTTGGCTATTCTT
chr02	71463225	71463269	GCATCATGTCCCTCTTAGTAAGTATACCTATTTGTTGGTGTCAAA
chr02	71018045	71018089	GAACTCTAACTTTGTGTCAAGACCTATGGGCCAAGGGATAGTCTC
chr02	71488073	71488117	GTCATTTGTGTTTCCTTTCATCTTTGTTCGCTCAATCCCCAGTTT
chr02	71217800	71217844	ACTACCTCTAATATCCATTAAAACCTAGGTGAACCCCTTGAGGAA
chr02	71364943	71364987	ATGTTGACATTAATATCTTCAGCTTTCCCAAACATCCAAATCCCT
chr02	71351559	71351603	ATTCTTCAAGTCATATACCTTTCTAGATCAACAAGTGGCCTAATT
chr02	71382391	71382435	AAAAGCATGAAGGCGTGATCAGTATAAGACCTCTCTGAGCGATGA
chr02	71258073	71258117	TTCTCTTTTAAGTTTTAGGCTATATGTGACCATTGGAATGTGTAG
chr02	71192617	71192661	ATATGAAACGGAGATGTTAAGATAACCCACAAACAGATTATCGAC
chr02	71383399	71383443	TCCCTGGTGGTGCAATATGGAGGTATGGAGGTATAAGGCTCCCAA
chr02	71255444	71255488	GTTGGCATCTTCTACAGTTGACATAATGGACCCACAATCCCTTTC
chr02	71375316	71375360	GTGACATCTCATAATGCATTGAAAGGTTGAGTGACAGTGAGGACA
chr02	71248498	71248542	TCAAACAAGTCCCTCGCAGTAACAAGATCCCCAGATTTGACATAA
chr02	71283135	71283179	CTGCAGGGTCACAATCCTCCTAAGCTGAAATCCCAAGCTGCCTAC
chr02	71156082	71156126	GACCCTAAACTCATGGCTTTGGCTAAATCCTCAATTCCTAGATTC
chr02	71284943	71284987	TTGTCCCTATAAACCTCTTTAATGTTGTCTAAGTAAAGGTAGAGA
chr02	71357206	71357250	GAAAACTAAATTTACAGCTTCCTTGTATTTTCAATTCTGTTACAA
chr02	71375477	71375521	GTCCACATCATGTTAAGGATTTGAAAACATATCTTTAAGGGTAAC
chr02	71393829	71393873	GTCATTGGGGAAGTCAGACATTGATAGTTTGCGTAAGTGGTGCGG
chr02	71378336	71378380	ATAATTCTACTCCACAGCCAAGCCAATAAAGTTTAACATCATGCT
chr02	71301693	71301737	AAAGCCCTATTGATCCTTAGTCGACCGTCCATACAAAGAATAGCG
chr02	71139400	71139444	AATGGATAATTGACCCCATAAGCCACCACAATCCTTTCTAGGCAG
chr02	71125472	71125516	CTCATGTTAGGATAAGAACGCTTGTTAGAAATAATACCTTCTAAT
chr02	71462230	71462274	CAACAATGCATTTATGACCTTGTCTACCGAATCTGTCCTATTCTT
chr02	71323386	71323430	CATTACTCAGTCTCTAGGTATTGAGCCTAATCGAAGGATAGGGTT
chr02	71023863	71023907	ATACATTATAAGTACGCCCCGATGAGTGAATTATAGATTGCAAAC
chr02	71443440	71443484	TGGTTGTGACTGAGGCCATAAAATTTGACTCTTTGAGGGACCTAT
chr02	71130639	71130683	AACCTTTCCAATATATTTTGTCCTCATTTACATATTATCTGGCAA
chr02	71265654	71265698	GATCAAACCTTTCAGTAATGCACTCAAGTTTAGGAGGGAATTTTG
chr02	71221636	71221680	CATGATGTTCATATTGCAATAGAGGAAGGTCACTGTTGAAAATTA
chr02	71242458	71242502	CCATCGTGGTATGCTCCTGTTTTCATAGTAGAATTGGCAGGGATT
chr02	71467611	71467655	GGGGAGGTTGTGCTTCTTCTGAATTCACTATGGATTCAAGTTCAA
chr02	71498531	71498575	ATTCTTAAAGTTCTACTTAATGGTCCCTAAAGTGGCCAACAACTG
chr02	71062917	71062961	CCGAAGTTGGATTGGAGGGGACATATGCATGACGATTGTAACACC
chr02	71488840	71488884	TTTGCTTTCCATTGTAAACTATGAATTGTTCTCTTGTTGTGGACT
chr02	71077329	71077373	GCTTTTATTATTGTTAAGATGTTTGCCCGTGGAGCTATCGAGATC
chr02	71159647	71159691	ATGGGGAATTAAGCACAATACTTTCTCTGTACTTTATGTGTCATA
chr02	71465833	71465877	AAAAGGCTCTCTTGGCACATTGGTTGCTTGCTTAGTAGTGCACAG
chr02	71374310	71374354	GAAGAAGTAGATAGATAAAATAGGAGTCTAAGGGAGCTTCAAGTA
chr02	71414227	71414271	GGTGTTCTTTGAATGTGTGTAGGTTGGCTTCCATATTATGCACAA
chr02	71124991	71125035	AGAAATAACATGGGAATGCCAACACTAAAGCTAGTTAAGGATAGT
chr02	71070979	71071023	CAAATTCCTCCTGCCAGTCTTTCCAAGCCATTGCATTTGAAGACC
chr02	71265603	71265647	TTTAATAAACCAATTTGTAGCATTTTAAGAGCTCCAACATAATAT
chr02	71177504	71177548	AATTTCCCTACAAAACAGCTTTAGTGGTCTCTCTGATGCGCCTCA
chr02	71322394	71322438	TCTCTTTCTACCAACACCTTGAGCTCTATCTAATCCCCAGTCTCC
chr02	71420286	71420330	AGGTGATGGTTAGATAAATAAGCCACACAATAAGCCCACGATATT
chr02	71479791	71479835	AATAGAATACATTTCATCCATAGTTAGCCAAGAAAACACATCAAA
chr02	71245492	71245536	CTTTGGCTTTATCTAGTGGATTGGGTAATTGCAATTTGTATTAGA
chr02	71032480	71032524	CTTCCCACCCCTGGCGCCCTCCCCACCACTACTCAACTCTACCAC
chr02	71140985	71141029	AAATGCTTGTGTTGAGTGAAAACTACTTTGATTCCAATTCTAAAC
chr02	71160378	71160422	GACCGGTCCAGTCTTGCGTTTTGTCTTATTCGGCCTTTGATACTA
chr02	71259666	71259710	GAAAGATGCGTTTGTCCCATAATATCGGTATGTCACACTTAACGG
chr02	71113385	71113429	GATAAATCAAGAAGTTACACAAGCAATCTCTTTCTAAACCTAACC
chr02	71169182	71169226	TACCACCTTTTAACCTAAAATACTGATTGTACTTACCTCCATTGG
chr02	71378455	71378499	TTTAGTCCGATATTTTCCGACAAATTGGAGTGAACAAACCCTCAG
chr02	71126610	71126654	AAGAAATTGCACGACACTAGTTCATTGGGTACATCTTTTAAAAGG
chr02	71186949	71186993	TTCATACCAAGGGCAGGGACATGGACTGAGAAGCAATAACAGATA
chr02	71362624	71362668	GCTTCTTTGCGTTTTATAAGACACTCCTATGCCATGTTGTGATTC
chr02	71190070	71190114	TTGTAATTTCCAGCACAATCTGAACCTGAGTTAAACATTCTCCAT
chr02	71174245	71174289	CTACCTTTCTCTGCATCATTACAAACCATCAAATAACCTTCCAAA
chr02	71373203	71373247	CCCTTGCATAGCTTTGTCATTGTTTCCAAGCAACCTCAATAGAAA
chr02	71362497	71362541	ATCGCCCACTACAATATTTGGCACGCAATACCCTGGACCATAGGT
chr02	71264156	71264200	TTGGCTTTGAGATTGTAAATTAGCAATATAGAATAGATTATGATT
chr02	71448098	71448142	CTTTTCAAAACATTAAAGGCTAAATCAGTCAATTAATCACGAGTA
chr02	71169706	71169750	GCAAACTGAGACTTGGTAGAGAGAGATGTAGCCTTGATCTGTTTG
chr02	71236049	71236093	ATGTTGGATTTGATTACTTCTTTTGGCTAGTGGATCCTTACGCCT
chr02	71493045	71493089	ATGAGAGAGAAGGTTAAGACGGAGAAAGAGGATTGAGTGAAATAT
chr02	71361729	71361773	TTCAAAACTTCCCGGGTCTTCTTAAGCACAAAAGCACAGGGATTG
chr02	71290936	71290980	GGCATCAGAGGAACATTGACACAATAAGGTCATTACATTATCGAA
chr02	71421099	71421143	TCTTTTAAGCCCTTATTTCTTTGGTTATCGCCTCACCCTATTGAC
chr02	71380766	71380810	GAGAAGTGGAAAGTAGAAAGAACAAGAATTAGGAAGAAGCTTAGG
chr02	71073468	71073512	AAAAGTCACTCCATAACATATTATTAGACACTACGAAATCTCAAA
chr02	71379547	71379591	GGTCAATATTGATTTACAGATTTCAGGAAAGTCCAATTTGGGAAG
chr02	71022620	71022664	CAGACCACAAAATAGGACCGATTCTTCCGATACCAACGAATGTTA
chr02	71359479	71359523	GTTGATCCGAGGACACCTTGTGATTACTGTTCATATGCCAACTGC
chr02	71073559	71073603	ACAGTTTCACTTATTAATTTGTACTAAATAGAACGCGAAGGAAGT
chr02	71228846	71228890	CGTCGTCTTTATCAAGGACGCTTAGCACAAGATCGACCTCCACAA
chr02	71070804	71070848	CGATCACTGGTCATCCCTAACTCTCTATACTCAAATTATCCAATG
chr02	71191218	71191262	GAGGGAGTGGCAAGGGTTAGCAGTTTTGGGTGTGAAATAGCTTGC
chr02	71348949	71348993	GTTTCATTCTCACCCCTAGACACCACCTCGAATGACTAGCAACTA
chr02	71086077	71086121	TCTCACATCATTCATCAAGTCTACATTTTCACATAGGCAATAGAG
chr02	71357423	71357467	TTCACCGCCTATTCGATCAAACTTTCACCTTTGGACCTATTCTCA
chr02	71249283	71249327	GGAACTAAAATACAAGGTTAGCCCAATGATATGATGCCTTTCATA
chr02	71490558	71490602	TGCCAACAATCCTTTGAGAATTTGCAGACAAGTCAAGGTGTTGAA
chr02	71103044	71103088	GGAGTTAAGGGCTTAAATAAGGAATCTAGTCCGCATACACATCAA
chr02	71352408	71352452	GCTCACACCTAAGTCTAGCCCACCTCCATGTCATACCCAACAGCA
chr02	71169341	71169385	CAAATTCAAATTTTAGTCTGCAGGGCTTAAGAATCTCGGCTATGG
chr02	71240663	71240707	CAACTATTTAACACATGATAATACAAACTAGACTACAACGTCCAG
chr02	71479257	71479301	ACCCTACAGTCATTAACTAGGTCAGAATCATTGTCAACAAGTGCA
chr02	71360609	71360653	TCTTTGTCACTATGTAATCCTTGTTAGATTTCTAGCTTTTATGCC
chr02	71268197	71268241	TTATTCAAGTTCAAGTCATCTAACTAAACAACACCACAATCTTCG
chr02	71172453	71172497	GAGGGGAGAAACACAGGTTGTAAGAACTTTACCAGTCAGCATAGA
chr02	71194360	71194404	GAAAAGAGTTGGTTACTTAAACGAGTCATTCAGAGGCAAAACTGT
chr02	71222536	71222580	GGGCAAAGAGAAGTCTGCAAGCATTGAACGAGTTGACCAAGCATA
chr02	71351626	71351670	ATTTCTTTGGTGTTGACGTAGAAGGTATTCCGCATAGAGCTTAGT
chr02	71032274	71032318	GGTTCATAACAGCACTAAGTAATATATCTTATCCTCACTCGCGTC
chr02	71074464	71074508	AGTAGAATTTGATCATTAAGTGGAATTGATGTCGTGTGCATATGA
chr02	71127452	71127496	CATTCTTATGAAGGTGATTATTGAAATAGTTGTTGCTTGATATTA
chr02	71167044	71167088	TAGAGAATGAAACAGTTAGACCCGCATTAGAATTGGAAGATGTCA
chr02	71378222	71378266	CCGAGAGTCTGGCAGAGTATAAATCACAGTCCAAATATGAAGATT
chr02	71377427	71377471	TAATGGCAAATTTTGAAGGGAAAGATGGTTGTACAAAGCAAGAAG
chr02	71430952	71430996	GAAATTTTCGGCAAGCAACGGATATAATATTCTAAATCAAAGCAG
chr02	71169440	71169484	ATTTTCATCTCATTCATTAGAACTTCTCAGCAATACAGATAATCC
chr02	71376083	71376127	TCAATATTTTCACCATTGTATTTAAGCTATGTGACATTATGAGAT
chr02	71048641	71048685	CTGTAGCCTGTACCACTGCCGCATCCTCTATCTCTACTGCCCACC
chr02	71490255	71490299	TAATTCTATCTGCGAATGCTTGTATCCATGCTAGAATTTCTTTAT
chr02	71380354	71380398	CTATAGGAACACACAGAAAACCATGAAGACTCCAGCGACACAACG
chr02	71263901	71263945	CTAAATGCAGAAAAGGAAATTCTCAACTTAAGGCAAGGAATGTCT
chr02	71140406	71140450	ATAATGCCCACATCAAATGGTAAAACCTATTCTCTTATCAAATCT
chr02	71406882	71406926	TAAGTGATGGTTCAAATGCTAAGTGCTTTATTCGTGCGCCTAGGT
chr02	71076375	71076419	AAATCATTAGGAGTTGTGTTCCCGATTACCAAATTCTTAGTATCC
chr02	71385876	71385920	ATATGCAAATATGATCTTATAGCAGAAAAGGATAGAGAAGGCATC
chr02	71443219	71443263	ATTCCACCACTTTCATAAACTCTATGATGCAATAGGAAAAGGACT
chr02	71345601	71345645	GGGTGACTATACAGGAAGAGCATGACTATACAGGAAGAGCCGATT
chr02	71243002	71243046	TGGGTGGTACTTGCCTTCCATATCATAGCTTTTCATGAATTCTAG
chr02	71492112	71492156	CTTCCTACTGCAGCTCTTCTTCCTATCCAAACTATCAATCTCCCC
chr02	71229372	71229416	CCTCTACTCTTGGTTTACCTAATCCCGATTGGTTCATTTGTCAAA
chr02	71447199	71447243	GAATATAGATAGTATTCTCGTCCTCAAACCTAACAAATGATTTCC
chr02	71099435	71099479	AGGAGTTGAGAGGAGATTAGGGATTCAAACTCTATGACCTATTTC
chr02	71050212	71050256	TAAAGTTTCCAGAAAGCACAAATAAACATGCCTCTCTCTCCTTGT
chr02	71395068	71395112	AAGCTTAGCATATAGAACAAGTTGATCAGGGCGGAGGAACAAATA
chr02	71489343	71489387	CTATGATCCTTCAGTTTGTTCAATGGTGTCTAGCTTTGTCATCCT
chr02	71068251	71068295	GCTGTGAAGAGGACAATCTAAATAGGGGAAATTGTTGCTGGATAG
chr02	71256045	71256089	AAGTTATCCACTAATCTTATTGAATAAATTCCTTATGAATAATCA
chr02	71393987	71394031	ACATGGGTGTGTTGGGCGTATACCGTCATAGGCATAGTGAACTAG
chr02	71190944	71190988	TAGTGTTTACTGAGCATTTACCATAAGTTGTTTGTCCACTAAGCT
chr02	71230382	71230426	GCATAATGATGGTATGGAATGACTCAGTTTCGGATTGTGAGAAGA
chr02	71072809	71072853	ATAGTGTCCAAGGTCATATTTGTAAGATATTTTGCGGATTTATTA
chr02	71022194	71022238	TAATACTAATTAATAAAGCCTTGTACCAAGATACGGACTGAGGCG
chr02	71126772	71126816	GGGAAGGAAAATAGTTATTGATAGTGGCTTTGTTGGTCGCACTTG
chr02	71487886	71487930	AAGATTGGGTGCGTGTTCTGGCTTATTCTCCATTGATGTGTCTGC
chr02	71365525	71365569	GGCAAGGGTGAGGATCTTTGATTGTGGTGTGTAGTAACCGGGTTT
chr02	71076693	71076737	GGTTGAGGCAATCTCCACTAGAACCAATAGAACTAAGGTGGTCAT
chr02	71141288	71141332	CAAATGTGAATAAAACCAGTTAGCCATACCATACCTCTCATGACC
chr02	71079047	71079091	TTAGTGTATCATGACTCGAAAATACATTGATATAGGGATTTCATT
chr02	71166873	71166917	TCAAGATAGATGAAGAGTATGGTCATGATATGGAAGGATGGGATC
chr02	71376780	71376824	CTGTTTGGCTCACTACTGTAGTCAAAGTACTCCCTGTCAGGCTCT
chr02	71356773	71356817	AAAGCGAGCATCTCACTCTCATTCATCATCACCGCCTAAAGGAAA
chr02	71467049	71467093	ATCCTATGGTCCAGGTGCCTTGGTGAAGTCCCTCATACGTGATTC
chr02	71193529	71193573	AAATCCATACCCAAAGGCATGCACTCGTCCCTAGGTAGGATATGA
chr02	71157552	71157596	ATTAGTATGATTGACCTCGATGCATGAATTCAACAGAGCTCTCTC
chr02	71192323	71192367	TCAATCATATTTCAACCAATTAATCGGTACTTATATCATGCCTTA
chr02	71241483	71241527	TTTCTTCCTCTAGTTCCCAAGTTGTCTAGGCGACTTTATGGTGCT
chr02	71142783	71142827	CATAAGTTTTCAGTTCTGTACTAATCTTTGGCCATCAAGAAATGC
chr02	71205576	71205620	AAAACACAATAAACAACACTAATACTGGTGATCTTATATGCCTTC
chr02	71347337	71347381	ACATAAGGCATTCCCACAATCAGCACAGAACTCAACGTATTTTGA
chr02	71191266	71191310	TGACCAATTTTGCCATTACCGTCTCTGAGCCTATATCCCCATCCC
chr02	71032641	71032685	ACTTCATGGCCCATCAGGATTAGTGTCACAACTACCAGACGATGC
chr02	71382918	71382962	AGGGAGCTCACTGTGAAGAGTTTCTGCAAAGAGTATTTGATGCAC
chr02	71202864	71202908	GATTTCATAATTTCCTCAGGGTTGCTGTGAACTGTTTGCACTGTG
chr02	71498443	71498487	AGTTAGCTTCAGTCATCATCTGTACCTTGCCACTTTTCAAACCCC
chr02	71098331	71098375	TTGATCATCAACTTGTGTTTGCATTCTAATGGTCAAGAATTCAAA
chr02	71403341	71403385	TCAAACCGACAGCGTCACATCTGCCATGACCCGCATTGCCGGCTG
chr02	71290440	71290484	AGGAACTTACTCTATGCCTTGGTCATTTCGTCATGGTTAATCTTG
chr02	71142059	71142103	GATCTCACTCCTAAGAATGGTCCTAGCATGAAAGCATAGTGTGTT
chr02	71190008	71190052	AACATACATTAACTTAAGTCAATGCAATAACATTATAACAGAAAG
chr02	71158934	71158978	AATCTTAGATGATTTAAAGTGTTAATCAGAGAGAAAGACAGCATG
chr02	71440226	71440270	CTCCTCCATTAAATGAGAACATGGCCAATTCCCTATTCATGATTA
chr02	71403022	71403066	GTCGTGACGCCATACCTAGCCTGACAAGAGAGGAATCGAGTGAAT
chr02	71353988	71354032	CATCACTTAGAAGATAAAATTCAAGGTCGCTAAATATGTCTTTAC
chr02	71491525	71491569	ATACTTTCCTCGAAGGTATGCTCGAATTAATAATATTTCAAGATC
chr02	71142647	71142691	TCTAGTGTATCATAAGAAGCGTGCAAAACATTTGGATTTCTCACA
chr02	71263825	71263869	GATGCCTTTGGAGTTAGTATTGGAGCTATGCTTACCTAGGAAAGA
chr02	71488023	71488067	GGTCCAATTTGTTTCCCATAAATCAGAGACGAAAGGGTGCAGAAA
chr02	71490763	71490807	CCATGACTATGTAGGTGCCAGAAGTAAACTGCTTGAACTCCAGCG
chr02	71155520	71155564	AAAATCCTTAAGTTTCCCATAAGTCTGTTATGATTAAATTCATGC
chr02	71194829	71194873	AACAGTTGAGAAATCCTTGGTTTTGCTGCAATGTCTTCACAATCA
chr02	71460855	71460899	TTCAAATATTGCCATGATCAAATTATCAGGAGGTGTGTGCATAAT
chr02	71070543	71070587	TGGAGATACAACAGTTAGTAGGAGAATTGAAGAGACTGAGCATGG
chr02	71187462	71187506	CTGAGCCAACAATCAAGTCAATGCTAAGCTCTATAAACAACAGGA
chr02	71356495	71356539	CAATGCACTATCACATAAACAGAATCATATCGGTTGGACATTGGT
chr02	71246039	71246083	TACACCATGTATTCGTATCACAAATGTAGAAGAACTTGTCCAAAC
chr02	71363915	71363959	TCATGAAGGCTAGGAAATCGATTGGTAGGGAGAATGTAAGGAGCA
chr02	71131158	71131202	TTAGTCAATCAAACTAAGCTCTAAAGTCAATACTCCAATTTCGGT
chr02	71157261	71157305	TTTCATGCTTATAATGCCTTCAAATGATGACTCTTCAAGATCACT
chr02	71159191	71159235	TTTCTATCATGTCTATAAGTTAAAAGGGATTACTTATGTTTATTG
chr02	71261114	71261158	CTTTGTAAACTTCAAACTATGACAATTTCCAATTCTAATGACTTT
chr02	71125616	71125660	TGGCTAGCGCAACAACAAGGAAAGAACGGGGACAGTATGAACCAG
chr02	71068107	71068151	TGAAACCAAATTTAAGAACTACCTCCTACCAGTATCTGATTATCC
chr02	71115207	71115251	GGAAGACATGACTGGATAAGACTCGAAATCTGGCAGAGAGACTAA
chr02	71143039	71143083	GAAGAAATTAAGATTGGTTTGCTTCAGATAATGTTTTGGCATCCC
chr02	71070713	71070757	TATATCATCAACTTTACTTTAACAACTATGATTGGCTAAAAGTGA
chr02	71254862	71254906	TGCATTAATTTTCTCTGAGGTTTACACATTTGCAAGCATCCATTC
chr02	71458405	71458449	GGAGAGGGATACAACTCATAAGCTTATTAAACCCCATTAGGTCTA
chr02	71143442	71143486	TGGTGTCCCAAAATTCAAAAGGGCCATAGTTAAGATTATTGTCGC
chr02	71257687	71257731	GTGCATCAAACACTCTTAGTTATTGTCCTGATCGTGATATGCTCA
chr02	71461200	71461244	ATTTTGGATGACTTTAGGGTAGAGTAGAGATGTGAGATTATGTGT
chr02	71103934	71103978	GAGCTTGAGAATAGAATTATTTGTTTCATCCAACATGGTGCTAGT
chr02	71246111	71246155	CATTAATATAATTGATATCAGCTTCTATGTGGTTTACATAATCTA
chr02	71265526	71265570	TTCACATTGTAATCACTTCGGATTCAATTAGTGGAGTTACCTACT
chr02	71435008	71435052	CATCATATTGTCATTTTGTTAAATCAAGAGACCGAAAGATTACAA
chr02	71128898	71128942	AAAGATATGTAATAGTAGTCATATGTCAAGGATTGTTTCTCCAAG
chr02	71142539	71142583	TGGAGTAAAACCTATCCAACATGCCCTCCACCACCTCACTTGAGT
chr02	71194263	71194307	TCCACTAAATGACCAGAAGAAGCCATATAATATCCATGAAACGAC
chr02	71360183	71360227	TATTTGTGTAATGTTTCTCCTAATCAGAATTACGAAAGATACCTC
chr02	71440886	71440930	TTTTCCCTAGTACGATGCACAGGTAGAAACTAGTTGAGTAAGGAT
chr02	71237080	71237124	CACCTCATTGATTTATTTGAAGATCATATGGGCAACAAGATATGG
chr02	71062793	71062837	CATTTATTCCTTCTGCAGAGTATGAATGAGCAAATGTCTAATAGA
chr02	71379134	71379178	GGTTTCACCCATGTCTGAAGAACCAGAAATAGGCCCATTGTAGTC
chr02	71126122	71126166	TTCTAGTAAGAAAGTTCTCATACCTATCATCTTTCATCCCCAAGA
chr02	71243239	71243283	TTCTCATTTGAATTACGTTGGTGGGTTCATGCTAATTAACAACAA
chr02	71237571	71237615	TTTAGAGAAAGAAATCTTAGAGCCTAGACTTTGTAGAGCTATATT
chr02	71141740	71141784	TTCGATTCAATGTATCAATCACCACTCTAGAAATATCATGTTCCA
chr02	71135970	71136014	GGAAGACTCCTTTCAAGACCAAGGTCAGGCTTTATGAGTGATTGG
chr02	71172819	71172863	CACTAGGCATGAGAGTAGCAGTCAAAACCAACGCACCATATAATC
chr02	71235667	71235711	AAACTAAGAGTTGATCATCATGTCACCACTACAACTGCCAATGCT
chr02	71374430	71374474	ACATAAATGACCCCTCCCCATCCTTAGAAAAGTAGGGTTGCAAGC
chr02	71170430	71170474	AGAATGAGCCAAAGAATGAGCTAGTTCCAGGACTAAGAAATACCT
chr02	71326911	71326955	TGTTGCTTGTCAATGAGGAAATGTAGAGACTCAAAGTTGTCTTTA
chr02	71434497	71434541	TTTGATTTCCTTAGCTAATTGAGGTTATTTCACTCTTAATTTGGT
chr02	71242272	71242316	TAGCAATTTCACACTATGATGAGAGGTATTGAAGTCTGATTGCCT
chr02	71139702	71139746	AATCCATGGTCTAATTTAATGCTAGCTAGTAGAATATTCCCCATA
chr02	71188170	71188214	CTCGATCATGGATAGAGTTCTGCTGGGAAAACCCGATGTTATTTG
chr02	71499241	71499285	GTGTTTTCAATGTCATTATAGTCTCTTCTTATAGTCTTGCAATCT
chr02	71350576	71350620	CAATAGGAGGTCCCCTTTAGCAATCCACATATCTCTTTTATAACC
chr02	71104516	71104560	TTGTCAACCTAGGCGTTAAGTGCTAATTTCAATCCACATAAAGAC
chr02	71188697	71188741	GTGAAGTGTCTGAGCTTGGATACTGTTTCGAGGACCAACCTGATT
chr02	71261557	71261601	TGTCTCAAATTCTACTACTTTATGTACTTGATCTTTTCTTACTAG
chr02	71416902	71416946	GGTCCGTGACAAGGGTGGGAGAAGAGCTGTGCAATTCCCTTCATC
chr02	71139582	71139626	AATCATTTAAAATCCTTTAAGTTGACCTAGGGCATTACAATCAGC
chr02	71358781	71358825	CTAAAGCGATACGTGAGATCTTTTAAGGCCAAATTATTCTTGTGA
chr02	71434954	71434998	CCGTGAGAAATATTTATGAGAAATAGGAGAGAATTTATCTTGATG
chr02	71115039	71115083	GATGACTAGGGAGATTAGGCCAAGGGGTTAACAGGAGGAGACTAG
chr02	71489391	71489435	GTTCCTGTTTTCCTTGAAATCCAGTCAGGCATAGACATCTCAAAT
chr02	71134709	71134753	CCAAACACTAGTAAGCCACCTCTTAATACCCATGAAAAGATAAGG
chr02	71170071	71170115	AATCACAATATGCAGTTATGACAGGAGCTGAAGAACTAGAGAAGA
chr02	71172573	71172617	GAACAATCCCTTCCTCTGTCTACCAAACCCTTGATTTGTCTGACA
chr02	71411608	71411652	GTATGGTAGATGAGAAAAGGGTATTGTAAATAGGGTAGCCAAATT
chr02	71263765	71263809	AAACTCACCAGATGACCTATCCCAACCTCGCGTAGTTTCTAAGGT
chr02	71347933	71347977	TTGGATGGTCTATTAGAACCTTTGCATGCTAGCCCACTTTGGACA
chr02	71450611	71450655	CTTTAGTCTTGGCTTGGGCATGGAAAGATATGTTTGGTCAAAGGC
chr02	71256197	71256241	TATTTGTTACAGTGTCCAATTACTTCTACTTTATCTTTAGGGAAT
chr02	71377553	71377597	ATTTATATTGTCAAGAGGATACCTATAAAGCTTGGATAAGAGGTA
chr02	71450711	71450755	AGGAGTGCATACCCATTGAACGGTGGTTATTTGGCTATTGTAACT
chr02	71242742	71242786	TTAGTCAGAACCTCCTTAGTAATAGCCTCCTTTACACCTTTCTCA
chr02	71100363	71100407	TACTCCCTTTCTTCTTTATGTCATGTTGCTCTACTTCACCTCCCT
chr02	71390117	71390161	TTTCCTTCATTTTAGTGGTCTATGGGTTAGGAAGGGTGGTCAACG
chr02	71364303	71364347	AAATAGATTGCCAAATGTCTTCTTGTTCCACTTTGTCAGGGCTAT
chr02	71174404	71174448	TCCTCAGGATTAAATTAAGGCCCTCTCCGTCCACTGCGTACATAT
chr02	71078746	71078790	TTTAATAATGATGTGAAACTGAGTTTGAGGGACTTCAATGATCTT
chr02	71422186	71422230	CAAGGCACATGAAATTTTCGATCCTGTCTTTTAAGAGGAATACCC
chr02	71490817	71490861	TTCTCTCCATAGCATTCCTCAGATGATTAGTGCATGTGACGTCTT
chr02	71349240	71349284	TCTAAATATGACTAATCAAAGAATATAGAAGCTAGAATAATTCTT
chr02	71261230	71261274	GTAGTTTTGACTATTTCATTCTCTGATCACTGTGATGCCTAGCGG
chr02	71244798	71244842	AAGAGAGCCGCCGTTCCGTCCTCATCTGACCCTAACAAGCCGGTG
chr02	71100253	71100297	GCCAAAGATCATTCAAAGTTACTAGAGATTGGGAAATAAGAGGTA
chr02	71349833	71349877	AACTCCTAGACTCATACACAAAGAGCTCCACACCAACTTTAGAGG
chr02	71205080	71205124	TTCACGAATTTGTAACTATCATTCTAGCCGACTCCATCTATGTTT
chr02	71077755	71077799	TATGGATAATTGGATAGAAATTCAGATCTAGAAACTCATGCCAAA
chr02	71376424	71376468	AATTACAAACAACAACTTTATCTATCTACAATGCAAAATCTGTAT
chr02	71382119	71382163	TCCTCTTAGAGCTTCTCATTAGTGCAAATCTCTATGGGAGCCAAT
chr02	71188431	71188475	CATCTATGGGCTGAATCTGTTGTTCTGGGAAACTCATCTCCTGCG
chr02	71491919	71491963	AACCTAGTTAAAGTTGACGGGTTCCAAAACATTTACAGGAGAGAA
chr02	71144203	71144247	TAATCTAAACATCATGATTTTACTTGTTACTTCAATCTCGCTCAT
chr02	71143947	71143991	TATTCAAATGAGAATTATAGCAATTCACACCTTAGTAGGACATAC
chr02	71376960	71377004	TGGCCTTTCGGTTTAGGATCAGTAATTCCCAGTGTTTTGCCCAAT
chr02	71466692	71466736	AAAAGTAGAGCATTGACTTAAGCTTATTCCTAGCCAATTGCCAAT
chr02	71259426	71259470	TCTTTCAATCCTTTCAAGATAAATCGCACACCTTAAGTTAAAGAC
chr02	71126718	71126762	ATGAAGACCCCAGGCGAAGGTACCGAAAACAAGGGCAAGAGCAGG
chr02	71157332	71157376	TCAAGATTATAGATACTGTGAATAAGTTGCCTAGATAATTACTGC
chr02	71411656	71411700	GGTGTTATCTTGGGAGACGTAGGAAAGATGGAGCATAAGGTGAGG
chr02	71487440	71487484	TACTGAGCGAAATTTGGATATGTAAGATGCGTTGTGTTGGGCTTA
chr02	71435196	71435240	TATGATTACTTTTCACTTTTATAGTTCTTGCTTGATTTAAGAGAT
chr02	71385996	71386040	TAACATTCCATAGCAAGGAGTAAAAGACACATCATTTGATTGCCT
chr02	71155956	71156000	AGGACAACAAGATAGAGACTCAGAACAACCATTAGTGTCCTACAT
chr02	71177312	71177356	TTGGAGCAGGAAGGATGCCGTGACAGAATCAAGACCAGGACAACA
chr02	71177724	71177768	AGGCACTGTTTCAATTGAGTAACATCAAGATACATAGACAGTTGG
chr02	71376696	71376740	AGTTAAACTGATCGGTATATGGTTATTTTCCCTATATGTCTGGTC
chr02	71377157	71377201	GATCCTGTGTGAAACCAATCCTAGCTCGAACAACACATGTCAAAC
chr02	71373438	71373482	GGGAAAGACAAGGAGATTCTAGGTCGAATTGGCTTGGTGCTCATA
chr02	71363858	71363902	ATTGCCCGTTTAACATCAGCCCCTGTGTACTGCCTATATAGTAGT
chr02	71195039	71195083	GGAGCTCCATCTCTTTAATCTAACCCAATACAACCACTCAGCCCA
chr02	71018144	71018188	AAGGTTTCCTCGGGTTAGACAGATATCTTCCCTCGAGTGCCAAGG
chr02	71440982	71441026	TAATACATGTTTGCATTCTTGGACGTTTACTTATATCATGTTACT
chr02	71459063	71459107	TGATGAGAATAAGAGTAGGTACCACCCTTTATCTTAGTAATTGTA
chr02	71050318	71050362	TTCATTTGGGAAAATTGGTCTCTAGTAATTTGAAACTTAGACAGT
chr02	71074189	71074233	GTTAATCAAAGTAGCATAATTCACATTTTCCGTTGACTTCATCTT
chr02	71336472	71336516	GATTTGTTTTAATTGATATCATGTAGCCCTGGATTTGCTTTAAGT
chr02	71321537	71321581	TTGAGATTGCAAGCCTATGAAAGTTTGAGTATTACAAGGAAAGGA
chr02	71334521	71334565	TTATGCAGTTATACGACCTGTAATTGTCTAAAGGATTAAGTGCTC
chr02	71491709	71491753	CTCTCCCATTTGGTTTCTTATACAGCTAGTCCCATGTGTGATCAA
chr02	71265348	71265392	AATGAAGGGAGGCTAAAGAGAATTAAGGTCTAGATGGAATAAAGG
chr02	71465483	71465527	TGACCTAGCATGATTAAAATTTCATTATAGGAACAGTCACCTCAT
chr02	71442463	71442507	CTAAAACGAGCATGTAGTTATGAGATTTTGAGTGTCACCCTTTTA
chr02	71159248	71159292	AGTTAGTCAATGCATGCCTAACTATACTTATTATTTTAATTCGAC
chr02	71098129	71098173	TTTTGTGTTTAATTCACTCAAAGTCACGAGCTTCATGATTAGGAA
chr02	71352534	71352578	GAGTCAATTCCTAACTACTAGCATGTCTCAATCACTAAACTATGT
chr02	71189904	71189948	GCATTTTCTCTTCACCCTTCAAGTTATTCCATCCTAAATCTTAAT
chr02	71172735	71172779	AAGTAACTGTTCAGTTAAATGTACTAGTCCAATCAATCTAAGCAG
chr02	71329537	71329581	AGGAAATTGGATAAGATCAACATCCCCAACGGTAGGAGAGCTAGG
chr02	71140242	71140286	TTAATTGGAAATCCTTGTAGAAACGCTCGCTCCTTGATGGTCAGT
chr02	71248054	71248098	GCAGCAAAGGTGAACTCAGAAGGGGCTAATCCTGATTCTTGCATT
chr02	71075606	71075650	AAAGACATACCTTCTTTTCTTAGACGTATCGATTTCTACCAAAGG
chr02	71264544	71264588	AAGCAAGGATTCCATTATAGCAGTTAGTTCTAAATAGTGACATGT
chr02	71176845	71176889	AATAGCTAAAACCGGATAGTGTATATAATTCGATTACATTCAGTA
chr02	71124670	71124714	AGGTACCATCAACGTTACATTCTCCAGGTATAGTAAGCTTTGTTA
chr02	71388758	71388802	TCAAATAAATTTTGGGCAGAGTGTAAGAAACTAATAAGCTAAGCA
chr02	71186747	71186791	TAGGATACCTATATGTGCTTTTATAACCTGGCTGATGACACAGTA
chr02	71285257	71285301	TCTATTTAAGGACTTACTTGGTATAGTGAAGGTGTTCTTGGTGTC
chr02	71327195	71327239	TAACGTAGGACCTGATAGTTGTAGTAGTTGGGGTATGACTAGTAG
chr02	71258713	71258757	CAAAATAAGAACTTGAGAAGATTAAGCTACCTTAGTGTACAAGAA
chr02	71370657	71370701	CTCGATCCTGAGAATGGGGCGTTGCATCTAGTAGGGTTAATATCT
chr02	71345536	71345580	ATTCTACTACATAACTTCATGCAAGCACGACTTTGAGAAACTCAT
chr02	71026463	71026507	CCATACGTCCTGTACCTGAGCATGATGTACCTGTTCCGAGCACTC
chr02	71263048	71263092	CTTGTGCTGTGCTGTCCTTGTTGGTGCCATAGAAGGATCGGAGCA
chr02	71464247	71464291	AAATTAAACCCCTTTTCACCTTGTCTACCTATATTTCTTCATGAT
chr02	71387106	71387150	TCACAAACATCATAATTGTACTCCAAGGGTTCCTTCTTCTTAAAC
chr02	71327361	71327405	CATATTGGTGTGGAAGCGGATAAGTCTGATAGGGCTCATGGTGGT
chr02	71362833	71362877	TTCCATCCTACTAGTCTACTGTCAACTCTGTCAGATACTTGTTTA
chr02	71448650	71448694	AATAATAAAAGAGAGAGTTAAGATATAACACCTATCAGAACCTAC
chr02	71130132	71130176	TTGGAAGTGGGCGATTATGTGACCAATCAAGTTAACTCCTTTCAA
chr02	71321416	71321460	GAAGTCTTGTCATTTACTAGTTGAACTTAAGCTCAATGCATAGTA
chr02	71167926	71167970	TGAGTGAGTACTTTGGACAGCATTATAATGGAGTAAGGGAGAGCT
chr02	71396068	71396112	TTGGACGAGTTGAGATAATACAAGGTAGAGCTTGGATCCTAGGTG
chr02	71173252	71173296	TTTTACCACACTGTACAGTTATCCACTTCTCCTCAAGAAAACAAT
chr02	71126452	71126496	AAGTTGGCAGGTGAAACTGAGTCCAAGTGCACCAATATAGTTTAG
chr02	71373884	71373928	AGTATTTACACCTACTTGCCTCGATCTATAGTGAGTGATCTAGAC
chr02	71357794	71357838	AGCACCATAACCATCCATCGACGACACTATCAGCCATAGCCACCA
chr02	71169488	71169532	AGCCTTATCAAAGCTGGACCCCAACTCACTAACAACCTTGCCACA
chr02	71026305	71026349	GAAAGCTGCAAAATGTACTACAATAAGGTAACCACGTTCTTAGTA
chr02	71352663	71352707	TTAGTTTATGCGCTTATCTTATGTCAATACAACCATATGCGTTCT
chr02	71155623	71155667	GAAATTCTCATCCTATAAAGCGGCTATGATGGATTATTTGACATA
chr02	71414408	71414452	AAAGAAGGACCCTTAAGAACTATGCAACACTGGGTGTCCACGGCC
chr02	71246942	71246986	ATGACAGCATAATCTCATCTGGGATGAATGGCATTTGACCCACCA
chr02	71259230	71259274	AGAGGATGAGAATTAGATCAAGATGAGGTATTTGGCCGGATTTGA
chr02	71234933	71234977	CTAACAAAGTCTAAAACTCCTATAAGGGCTTCCGATAGTCGAGAT
chr02	71411548	71411592	TTTTGGTATGCTCTCTTTGTTGGGTATGGGGAGGTTTCTATATGG
chr02	71157480	71157524	AGTGTAAGTCGAGATAATTTGTGTTCTTCCAATATGTCATGAGCT
chr02	71448871	71448915	GATAGATTAAGGACTCTAACCCTCCTCATCGAAAATCATCATTAC
chr02	71357935	71357979	CACCATGACACCACCAACTAGCCACCGAAGACAACCACAATGCAT
chr02	71491183	71491227	TGTTTCAAACAGTTCAGATCCACATAAAGTTTCAGGTCGTTTAGA
[truncated: 1,429 more rows]

## Sheet: Chr3
chr03	16957941	16957985	CTGTGAAGTTGGAAAAGAATGGGGAAAGATGCATGATACACGTGG
chr03	16580331	16580375	CAATGATGAGACAATTGTGATTCTCCTATGATATTGCGACACAGA
chr03	16504152	16504196	TAGGAAGAGTAATGAGGTAGATGATGTGCACCACCCAGTTGTTTC
chr03	16829952	16829996	AAAGGCGCTAAAATGTTCTCTTGAATTCAACGAAGTTAAATAAGA
chr03	16552436	16552480	TTGCCCTTATTTTCAGCATCGCTATGAAAGTTCCAGTGCATGTGA
chr03	16868846	16868890	ATATAGACTACCTAATGCAAGTAGAACGTGTATCAATAGAATTTT
chr03	16479964	16480008	GGGACTTGGACAGTGGACTTGAGATTTAAAACTGGACTGCTGGAC
chr03	16764683	16764727	TGAACTTGCAGAGCACGTAAATTATATCCGCTGTTTTCTCTTTGT
chr03	16840778	16840822	ATGAAATTCTCTCATTTAAGCTAAAACTGTGAGTGTTGTGGGAAA
chr03	16887971	16888015	AACTTATGTCATCATTATCATAGTTATAGCCCTATATCCCTACCA
chr03	16763731	16763775	CACCAGAGCTAATATTTGGGGCGACGGAGTATACAACAGCTATTG
chr03	16710491	16710535	CCACCGGCTTAAAATTTCGAAATTACATAGCTGTCCCTTCGGCAT
chr03	16891985	16892029	TAATTCCAGGAAGTTAGGTTTTGAAAACACTTTATCATCCGAATG
chr03	16555182	16555226	GATTCCTAAATCTCAGATTCTGATTATAATCGACAAATACCAAAA
chr03	16850636	16850680	GGCGTAGATGCATGACTGGACATTGGGCTGCATAAAATTCTAGGC
chr03	16578918	16578962	TGGAAAGGTCAAAACTTTGGTGAGTGACGAGGGAGAAATCGACCA
chr03	16591892	16591936	AAGCCAGTACATAAGCAATCAATACAAGAAGAACACCTAGCAATA
chr03	16574746	16574790	CGACGCAAAACCTTTCATTATCCCTTTCTGATCTCTTGTAACTGC
chr03	16548547	16548591	TCATCTTCATCTTCAGCCTCATCTTCATCTGCCCGAGAAATTGAT
chr03	16613536	16613580	AATTTACTTTAGATTATAAATGCATATTGTAACCTCGAAGCCAAA
chr03	16710246	16710290	AAGAAGGAGATTGAAGGGGCAGGAAGAAACATCAATTCGAAGCGA
chr03	16533359	16533403	AGAATACTAAGCCAAGGGGAGCTCCGAGCCAAACACTGTACATCT
chr03	16504825	16504869	GCACGTTTTATAGATATTGTTGTAAAACCTCATCATTCAAATCAC
chr03	16892184	16892228	AAGGAGAAAGAAAACCTCTAGTGTGCATGGGCTTCAACGAATTCA
chr03	16837074	16837118	CTTCAGCTAGGTCAATGTTCATGTGGATTTTGCAAGCGCCTAACA
chr03	16548819	16548863	TGTTTCTTGTTCATATGGGCACTTTTCTTTGTGGGTCCATTTGGG
chr03	16913567	16913611	ACTAGCTACATATAAATAAGCACTATAGTATTACACAAAAGTGGG
chr03	16773794	16773838	TTTTCCCGTACTATTTGGCAGAAAGATGGGATTTTGCAAGTCTTT
chr03	16763423	16763467	GCATTTGGTAGCCAGAAATTTTCTAACTGAATTACAATGGGAAGT
chr03	16888650	16888694	ACTATGAGGTTCAGATTAATACATTGGAAAGCAACCTAAAGCAAT
chr03	16749098	16749142	TTTTCCATCTCTTAGTTGAATCGATACAAATTTCTTCCTATTCCA
chr03	16933793	16933837	TTTACACAATCATCCAAAGAGGTTAGAAGAGGTTCAGGTCTGAGT
chr03	16854128	16854172	TGTACATACAATGATTTTGAGATTCATATTCATTCGGTGTCAAAA
chr03	16904157	16904201	ACTATGTTGTCCTAGGGTGAATTAGTGAATTGGAATTGTGCTCAA
chr03	16790975	16791019	TATTAACCACCTTGAAATCAAATCTACTCAAATCCAATTAGGGTT
chr03	16815936	16815980	CCAAATCCACTTTCTATCTCAGGATGGCCAAGTAGAGGTCTGTAA
chr03	16946656	16946700	GCCATCAGATTATATATCTCTTTGGCCTCAACTAAATCTCCCCTT
chr03	16564542	16564586	TCATCAAGCCTCTCCTCCGGTTAAGTAGCATGATCTATAAGCATA
chr03	16474784	16474828	TATTTACCGTTGGGCCTGCAAATAATGATGTCCCTGAATCTATGA
chr03	16929657	16929701	CGTTCTTTGTTCGCCTTCTAACAGGGTTACTTGACTGATTTATAC
chr03	16565725	16565769	ATGAATTTAGAGAATGTTTATCACTCATATAAGTACTAGAACCAG
chr03	16825676	16825720	TTTAAAATTATTTACACAGAAGTTAAGGGCATAAAGTTATTTGAA
chr03	16473091	16473135	CCAAGATTGAAGAACATTAGGCTAGAACGTGCAAGTGAACAAGAT
chr03	16780681	16780725	TTCAACACCCAGAGAGAGAGCCAAGAGTTGAGTTGAGGGTTGTGG
chr03	16933511	16933555	CATTACTTGGATTTTGTGACCAGTTGACTTGATAGTTTCACAATT
chr03	16559545	16559589	ATTTTAACTTTACAAGATCCAACTATACAATCTATACTAAATTTG
chr03	16817017	16817061	CTTCTCATCTATGGTTGTAAAGAGCGGCACATGTACAAAGAGGGA
chr03	16836918	16836962	AGCTACAACCTGGTGATTTACTTACTTTTCTGGCCTTCATTTTCT
chr03	16888124	16888168	CAAACTTAAACAAGAACACAGAAAATCACCCCTGGCCCTTAATAA
chr03	16466700	16466744	TGCATTTCAACCCTAAAATAGAGTTTCTCACTTTTGATGGAACAA
chr03	16763502	16763546	TAACTTGTTTTGCTGATGATTATCTGTAGGTAAACCCTCATACTC
chr03	16956982	16957026	ATACTCTGTGTATTTTAGGCCTAACAGGGAACAAAGTGACTTCAA
chr03	16562083	16562127	AAAGGTGGTTTAAATACTTAATTAGAGAGCAATTCAAGGGGATTC
chr03	16561141	16561185	TGCATCACTCTGAAGTCCTGAACACCATCTAATTTAAACATAGAA
chr03	16902505	16902549	CCATGCAATTCGTGTGGATAATTTCGTTGTGCCTTTGTATCTTAA
chr03	16844625	16844669	CTGTATGGACACCAACAGTATCAGTATCCCACCCCGTATTTCCCT
chr03	16469421	16469465	TTTTACTACTAGCCTTCTCCACTATTCAATCTAACCTCATGAGCC
chr03	16955208	16955252	CTGTCTTGCTGAAAATTAAGATTTCCATTCTCTGTCATAGCTATT
chr03	16858520	16858564	ATGAGCTCAAAGGGAACGCGCACCAATGTATGACAAAGAGGCAAT
chr03	16476992	16477036	CATCAGCAGACGGGAGTAGGAGGGAACTTATCAAAGTCCCAAAAC
chr03	16834944	16834988	CATGATTTCTTCAAAATATGGTGAACCCTAATGAGGTAATGCCCC
chr03	16931118	16931162	GGGTGGGGATGGAGCTCATTAATTTGAACTCATCTGTAATTCTAG
chr03	16914959	16915003	TGCTTCCCCTCTCTTTGCCTTTCGTGATCTTCGGCTGCAAATTGG
chr03	16710425	16710469	GGGGCTGGGTATTTATATGGAGCGAGAAAATGAAGGTTGAAGAAA
chr03	16881205	16881249	TGTCAACACTCCACTAGACTAATCAGATGATACCTCAACTATGGT
chr03	16880628	16880672	ATACTGATCAACAATCACAGAATACGAAACGGCAACCAGGAATAT
chr03	16847225	16847269	TATGGCAATGATGTGACAACAGGTATGGGCTATGGAACCACTGGT
chr03	16843616	16843660	TCTATTCCTCTATTCTCTGCGGCTTTGTTGTGACTTGTTCTCAAT
chr03	16903948	16903992	CACAGAATTTGCTGCATTTCGCTGAAACAGTGCATGAATCGGCTT
chr03	16898890	16898934	TTATGTTCTTGGGGTAGGAAAGGCGGGATATGATAAGAGTTAGAA
chr03	16767707	16767751	GGTTTTGCCCATATGGAGATTCTTGCAAGTACCAACATCCCAAGC
chr03	16911671	16911715	GGTGAAGTGGGAATTGTACTTACATTAGCACAGTAGTGGACCACC
chr03	16567657	16567701	TAAACGATTAAGCGTCAGGGACAGAATCACTTCCTCCAGCAACTC
chr03	16627708	16627752	CTTCTGCATCTTGTTGTCCTTTTGTGCCCCTTGGAACCGTATATT
chr03	16765091	16765135	GTACTATGTAGTGGACTGTGAGAGAAATGTATAGAGGGGAGAGAA
chr03	16753887	16753931	ATTTAGCTGTTGGAGTGAAAGTATCTTTGTTTCTAGCATAATTCT
chr03	16476386	16476430	GACAACTTAAGGTCATCAAGAACAAACCTGATCTTTAACAATAAG
chr03	16551803	16551847	CTCTACTTAACTATCAGATCCAAATGACTCAGAATCGTACCTGAT
chr03	16489901	16489945	AACATCCCTCAACATATGTAAATTCCTACAATACCCTCCCAAATA
chr03	16956834	16956878	CCTTAAGAGAGGAAGTCGATTTGGTGCAGATTAGGCCAACCCCAC
chr03	16941779	16941823	CACTTGTAGCTAACTCTTGATATCTCCACGACTTCTCTTGGCATT
chr03	16554233	16554277	TTCCATGAAAACCAAGATCTGTACAAAAGCATATTTCGTCCCTTT
chr03	16902320	16902364	TAACATTTCTCCTAAGCTTCCCATTTTGTTTCACACAGGTATATC
chr03	16935498	16935542	AGTTTGTTTGATGGTATTAGGTTCCCCAAGTGATTGCTTCGCCAA
chr03	16937171	16937215	AACGTAGGTTGTATGCTAACAGATGCTTCCCCAAGTTCAATAAGT
chr03	16468472	16468516	TCAAGTTAGAATGCATGAGAAAGATGTGTTCAAAATTGCCTTCAA
chr03	16880948	16880992	ATACTTCTATAATTGAGTAGAATCCGGTAGATCTTGATAAGCCCC
chr03	16819479	16819523	TTGCAATGTCTGGTAAAGAGGAACAACAGCCCCTTGTCCTGCAGT
chr03	16838063	16838107	GCTTCAGCCAATCTCCCTGCCGGACAATAACCAGCTATCATATTA
chr03	16819563	16819607	CAAACCTGCTTTCTCCATATACGCTTTCAAATTACAAACTATCCT
chr03	16625059	16625103	TCTGATTTTGGTCTTGCTAAACTTCTCGGCGCTGGGAAAAGTCAT
chr03	16804226	16804270	GAGAGATCTGATTCGGGTTATCTTCTCCATCTTTTGATCTAAATA
chr03	16691362	16691406	GCTCCTAGTCCTGGTACTTCACAGAGCGGTAAGGCGAGTTCCTGA
chr03	16847309	16847353	GACAACAAGTTTAGGAACAAGGGACGAGGTAATGGTTTCTATGGT
chr03	16908312	16908356	TTAATTGAGCTAGTTAATTGTTTAAGAAGAGTTAATGCCTTTCTT
chr03	16804649	16804693	CCACAAGAGATGACATTTCAGGTCGGGTTGGATTATTGCACTCAA
chr03	16567321	16567365	TTTCTTCATTTATGCTTCACCGCCCCTCCATTAATCATACTGCAT
chr03	16585097	16585141	TTATTTATTTATGTGCGTGCTGTCTGTATTATCTTGCAAATAAGC
chr03	16707687	16707731	TTGTTCGGATGTGGAAGGCAGTGTAGGGGAAGGAAAGTGAAGGGA
chr03	16870881	16870925	CTGGTAAGAAACTAATCCCCTTAGAAGACACAGGATGAAAGGATA
chr03	16860265	16860309	ATGGAGAAATAACAACCACTCAGTATTAACCCCATAGGAAAGCAG
chr03	16480546	16480590	GATAAATAAAATGGAGTCATAGCTTGAAAGTTAGAATGATGTTCC
chr03	16546165	16546209	ATAATCCTTCTCCCACCCTACAAACATATCCGCATGAAAAGCATA
chr03	16882199	16882243	TCTCAAAAGAACCAGCTTATGTACCTTATTTTAAACACTAGGTCC
chr03	16470332	16470376	ACGCCCTCAGGTAGATAGGTCTATGCAAAGATGTGAACAGAAGAT
chr03	16525958	16526002	CTGTCGACACTCTCCAGTCAAACTTAACATGATTCTGAAATTGTA
chr03	16819174	16819218	GGGGACACAGATCAAAGAAATGATGCAAACGTGACACCAAGTTCT
chr03	16566563	16566607	TGTTGTATCAACAGCTCACCGTAGAGGAACCTTTCTAAGATCCAT
chr03	16848746	16848790	CCAGAGCAGCGGGATTGGAAAACATCGTTGTCAGTGGAGTTTCAA
chr03	16468999	16469043	TTTCACAGCGTTGAACGGAGCTATGACAACAACACCAATATTAGC
chr03	16930163	16930207	TCCCCTCTCTCTTGTGTGCGTGCAATATAAGTGTCACATTTTCTC
chr03	16585259	16585303	AAGATGGGAGTTCTGATGTTGTCAACCAAACAAATGTTCGTTAGT
chr03	16621343	16621387	TATATATATAAAATTCTATCCATACTTTTAATTTGCGATGAGTAT
chr03	16913935	16913979	ATAAATCCAACGGTAACTACTTAAATGTTCTCAAATATTCATGAA
chr03	16775894	16775938	TGCAACATTTACAGGTACAATACAGAACCGGGCATTTGTGAAAAG
chr03	16860999	16861043	AAAAGTAAAAGAAATGGCAAAACAACGTACCTACCACTGCATCTG
chr03	16904221	16904265	GTGATTTTGTTAATTGCACTCTTAATATATCATCATGCCTGTGAA
chr03	16772120	16772164	CCATTGAAGGAGTTCTGGTTCCCTGTTGGTGTTACTTTGGGCAGC
chr03	16491740	16491784	TACCATCTTGTACTACGTCTGTAATGTTAATATTCGATGTGCAGA
chr03	16491196	16491240	TAATACCTTTGCAATTGACTACTACACTAACCTGTACATGAACGT
chr03	16891737	16891781	TCTCTTTACTTGAGTATGAAGTTGATGTCTCCACCCAAAAGTACT
chr03	16507561	16507605	TTTTAGTTTTCTAGTTATCTATTCGAGCAGAGCAACTCATTAGGC
chr03	16802677	16802721	AACACCCGGGCGTGCGTTTCCAACATCACCGTTACCAACTGCCTA
chr03	16581731	16581775	ATATATTTTGCTTCAAACGGTTGGATGTATGCATAATTCAAACCT
chr03	16750746	16750790	GCAAAATCTCTATCAATCCTAGTATAGTGTGCCCTTTCTCGTGAC
chr03	16477367	16477411	AGACGAGGACAGTATTGGGTGAGTCTAAGTAACAAAGTCCACATC
chr03	16891415	16891459	AAACAAGCTCTGAAATGTGCCCTGGAATTTGTTGAGAAGTACGAT
chr03	16957264	16957308	GTGGTTTGGTTCAACTTCTTTAGATCAAGTATGAGACGCAGTTCC
chr03	16571034	16571078	CGACGCCGTTTCTATTTCGTTCTTGACTTCTTGGGCCTCGTTACC
chr03	16751472	16751516	AAATATGATAAACTCAAGGCCAGCTTGGTAGTCGATCCTCCATGT
chr03	16907163	16907207	AGGAAACATGTACGTACGTTAAGGAAATGATATTTGTGGATGATC
chr03	16549127	16549171	AAGCTGCATACTTGAATTATAGACTAGTAGGTTTTGCATGGTATG
chr03	16959676	16959720	ACAAGCTAAGAAGTATGGACACCAACATGAGACACAGACACAACA
chr03	16860313	16860357	CTAAAAGCTCTACGGATACATAAACACATAATCTTATCAGCACAA
chr03	16569042	16569086	ATTACCCAATGAACTAGGCCGTGACACCAAAGAGAGCTTCCTGAT
chr03	16942379	16942423	GGTGGATATATGATTGGGAATCTTCAGCCAGCTCATATGGATTTT
chr03	16946989	16947033	TCAGAAGAATTTCGCAGTAGATAGGCTTTCATCATGATGTTCCAA
chr03	16777595	16777639	AATAATAACCCTGCGAAAATTAATATTAGCCTATAGGATTACATC
chr03	16894112	16894156	TGACTTCCTCAATGAAAACCAGACCTGAAAATAAGTGTACTATCA
chr03	16581654	16581698	AAGCTAGGTGTAATAGTGTATTAAGTTCGCTAAATTACCTGCCTC
chr03	16825203	16825247	ATATACCAATTTTAAACTCCGAAGTGCATCAATTCTTTTGACCTT
chr03	16936874	16936918	TCTTGAAAGAGATGATAGCACCGCCAAACATTGTCAGCAAAGTAT
chr03	16819288	16819332	AACTGATGTCTTCCCTATTCTGTGGCACTAAAGTTTTCACAAGAG
chr03	16764995	16765039	GTGGATATCATCTGCTTCTACATCATCACTCTGCGTCCTTTCTAC
chr03	16763677	16763721	TTTAGGTCAAAGGAGAACCCAATATATCTTATATTTGCTCTAGAT
chr03	16750896	16750940	ATGAATATCATGGTCTGCACTGTTAATGTCTACATTTATCCGCTG
chr03	16767592	16767636	AGGCAATGCAAAGCGGAGTTTAAAACGATGTAAGGGATTAAATGT
chr03	16504978	16505022	TTGTTTTCGTCTTTTCGGTTCGTAATTGTTGCAGTGAATCAAGAA
chr03	16570428	16570472	TGGGAAACATTTGCAGACGGGGAAAGACAAACCTGGTAGAGAGAG
chr03	16849221	16849265	TTTTGTTACATCTATAATGGTTGTCGTTCGCATTAGTTTTCTCAG
chr03	16915209	16915253	TCAAAGGGTGGTAAATCACATTTAGAGGTGGGCCATTACAGAACT
chr03	16838145	16838189	AAACCCTCCTAGCCTCATCGATCTCACCAGCTTGCAGTAATCCCC
chr03	16896803	16896847	GGAAGGAAGGTACCATCTGATATAATATTCCAATCCGACCCGACT
chr03	16854195	16854239	AATTCATTCATTCAACAACAGTCTATTATAATTAACCCAACAACT
chr03	16755675	16755719	AGTTGTACTCATGATTGGAGAACTCTGAAAGGAACTGAGATGCGT
chr03	16938652	16938696	GTAGCATTTAATCCGTTGAAGAGTATATGGTTGGCAATGTTTGAC
chr03	16819859	16819903	AAGAAGGCAAAGATTCACCCAAGAGTAGCAGACAATTAACAGTTT
chr03	16925020	16925064	ACTATCCTTACTTTCTCGAAATTCTTGTCCATATATGAGAGGTTG
chr03	16858075	16858119	AAAGCAGATCGAGCAAGTGAATTAATTTATCCATCATACTCTCTT
chr03	16755207	16755251	CCACTTCACATCATTCTGCCTGTAAGCCTAGACTAACTCCACGCA
chr03	16817227	16817271	ACCACCATCAATGATTGTACAAGGAGTCAAGGATAAAGCATAGGG
chr03	16755159	16755203	TGATTTCATTATTATATTGATTAGTGTGCAGTGTGAAATTTTGCT
chr03	16892041	16892085	CACCCACATGCATCTAAATCAACTAGAAATCTACTTACGTGCGCC
chr03	16951113	16951157	TACTGCAATTACAAGTTAAGGTTTATGGGTTGATTGTCGATGTCA
chr03	16492376	16492420	TTTGCTTACTGTCCTTCATGACCTTAACCCCTTCATTGTAAATGA
chr03	16840035	16840079	AGGGCATTCATTCAACACAGGAATAGGGTAGGGGCACGCATGTCG
chr03	16624118	16624162	TGATCAATGGTACTCCTGTGGCTATTAAAAGGATTCTGAACAACT
chr03	16956786	16956830	TGTTGGTGGAATATGATACATTGCTCGCCGATGAGAATGATTCAA
chr03	16898074	16898118	TAGGGTTAGTTGTTAGATCTGGGAATTTGTTGATTCGATTTTATA
chr03	16745602	16745646	GACACGTACGAAATCTGCATTATACTGTAAGCTGGATAGAACTAC
chr03	16869583	16869627	CACTTATTGCACAAGTTTTCAGGCTAATAGGTGGATCGCTGCTCC
chr03	16873003	16873047	TGGACATAACCACTTTCAAAACATTTCAACTGTGATCCAAAGTCC
chr03	16624749	16624793	ACAATTTCAAAGATCAATAATTGCTGTATGCCTGTGTTAGTGCAT
chr03	16816831	16816875	TGCAGCCAGACAACACATCTTCTTATAACCTTCTTCCAAACACAC
chr03	16889160	16889204	AGATGAATCCTTGACACCAGCTACATCTTTGTCTCTCTACAGTTC
chr03	16476597	16476641	ATGTATTGGACTTTCTTGCGTTATACTTAGAATGAAAATAGCACG
chr03	16627972	16628016	AAGTAAAAGAAAGTATTGTATTGGAGGCTTTGCTGTCACCTTTTC
chr03	16489978	16490022	AAACACTACTGTTGCAATGAGTTTATTAATAGAAGGGATTAGTAG
chr03	16817317	16817361	CGTCCAATCAAACCAACCCTTGCCTTTTCCCTCTTTCTGCCATGT
chr03	16491483	16491527	CGAGAGAGTGACACAAGTAATAAATCACCTCATCGTTTGTTAATG
chr03	16569946	16569990	ACAACGGTTTATCTTCAAATAATTATCCTCAGACACATAACCTGC
chr03	16708207	16708251	CTTCAAAAGATAGCATGAATATTACCAGAAGACTTTAGAAAAGAC
chr03	16555579	16555623	GATGGGTGTGGTTGGGATTGTAGTTACTGGGGTGGGGTTAAGGTG
chr03	16822752	16822796	TGAAGCAGCCGTAAAATTCGTTACAGTTATGGTGGTAATGGGACG
chr03	16891196	16891240	ATAAAGGCATTTCGTACAAATAAAGAAGACCCCTAACATTCCAAG
chr03	16628295	16628339	GCCACAAACAATTCTGATGACTAGAACTACCCAAACCTTAATTGT
chr03	16549410	16549454	TATTCAAGTTGCCCTGTCTCTATCCATGAATTGCGTATTGCCAAT
chr03	16940819	16940863	TGGGAACAATAAGGAATACCATGGGAATTCTTCTAATGTTTGTCT
chr03	16898754	16898798	AAGCGTAGGATAATTTGGACTACATTCGAGGGTTACATCCTTTCC
chr03	16777838	16777882	CTGTCCTCTATCTCTTCTACATCCCAGCAGGTTAATTGTCTTGCA
chr03	16638798	16638842	CTCGTAAAATTTCCCTCTCCAATCTTGCGAATATTGTGACTAATA
chr03	16907422	16907466	GCCCTACTTAAAGTCCCACCTAAATAGATGATAATTCCTTAAGTT
chr03	16938943	16938987	GTATATTTCATCTGTTGTAGGTTTGGTCGAGCAATTTGTCATATA
chr03	16818805	16818849	TCTGGATGTGACTTCCCTTACTTGTTAACACTAGTGTCTTGGGAC
chr03	16933283	16933327	CATTTGCATTATTCCTATCCCATGTTGATACTGTAAGATCACAAG
chr03	16856327	16856371	GTAACAGAGGACCTCAAACCCAAACTGTCTCGAACATTGCCCCAT
chr03	16942864	16942908	TAATGTAGTTTAATAAGGTTATATTAGCTCTTGATATACCAGAAG
chr03	16472598	16472642	TGGAACAGAAATCAAACCACAATAACTAGGACACAAACCAACAGG
chr03	16467632	16467676	TCCTAGATGTAAGTTTGGCTAGAAAATTGGGTTGTCAAATGGAAT
chr03	16915007	16915051	TCATTAGCTATGAGACTCCCTTGATCATCTCCACACATGACGTCT
chr03	16709798	16709842	ATCAAAACATCCACACCGACAGCCTCTTTCGCCGCCTTCTTGACG
chr03	16833669	16833713	TTCTGCTTCTCCTCTCTGCCACTCGCTCGTGCAGTAACTGACATA
chr03	16827865	16827909	TGTTTTGTCATAAATTGAGATTACTTCACTGAAGAGAACCATGGA
chr03	16755615	16755659	AATTAGTCATTTATATTCAGCAATCCGGTCTTTTCTTTCGTGGTC
chr03	16569282	16569326	CTCTGCTGGAGTTCTCAATATAGTAGACAAGGTGCTAGAAGGAAT
chr03	16820374	16820418	CATAAACCCAAGACAGTGAGAGACCCAGTTCGATATGAAGATGAC
chr03	16549634	16549678	TGAGTGCTTACTATTGATTGGAGGAAGTGCTTTTGCTGACCATTG
chr03	16905347	16905391	TGGGCAAGTCAAACAAGTGGTCAATGTTGTCAAATACTTGGATGT
chr03	16900689	16900733	TCCTTAGATAAGATTCAACGATCCTTCTGTTCTTATGGACAGTTT
chr03	16569120	16569164	TAGACACATAGGATCAACAAAAGTTTTCCCTGAATGACTATGCAT
chr03	16620686	16620730	CCATGCAAACCCTATCTGTTACCATGCATCAGTTGTTGAGTTGCG
chr03	16959100	16959144	CCGTATTTATAGTAGTGTGTTGGCCTTGAAACATGGGTAACTTCA
chr03	16941125	16941169	TTTCTTATTCTTGCTCAGAGTTGGGAGAAAACAGTGGACTGCTAC
chr03	16755429	16755473	TGCTTGGTGGTATGTTCCTGTGATGTGGCCCTAGTATAAGTTCCC
chr03	16472699	16472743	CAAATTATGTATTCCATGCATCGACCTCAACCTACGATAGACCAT
chr03	16900952	16900996	CATGATGGGACGTTGTCTTCAGCTGTTATTGTCTTCTTGTTATTG
chr03	16764894	16764938	TTGCCTTGCATTTGTCTTTCTGTGTGGAGGTCTGTGGTCAAGTTT
chr03	16942985	16943029	ATAATTATGAAGTTGTTGCAGCTTGTTGTAAAATAATCTAGATTG
chr03	16844338	16844382	GTGGGATGATTACTCCAGATATGTGAATCAAGAGGGAGTAGAGAT
chr03	16748841	16748885	TTCCAATTTAATCTATACCCGCCTGAAACCTGAAATACCCCAAAA
chr03	16925167	16925211	AAGTATTTTGAGAACAGGGGAAGACAGCTTTGACAGTAAATTAGA
chr03	16887742	16887786	AAATCAAGGGAATGACTTTGTCTAAAAGAATCTAAGATTCTGCAT
chr03	16930221	16930265	ATTTTGTATTACTCGTTACAGACTCTGCAGCCTACACAGGTCTTT
chr03	16801579	16801623	TGATGCTTGTCAAAATGTGAACGTGGATTCTCTTGTCATCAACTC
chr03	16555332	16555376	TAAAAGCATAAGAAGCATGATTCTCAATAGTATTAGGGTTATAAC
chr03	16553305	16553349	TCAACACTTACCAGCATTCATCAACTCTAATCAGCAACAAGTTAC
chr03	16937249	16937293	GTTGGGCTAAGCTGCTTCTGTTTTGTTGATGTTGCTCAGGGATGG
chr03	16688337	16688381	TTGCAGTTTTGAATAAGTTTCCATTATAATTGGCTTTGAGTCGCT
chr03	16842297	16842341	AGCACTCCTACAGTAGTTATTGGTCACCATTCCGCACTTACAGGT
chr03	16585473	16585517	GCATGGGAAGGTATGAAGTAGACATGACAGTTTCTCGTTGTACAA
chr03	16893639	16893683	ATGCAAACAAACAAATAACCCTAACCTGGAAGAGAGCGGCAACAT
chr03	16829272	16829316	TTTAGATTGAAGTAACAACTGTATTAATTTGCTCCTTTCTGTATT
chr03	16479560	16479604	TCAGGGGCAAGATGTATTATATCCTAGAAGCAGGTCCATCAGCAG
chr03	16942227	16942271	TTCATATTCGTGAGTATTATTGGGTGGATATGAAGAAGATCAATG
chr03	16691550	16691594	GGGAAGATCGGACGCGTAGGATTGAGTGGAGTCGGTGAGAGAATG
chr03	16599829	16599873	CATAAAGTTATTCACCTCAAAACTGTCTTCTATATGATTTCTATA
chr03	16910336	16910380	ATTAACCTAGTTTTCTAATTGGTATATCATGGGAACATAGTATTG
chr03	16489626	16489670	GGTAACTGGTGAACATGATGGTGGAAGGAATGGAAAGATCTCATA
chr03	16906904	16906948	TAATTGATGGAATAACTAATGGACTTATACAGTGAAATGGTTAGA
chr03	16872706	16872750	AAGACTGCAGTTGTTTTGGGACGAAGGAAGATTACTTTAGCAGGA
chr03	16844751	16844795	CAGACTCCTTTACCTGTTGAAACTGCTAATGCTAATACAGTAACA
chr03	16506551	16506595	ATGCAGAATGGTGTGGTAGGAAGGCTACTATTAGTGTGACTGTGG
chr03	16870416	16870460	ATGATGGGTGAACTGACAGGGGTAAATGCAATTCTGATACACTTA
chr03	16908838	16908882	CACTTACCTTGTCAATTAAGCAATACCCTTCTATATATCCAGTAT
chr03	16837269	16837313	CGAAAATCCAACGCCCTTCTTTCACCTTCCCTGAGTAACTACAAG
chr03	16620620	16620664	CTTCTTGCAACTGAACAAAATGCCAAATTAGCCGTATAAACAAAG
chr03	16867322	16867366	TCCGAAATTTTGTTCACTTATAAGGCATTTGATAGTACTTTTGTG
chr03	16482380	16482424	CAAATGATGGGTAAAAGGAGCTTCATGTGAATGATTGTCCTATAG
chr03	16569880	16569924	TCTAGCAATCCTCCGTTTCTCACTTTTAAATAGAGCAATCCCAAA
chr03	16880395	16880439	CAATTTATGAATTTATCTTTAACTGATTCTCATCTTTATGGCCAT
chr03	16897759	16897803	AACGTCGTTAGGATCCCGATCACTCATGACTCACCAGCTTATGAT
chr03	16891511	16891555	ACCCTTCTCCTTCTCGTCTAAATATGGACAATAATCTAGCTTCTT
chr03	16768973	16769017	TGGAGCTGAATGGTGTTGCATGATCTTTTGTGGGATGCTCTGTCA
chr03	16894160	16894204	ATCTTAAGATGAGTGGTGGGAATAGATCGGTTACAATTCGGGTGA
chr03	16584886	16584930	GTTGAATTCCAAGTATATTAATAATTCACATGTTATCCTTTCCCA
chr03	16899440	16899484	TTAATTGTTTGACTGTTGTTTGCTTTTGAGCTTTTATATACGATG
chr03	16935094	16935138	CACTTCCTTTCTAAAACTTTAATCATTCATTCAAGAACTGATTCA
chr03	16467245	16467289	AAACTGATGTGGTCACGGGGTTCAACTCTAGGAGGGAGAATACTA
chr03	16899715	16899759	TATCATTGTTGTTCCACTACATCTTTAAGTTTTACTCTTTTCTGT
chr03	16792920	16792964	CACCTTTTGCCCCACTCTTCATCGTCACAAGCTAGTTAACATACA
chr03	16560743	16560787	TTGTTCTATCAGATCTGGCAAGTTAAAATCCATTATGAGATTATA
chr03	16828341	16828385	TGATAACTAATGCTTAATTACACCTTGGCAGACTAATCATGGGTT
chr03	16624070	16624114	AAAATGTCATTGGCGAAGGTGGATATGGAATAGTATACAAAGGAT
chr03	16898605	16898649	TGGTACGTTTCTGTGGCGTTCTGATCACGATTAACATCAGTTAGC
chr03	16569476	16569520	AGTATGCTCTTTCTTTCTCGAAGTTTGGAAGCTGTGTAACTTTCC
chr03	16626047	16626091	GGGAATTGTTGTTGCACACTAGCTGAATTGTTTTACATTATGGTT
chr03	16893951	16893995	TTAATTTTAATGGATTCTGCCCGAAACAATAGACGTAGAAGGTAG
chr03	16468915	16468959	TCAAAGGCTATGCTCATATTTGTAGACCATTGGCTGCATTATTGA
chr03	16904619	16904663	AAGGCTCCTTTCAACAACGTCACCTTTGTGTCCTCTGGCTTGTAG
chr03	16491685	16491729	ATAAACGTTCAGGATTGGTTTATCTTAAGCATTGAACAACCTTGG
chr03	16768919	16768963	TTCATGCTCTTTTCCATGCTATTTGGGATAAGTGATACAGAGTGA
chr03	16754596	16754640	AAACTTGTTCACCGTCCTACTCAGCTGCTCATGTGGAAGAGATCA
chr03	16569728	16569772	ATTGCATAGGATGAATCTAAACGAACTTAGTTCCCAATGGGTTTT
chr03	16480107	16480151	TTTATAATACAAGTTTATTAGACCACATATCTCTACTTGCCTATG
chr03	16768170	16768214	CCCTTGTGGTCGGTATTGGATTGGCATTATGTCTTGTTGTGTATT
chr03	16749260	16749304	TGGCGAACCCCTACCAGATCAACTTGGAGAATTTCTCGATAAGGC
chr03	16940239	16940283	GTTGTGCATCAGATTAATGATAAGAACTTTGAGAGTGCCTACATT
chr03	16829374	16829418	TAGACAAATACCAAAATAGCTCTCAATAGGACTTTTAAATTACGT
chr03	16903996	16904040	GTTGCCCTTGTTGTTCTTCTCTTACAGTTGAGTTTGCAAAGCTTT
chr03	16801477	16801521	GATCGACGTTGTTATTTTGTAGGCCATAAGGTTCTTTGGGAGCAC
chr03	16507213	16507257	TCTTTTCTATTGCTTGTGTGACAGTCTCGTTCCTGCTAGTGACAA
chr03	16564004	16564048	AAAATTAAGATCCCTTTTCCCAACCCTTCTGGCAAGAATGTTAAC
chr03	16579243	16579287	GCAGGATAGAATTATAAAATTTGGAGTGGAAATACTCTTGTCGAC
chr03	16688226	16688270	AGAATCAACCCAAAATCCTGCCAAGTAACAAAACCTAGCACACAG
chr03	16750962	16751006	AGCTTAGAATTATCTTTTCTACTACGTAGTTACTCGATATAAAAG
chr03	16765831	16765875	AGAACCAATGCAACTCCAACTTTCTTATTACATCATCATCTCAAC
chr03	16957815	16957859	CCTTGTGTCTAGTTTTCGGAAGCCACAAAATCCTACTAGGGTTAG
chr03	16957344	16957388	ATTTGGAATCACATAACGGATATATGACTAAACTTTGCAGGTATG
chr03	16947243	16947287	TGAGGGTTTCAAAGGAGGTTTATGGTTCAGGGCGGATTTGATGGC
chr03	16845300	16845344	TTATTGAGTTAGGAACCTAGGATTTTACATGGAATAGAGCAGGTT
chr03	16530901	16530945	CCTGCGTTCTGAAGCTCCATCCGTTGTCATTTTGCCCGATATGTT
chr03	16591044	16591088	CCCTTATTCGAATTATATAAGTAATCAGAGTACAAGGGGTTTGTC
chr03	16887862	16887906	TTGTCAGAATCACCATTGCCACTATTTGATAGAGAAAGCAAACAC
chr03	16626999	16627043	GATGCCATCCATGTTACAAAAGTAATCTGAGGACTGAAATAACTC
chr03	16929484	16929528	AATCTGATATGAAGGTCATTTAGTGGCTTATAAACGATCAACTTG
chr03	16483683	16483727	TGAAGGAGATGATGGGTTTAATATACATAAGCATAACGAAGAATA
chr03	16591212	16591256	CAAGCAAAGAATAGATAGTAAATCGTAACAAACCATGGCTTGTGA
chr03	16777477	16777521	AGCAACGACATACTACTCATCTGACCAATAATAGTCTACACTCAA
chr03	16940321	16940365	GGTTTGAGAAGGATCAAGAAAAGGTGGGGAGGGAACTAGGGGAGG
chr03	16759329	16759373	GCTCTAGAGAAGCCTAGTACGTCCAGATTTGATTTTGCAAGTAGT
chr03	16491591	16491635	TACGATGGCCATACAAAACACTAGCTGCTTATGGTTGTTGATTTG
chr03	16879584	16879628	TAATAGGACGATTTAGTTGCCTCAATCTGTAAAATTTTCCTCACT
chr03	16532232	16532276	GAGTTCTTTCAATGAGTGGTTGTGGTGTTATATGTGTGGACCTAA
chr03	16860008	16860052	AAAACCATATTACTCAGGATTTATGTCTGTATTTCAAAACATGCT
chr03	16955465	16955509	TACAAAGTCAAGGCTATGGTTTAGATCATTTGTGCTATTCCACTT
chr03	16959016	16959060	CAACATTAAATTAATGGTCACAAGAAAGATGAAAGTCTCGTCCAA
chr03	16568222	16568266	ACCCAAGGCGATGAAAGAAAGACACTTATGAATTAGTACAGCCTA
chr03	16888584	16888628	GCACCAAATTGACAGAACCAATACATAGGTACCACTGTTTAGCAT
chr03	16570730	16570774	CTCATAAGTGATGGCGATTCGAGGCTGATGACTGCGATTCTGCTG
chr03	16832967	16833011	ATCAAACATAAAGAAGTCAAATTTCACCATCATAAGCACTACGTT
chr03	16945191	16945235	CAACTCTGATCTCTTTGTGGCATGTACCCCGACTCTGATCTCTAA
chr03	16896970	16897014	GCCTATCCTCCAAACCTAATTTTAAGTGGCTAACATTAACTCATA
chr03	16814317	16814361	AGTGATGCCCTCTTGGACCTAAGTAGACTCTTTCTCGCAGGTGGG
chr03	16613228	16613272	TGACCAGTCAATTTGCAAATACCAATCAACACTGCTTCGTACCAT
chr03	16564137	16564181	GTGATCAACAATAACAGTCAGCTAGATATGTCTTCGACTGATCTG
chr03	16776193	16776237	TAAGTATTGTCTTCTTTACTTAAAACTTTTGAAACCACCGAATTG
chr03	16565387	16565431	AAAATATCAACCAAATACTGCAGCCATAACACGTTTGTCTTTGGG
chr03	16824744	16824788	CATACGTCGAAAAGAATGTGTCATTCATCTTAATCTGTTTTAGTT
chr03	16800889	16800933	TGAAGGAACAATTGTAGCACCAGATGGACCGGAATCATGGCCAAA
chr03	16848337	16848381	CAGTATCTTGGATGACTTTGGCTTTTATGAGGTGCGGCAGAAGAC
chr03	16930727	16930771	TGAAGTTTCACAGACACCTCTCTCAGATTGTACTGCTGGAGCCAT
chr03	16873727	16873771	CACAAGATTAACACAAACCCCATGAATACCTTGATCCAGGCATGC
chr03	16931272	16931316	ACTGTTCAAGTGAAAGTGTTGGCAAATACTGATGTGATTATAAAA
chr03	16682019	16682063	ACAAAACCTGTCAGATGTCTAATGAACTACTAGATTTCTCGTTTG
chr03	16775743	16775787	TTGGCTTGGTTTCCTTTGTTTATATGTGCATACGAGGCCCAATAA
chr03	16803669	16803713	ACCTATCATCAAACTATGTGCCGCCCCAAACACCTCGCGTTGCCC
chr03	16837667	16837711	TGCATCAGATAAAACATGTGCAAAGCCTCCAATTCAAATCCATTC
chr03	16913692	16913736	TGTGTGAATAAGAATAAATGGGTAAGATTAGTCAGACTCAAGGTT
chr03	16946162	16946206	TCTCTGGAATGATATCAAATAACGACCTAGCCCTGTCTAATAACC
chr03	16910968	16911012	ATGAAATTAAAATTGATACCACCATTGTCGACTTAATAAGCCAAC
chr03	16836972	16837016	CTGCAACATCTCGCCATCTTCCTTTGGATGCGTAAATGTTAGAGA
chr03	16908044	16908088	TTTTGGATAACGTTACCTAGCAACCGACCTCAGTATCAACCGACA
chr03	16751167	16751211	GAATTGGTTTTGGTTTGTCACTTTGTTGCTGATATGAGGTATGTT
chr03	16531598	16531642	ATTGAAGGTTGAGCATTAATCATGACCATTTGGAGAATGACAGCA
chr03	16561055	16561099	AAATTCTTGCTTTAATTTACACTCTTACATGAAGGACAATACTCA
chr03	16838199	16838243	CTGTCCATGAAACCACATTCTTCTCAGGCATCCGTTCAAACAACA
chr03	16832426	16832470	TATTAAATGTCTTGTATTATCCCTACCAATACTGATATTTATATT
chr03	16504494	16504538	CAGGGAGAAGTTCAAGGTTGAGGTTCCACTTTATTATCGCCCACC
chr03	16622834	16622878	CCTTCTGAGCTTAGATTTATAAATGCAATCTTCTATTCTATGCCA
chr03	16623929	16623973	ATGCTATGTACAAACCTTCTTCGTCACATCCAATTACTGCTCCTT
chr03	16769280	16769324	CTTTACTGGTTGGTTGCATAGAAACTGTTGGATTTATTAGGTCCC
chr03	16547451	16547495	CACCGTCGTCGCTGTTCTCAAACTTGGATTTTGCCGCGTTGTGGG
chr03	16480742	16480786	TGCCACCAAAACTGTGACTTGCTCCATAATCTGTAACCTACCATG
chr03	16867654	16867698	TCACCGACATTGAGGAAAGATTCTTTGACGTTGAAGCATGTATTT
chr03	16837443	16837487	CAACATCCTTCAAATCAAACCTGTCAAATACTAGTCTCGCCTTAA
chr03	16944238	16944282	ATATCTTGGAGTAATCTACAGCGATGTGATGAAATTTACATGGTT
chr03	16642741	16642785	TGTGGTGTTGTGGGTGTGGTGAGGAGTATATATGGGTGAGGTTGA
chr03	16579990	16580034	AGCTTGGTTCTTGTGAATTTGGGTGTGTGAGCTCATCGAGTCTAC
chr03	16902701	16902745	GTCGTCAGAGTGATGTGTGTTGTGCTTAATACTTAAGATGGAGTT
chr03	16869325	16869369	ACGTTCCTGAATACTCTGACATCCATCCTCAAGATATTACAACCC
chr03	16551366	16551410	CAACTGAGGGATGAAATAAGCATTCTGTCTGCCCATTGGAAGCTG
chr03	16888704	16888748	CCTGAAGAAATGCTGCTGGGGAATCTGGATTGAAAGCAAGATACC
chr03	16845040	16845084	ATGCCAATGGTGCTCCGTCTTCAAGGACTCAGAATCTTCATCTTT
chr03	16624466	16624510	CTTCTTATGAATTTCAGGATGTTGGTTTATGAGTATGTTAACAAT
chr03	16912727	16912771	GTAGTCTCCATTGCCGGCAAGAAACGTCACGTAGGCCCGACCCGA
chr03	16550691	16550735	CATTGCTAATGTCCTAAGTTACTAACCGTGGTTCATGGATTGTAC
chr03	16904813	16904857	ACACATGTATCATTCATTTTGTTATCCGGATCAATTATATGTCGA
chr03	16932817	16932861	AATCCTTAATTCTTGAATGCGATACAAAGATCTAGAAATTGGCTT
chr03	16531707	16531751	TCCCCTAAATGTGTTCCTGCTTCTGTGGTGATAAATGATAACGTT
chr03	16772766	16772810	CTTGCTTATTTCAACCGGACGAATTAAAGAGCATCCTGTTCATAT
chr03	16476880	16476924	GACTGAAGGCCCTTCCAACCATCTTCACTCATCCTCAACTTTCTG
chr03	16769232	16769276	TTTCTTTCTTTATGCTGAGTGACATCTACTTGTTTCGCCTGTCTA
chr03	16479730	16479774	AATCCGCGGTTTGAACATGATGTCAAATGCCAAGCTATCACGGTT
chr03	16490427	16490471	ATATGAGCAACAACTTATATTAGCTAGAAGCAGGCAGGAACACTG
chr03	16550131	16550175	TTTCCTAAACTTATACCTTGTGCTAATTGAGATTCGAATGTCTTC
chr03	16690634	16690678	AATGCCACCAATGATTCCTAAACTCGCTCCAAATATGAAGGGTGA
chr03	16941974	16942018	CTTGAGTAAAGTGAGCCAATATGACCCTTACTTCTATACTATGTG
chr03	16883664	16883708	TGTGCTCAACAAACGAGAATAAAACAATAGGCCCCATATAGCAAG
chr03	16684344	16684388	AAGTCCGACAGAATTCACCCAACGTTAGAGCAATTTTGAACCGTA
chr03	16790434	16790478	ATAAAGTGCAGGTCATCATTGGAGTTTGTGATCATGGGAATGGGA
chr03	16947051	16947095	CTCGATCTGATTAAAGATTTTACGCGAGGAATCCAGACTAATGAA
chr03	16868720	16868764	TGTTGACACAAATTATCCCCGTCCAAAGCTACATTTCCGCTGATC
chr03	16473187	16473231	TTGCTGAAAGTCAAACCTGTTCCGGTGTTAATGTGAAGGGTTTAT
chr03	16768591	16768635	ATCAACAATTATTTCCCTATAACATCCAATAAAAGATACAGACTA
chr03	16627884	16627928	AGTGAGGTTATTTCTATGAATAGACACAAATCCAGCTTTGGCAAG
chr03	16620003	16620047	TATAGAAACATTAGGCTCCTATCAATAACATATGATATGGTTAGT
chr03	16791331	16791375	ATGAAATTCAGAAGTGTAATCAAGCACATAACATAAGCAATAGTA
chr03	16612135	16612179	AGCCACTCCAAATATCCTGACTTTTCTCCTGTGGTTGATGTCACG
chr03	16764797	16764841	ATTTGGTTTCAAGACTATTGCAGTATTCTCCTAACCTACGGTGCA
chr03	16505798	16505842	CTGGACTGCTGGAGTGACATTTGCTCTCTTTGTAATCTGTATTGT
chr03	16879458	16879502	AAACCCATAACTTCACTTAAAGCATTAATCTAGTTCCATGCATTT
chr03	16754241	16754285	GCCTGCAAGATTTTACTCCGTGCACAACTTAACTCTTTTCTAAGC
chr03	16902206	16902250	AAGCTTGGTCTCCACTCCCTTCGTCAGCGTCACTGGTAATTTGCT
chr03	16768280	16768324	CATGTTCTTAGTTTAGAAATTATAAAACAGATTTGTTAAGCCCAA
chr03	16526030	16526074	AAGCAGCAAATGAGCCTATGAAGAAGATTTGGAGCATCGAATGGG
chr03	16688644	16688688	TCAGATCATAAAGTCATTCTGTTCTTGATTTCACCCGATCAACTT
chr03	16914604	16914648	ATGATCCATAACTACAAATACTGATATAGTTACCATTTGAACACT
chr03	16907743	16907787	GTTAAATGCACTCAACTGCCCCATGTCCACGCTTTCCCCAATCTC
chr03	16937472	16937516	GGAGACTTCAAGCTTATGAGTTATAGGTGCGCAGAAGGAAGCTCA
chr03	16772499	16772543	CGTAAAGAATGGCAAGTGGATAATTATTGTAAGTAGTGGAATGGC
chr03	16871039	16871083	GGGAATGTACCTTAATGTATATTTCGTCACCCTCAGCATTCAAAA
chr03	16949534	16949578	AGCTCAACTAATTGGAGGTGTATTGTTTATGATTGACAAACACAT
chr03	16859719	16859763	TGAACTCACCTTCATAGCATCCTTGATTTCTGCAATGACTAGAGG
chr03	16532478	16532522	ACATATTGTGATCTTGATCCAGAAACCAACTATTGACTGACCTAA
chr03	16503052	16503096	ACTTAGAAACCTAAAAGCTTTCCTAATTGTAGACTTGCAGCAACT
chr03	16869271	16869315	AATTTCATCTTCTCTTAGTGACACTGCCAAGAGGTTTACAAACTT
chr03	16545734	16545778	TGCAAATTTTAAATCAACATGTCAATTTCCGGAAAAGAACTCTCA
chr03	16754656	16754700	CAGAAGAGTATTGATATGTGCCTGTTCTTGGGTGAGTGCCCTCCT
chr03	16844451	16844495	TCTCCAATATGTTGTTCAGATGAATAGGCCTGTAATTTCCTTGCT
chr03	16474440	16474484	AACTAGAGTTGAGGCCAAGTATGTTACGTCACTCTATGGACTATA
chr03	16817173	16817217	CAATGCCAATTTAAGCTTATCAACAGGGAGAGTAGTCTGGAGGAA
chr03	16479259	16479303	AACTATCAACATGAATTAATTCCTTGCCATAATTTTAAAATCGTT
chr03	16552600	16552644	ATAACGAAGGGAGTTAGAAAGTTCAAATACTTAAGGTAGCAACAG
chr03	16820007	16820051	GTGGATGCACAAGAAGTTTCTGAATTAGGACAAGCTGGAAAATCT
chr03	16688157	16688201	TCGAAGAGAAGATAATGCACTTTGAAAGGTCTCATAATTGAAAAC
chr03	16525886	16525930	ATTTATCTGCAGAACTAGCCCAAATTGACAATTGAAGGAACAGCG
chr03	16945774	16945818	ATCTTTGAAAACATCTCGATTGCCCTGTCACCCAACCCATTTATG
chr03	16646404	16646448	ATACTAACCGATATAAAATTAGCTTTGTCCCATTCACCTATGATG
chr03	16763568	16763612	TTGGAAGTGCAAAAGTTTTGGTACGTTGGGTTCTGCAATTATTTC
chr03	16942744	16942788	TTATGGCAGGTGAGTGTGGGTTTGTTTCTCTATATGTTTAAGAAC
chr03	16711708	16711752	AACTATATAGGTTGGTGGTCCTGTGCTTCTTGGCCTTGGCGTTGG
chr03	16902266	16902310	GGTGTCTATTTTCTGGGAATTTACCTTATCGTTTGTTCTTTACAT
chr03	16835841	16835885	GATGAATACCCCGTATATGTCTCTTGTTATTGCTGCATCCAAAAG
chr03	16553844	16553888	TAGTAATCCAAGGCTTCAACACATAAACATCTGTTAGTTCGATCA
chr03	16569566	16569610	TCTTTTCTTTTCTTAAGGGAGATGGGGTGCAAGCAGAACATTAAC
chr03	16837793	16837837	ACATCCCCGTTTTGTCCATATCCAATAATCATTCCATTACAAGTG
chr03	16946462	16946506	CATTGGCAACCATCTCTTTGAAGACAGCTAAAGCCTCCATGTACA
chr03	16946588	16946632	CCTCCGTGACATGGCCCAACTTACCTAGCAAAACAATCATAGAAT
chr03	16946821	16946865	CGTACATACACATCGCAATCAAAACCCATCTTAAATACATGGTCA
chr03	16554424	16554468	CGCAACAACTGAACCTGCTGGCATTGAATTAATACTACTAGTTGG
chr03	16776265	16776309	AAAAGAGTGATATTAGATGTAAGTTAGTTGATAAATCAGATTGTG
chr03	16802623	16802667	TGACCTTGAATCTGTTGGTTTATTTTCCACAGCATTGGGAGCCTA
chr03	16561863	16561907	ACAATATATGAATCTCCTAGTGGTTGCACTGCTCCATGCTCCTTC
chr03	16926746	16926790	AAATAAAACGAGAATAAAATCACGCATGCAAGATCTAGTGTCCAA
chr03	16872317	16872361	TAGCTGACTTAAAACTTCCTCGCCATTGAATACTGTCCCAAAGGT
chr03	16683777	16683821	TTTGATTATGAATTGTAAGACCCTAATAATCTTCAGCTATGCGGA
chr03	16541410	16541454	CCAGCTGTACTCGATCCGATCCCAATCCGAACCAATTATAAACCG
chr03	16547771	16547815	AAAACCCTAATTTTCCGAGTAGATTTTGCTGTTTCTCTCTGATTT
chr03	16594694	16594738	AAACTCATGAGATATGCCGCATTATGGTTTGAGAATCTAAAGAAG
chr03	16583884	16583928	TTGAGAGTTGCTATAGGATGTTGGGTTTTGAATCGCACCTACTTA
chr03	16900000	16900044	TCATCCTTAGATAAGATTCAGTCATCCTTTTGTGCTTATGGAAGG
chr03	16774982	16775026	AAGCGCTACTTGAAAGACCTACTTGTGTAATTACTTTGGTTATGA
chr03	16504446	16504490	TTTGGGGATTCAGAGTGAAAATGATGCGTTGAAGTTAAGGACACA
chr03	16872832	16872876	ACACCCATGTAAGATGATACTCCAACATGAGCAAACAATTCAATT
chr03	16881151	16881195	GCAGAGACAATCAGTGGATATACATGCAACATTAGACTTCATTTA
chr03	16930427	16930471	TCGATTATCTTCCTTGGCCTTGCGTTATCTTCATAAATTTTAGCG
chr03	16708143	16708187	ACTTGGATTCAGGTTAGGGCAAGAGATACACCGTGATGGCAGAGT
chr03	16477180	16477224	ACCACACAACTTCTGAATCTCTAAAACCTATATTACTTGGATTCC
chr03	16686656	16686700	TATCTAGAGATTAACAACAGTGCTCAACTTTTAACATATTCTTTG
chr03	16468384	16468428	AATTCCCTATACCAATTATTGAGGAATTACTAGATGCGCTAGCTG
chr03	16754359	16754403	TCGGGCAACTTGGACTTTATGCTGTGGATTCTTTAGGCTTATGGT
chr03	16882502	16882546	CCAACCGAAGCAATGTATGAGGAGATGCAAATTATACAACCTTAT
chr03	16893887	16893931	GACGCCCAAGAGTCCATGTTCAGCTCTCCATAACTGTTAGTTTAG
chr03	16565840	16565884	TTACAACTAACATACCTTCCATCCCAGCAATCATCGGTGACCTCC
chr03	16931497	16931541	GTGCTTCTGTATTATGAGTATAATGGCAGCTAGAATTGTAGTGGT
chr03	16881339	16881383	TTGTCAAACACAACCCGAATCGTCAAAAGTTCTTCCCAAACAAAT
chr03	16832661	16832705	TTTAAACCCCAACCTTTCTCTTTTAAGTACACTATAATATTGTCG
chr03	16474537	16474581	AACAAACCCCTGACACCAAAAGATCCCATATCATATCTCCATATT
chr03	16912903	16912947	AAAGGAAGGAGGCTGCTGTGGGGTTTGTTGGGGAACTGGGGATGA
chr03	16944731	16944775	ACATGCATGTCAGTAGTTCTTTTCTCTCCCTCCATGTGTACATAT
chr03	16934486	16934530	GTTGACATATGCAGTTTTACACTTTTACTGAACTCAAGTTATAAA
chr03	16941596	16941640	TGGAATAAAATTGATCCTTAACTTATGTTTAACTGATGGATTTGA
chr03	16492079	16492123	TATCTGGCTAACATAATTTACTGAAGAATCAAGAACTTTCCAACA
chr03	16622720	16622764	AAGAATTTTCATCTTTCTGTTCTTCCCTACTCAAAACCGGTAACT
chr03	16933619	16933663	TGTCCTGCGCCATTTCTAATCAGATTATTTGACCGAGAAACTTTG
chr03	16506161	16506205	TTACAATGAGCTTTGCATGTGTATGGTCTGTGTGTCCTTTAACTT
chr03	16592085	16592129	AGGAGGGTTCAAGTAGCAGACGAGTGTAAACTAATGAACTGAAGC
chr03	16690330	16690374	TTTAATCAAACTGCAACAATATAAACCAGCCACAGAATAAGTACA
chr03	16551749	16551793	ATGGGTTTTCAAGGATGTTTTGAGTAGTTCAGATTTGAGCCTGGC
chr03	16855673	16855717	GGTGTTTCCTGATCAGACTTATGAATTGCATACCACAAGGACACC
chr03	16838421	16838465	CGAACAGTTGGCGTGCTTCATTGGGTTGAGAGTTTTGGAAGTACC
chr03	16943210	16943254	TAATCTTTACACAACTCTCCATATTACTGGGATCAAAGATTACCA
chr03	16691834	16691878	CAAAATAAATCACAAACACTGGTCCACTATTGTACACAGTCAATT
chr03	16550404	16550448	GACCCTTATATGAGATTTAGCAAGTGAAATTTAGTAAAACACCAG
chr03	16958619	16958663	ATCAAGTAAAATGTATTGCACGAGACAACATTGAAGAGCTTTGTG
chr03	16550233	16550277	GGCTTTCTAATCTTGGTGGTTACTAAAATTGGAGTTGCTCATTAC
chr03	16628229	16628273	TCAGAACCCGCCACTGATGCTGTTGAAAGTAAATTCCTCTGTAGA
chr03	16825045	16825089	GTGCAGCAAATATGTGGCCGATCCTCTTTGATTACATATGAAGTG
chr03	16955352	16955396	TGGTGATTGTACTGCTACTTCATATTTTGGGGTGCATAGAGTGAA
chr03	16622468	16622512	TATCTAAAACGCAAATAGAACCGACATTTAGAAATCCGTCACATT
chr03	16754548	16754592	TCAGTTGTCACCTTTTCCAACCATGTCAACCACCCTTTCCTTGGA
chr03	16754917	16754961	CGTGATTTCTCTAAAGTTGAATATATGCCAAGTATGTTGTTGTTC
chr03	16909664	16909708	AAGAAGATCCCCTTTTGTTCATTCACTTGACAAAGATGGTTAAAA
chr03	16873377	16873421	GCCATGTCTTTAGCAGATTCACCTTTCAAGTCTTCTAAGGATAGC
chr03	16758189	16758233	ATGTTGTTGCTGTATCATCAGTTTCACAGATAAAGGCAGAAGAGT
chr03	16763196	16763240	TCCATATATTGACTAGTAATAATTGGATTGCATTGACAAATTACA
chr03	16882807	16882851	CGCAGTCAGTCACTTGTTGGAATACTGTTCTGGTGGCCTTAGTTA
chr03	16895167	16895211	CACAAAGAATTTTCAATGCATTGGATGGCTAGTTTGTATCAAGGA
chr03	16528873	16528917	TAATTTGGATTTTGAGGCTTATGGTCCCATGTGATACTTGTCAAA
chr03	16549818	16549862	TTTGTAGAAATTTTCTCCAAATATCTATCCATGTCAGAGTAGTAT
chr03	16883344	16883388	AGACACTCAATTAGTAAATAAAGTTACCTAGCATTAGTGGTGCCT
chr03	16871486	16871530	ATCTCTACTATTCGATGCAATACTTTTGAGGATCTTATACTGTGT
chr03	16562455	16562499	CTTTACCAAGCCAAAAGTATCAGCCACAACAGTGAGTCTCATATC
chr03	16625549	16625593	TTGGATTCCGGGTGAGGTGGTTGGCTTCATTCTACAATCTGGCAT
chr03	16757991	16758035	GGCTCACCAAACACCTCTTTATATTGGACTGATGTTCTCTGAGTC
chr03	16771120	16771164	TCAAAAGTTCAAAACAAAGCCTGTGTCATACATATTAGGAGCGGT
chr03	16503952	16503996	ACTTCAATGCCTTGCGTGGTTTTGCCTGTTAAGGAGTTGGTTAGG
chr03	16959261	16959305	TTCACTAGGAATCAAAATTTGTGGCCGATGAATTGTTCCATGCCT
chr03	16858472	16858516	AATAACCAATGGCTTGAATTTGTAAACGAAACCAATCAATTTGCT
chr03	16856983	16857027	GGTCGGGGTTCAACATCCTTTCCGGTACCTCCATGTCGTGCCCAC
chr03	16758237	16758281	ATTATGAGACATCTTGTGATTCCAATAGATCAAGGACCCTTAAAT
chr03	16503563	16503607	CCGACGCCTTCTACTTCAATCACCTTCGACCCGCCATTGTTGCTT
chr03	16841793	16841837	AAATTAGGATATTATCTTATTCACAAATGCCAACTGAAGTACACA
chr03	16755839	16755883	TTTCGTAACTGGTGGATCTAGATAACTGTGGGAGCACTTAAGAGA
chr03	16763024	16763068	CCATAGGGTGGTTAAACACTACAACAAGATGAACCAGAGGATGTC
chr03	16466827	16466871	CTTGCATCTTAAGGGGCCGGTTGAAATGTGGTTTGGCAGCTACAT
chr03	16848019	16848063	GGGCCCAGTTGATTTTCAGAAGAATGTGGAGTATTGGCAGCAGGA
chr03	16759569	16759613	CAAATATAATAATCCCAAAGTGCCTGACTAGAATATTCGCATTAT
chr03	16503834	16503878	GGTACCCCTGCCTTTCCCCGTTTATAGCCCTGATGATGTGATTCA
chr03	16945651	16945695	AGCTTGTGTTCTTTCACCATGGAATAAAAGTAGTGTCGACCCTCA
chr03	16622588	16622632	TTGTGAGCCGAAGTTTTGTCTCATCACCTGCCACTGACTCCACAC
chr03	16901236	16901280	GTGGAAGCAAGAGTCCTTAATGTCCATTCTACTGTTTGTCTACCC
chr03	16938403	16938447	GTAAAATGCTTAAAGATTTTCCAAAGTAAAAGAGGTTCAAGGAGG
chr03	16478906	16478950	CGAATCATGCTTGTGTGAAGTATCTACGATTGTTTGGACATTTCA
chr03	16859911	16859955	AAAAGTACAGCAAAGATTTCAGGGCATATTACAACCATCAACTAA
chr03	16835454	16835498	AATTTTCGAGTTATTAACAGCAGCTGAACAAAAGTTTGCTTGGAT
chr03	16753039	16753083	CTAGCTGTCTTGTTGAGTTGGTAGAGACACCTTTCCTTGTGATTA
chr03	16924882	16924926	AAGCAAATTATATAATCAGAGAACAAAATACTTACCCGAGGTCCA
chr03	16762652	16762696	CGTGTGGTTGGGCATGGATCATTCGGAGTTGTATTTCAGGTAGAA
chr03	16857867	16857911	AGACATTTATCATTCTGCTAGTTTGCTTGATCAAATACTGAAACA
chr03	16464892	16464936	TAACATCTTCGCCATGCTCATCTTTATGTACTGGTGCAGACATAG
chr03	16761017	16761061	CCTTTCTCTGGGTAATTTGATCTAGACTCCCCGTTGATTTATCGT
chr03	16559783	16559827	TAGCTAATTGAACTTTCTCCTCTTAAACTGTATATCCTTATAGAA
chr03	16761384	16761428	GAGAAATTGTCGATCTCTTCTGGGTTTCCCTTGTAATCCTCGTTA
chr03	16775030	16775074	ATATAATTGCACTGACAAAGACGCGGAGAAACATAACAGCCTGTT
chr03	16870164	16870208	CAGTGAGTCAGTCATCTCCAGGTTTAGTGGCTCTGATTTGGGGAT
chr03	16833775	16833819	AGGATGAAGAGGTGAAGATGGAGCGGTTCTTTGCCCTGATCAGGA
chr03	16612280	16612324	CACTGTTTATCATATCACATGTCTAGCTGGTTGATGATTCTTTAT
chr03	16768705	16768749	CTGTCAATATCAAACAGTTACGGGTAGCATCTTATGTATCGAAGA
chr03	16911059	16911103	TGAGGATGAGTGGAAGTCGCCCTTTTACTACAAGGCAATTGGGTC
chr03	16857495	16857539	AAAGGAGCAAAGGTGAGAGTAAATCCTAGTGAGTTGAGCTTCAAA
chr03	16529331	16529375	TTTGGGAGGTGGAGAAAAGGGGATTTAGATCTAGGGAAAAGGTGG
chr03	16907577	16907621	TCACACCCCACTGCCATAAAACTCCATCTAATTTCTTTCCATTGT
chr03	16465764	16465808	ATGCTATGACTTCTTCACCTTCTCTAAGCTCACTCTGCAAACCCG
chr03	16613733	16613777	AATTTTACTGTTACAAAATAACGAAACTATCATATGGGCATAAGT
chr03	16856869	16856913	CGAACCTTGAGTCCATTTATGTGTTGAAGCCTGATGTCATAGCTC
chr03	16792779	16792823	GAAATCCGGTGCAGTGCTCTTCGATAAGTTGTTCAAATAATAAAG
chr03	16917573	16917617	TTTTGGTGTGAATTATTACCTTTACTTTACATATTCAATCTTATT
chr03	16599913	16599957	CAACACCATGACTGTCTGCTATAAGTGATCAACCATATCTCTTGA
chr03	16684260	16684304	GTTGTTCAAATTGACGCTTTGTTGCAGTACACGTTTATTGATTTG
chr03	16470587	16470631	GTCTACAAATTAAACCTTCCTCCCATTGCTCGAATTCACCCCACA
chr03	16790849	16790893	TAATTAGCTAATTACAAGTTGAGTCATTTTCTTTACAGTGTAAGT
chr03	16888854	16888898	CAAAGGTAACCTAGCATTCCATCAACTCTTATACACTCTTGGTCA
chr03	16896595	16896639	AAAACAAGAGTAAGTAGTCGGTCTCACTTTGTGGAACTTTGCATT
chr03	16774910	16774954	ATTCTCAATCAGATATTTGTGGTCACTATTGCCTCCTTGTTAGAT
chr03	16611845	16611889	GAAAACATATAAGATGTATTGTCTTCCTCTAGCAGAGATGGGTGT
chr03	16888794	16888838	AAAAGGAAACATATCTTGACTAGAAATACTGCTGATCGTGATGGC
chr03	16860626	16860670	GATATGTCATCCTGTCCTCGTCCAAATTCAGAGATTTAATAGTAT
chr03	16848536	16848580	TTGAATTATGAATGTATTTGATTTGCACGCAGGTTTTGGAAAGGA
chr03	16709928	16709972	AACCCAAAAGCCATATGTTCAGCGCCGAGGACTTCAAGTATCGCA
chr03	16507261	16507305	AACTTTTGGTTCCCATTTGTGTAGGTGGATGGTATTGAGAAGCTT
chr03	16959434	16959478	TCGTGGTAACTATGTTCCGGGCACATCTCAAGGGTATGGCTGAAT
chr03	16802169	16802213	ACTCGATTAGGGTGTCAATTAATGCTTCCTCATTGTAACAGATGA
chr03	16929850	16929894	GGTTGGTTTGAGGTGGTGGAATGAAATAAATGATCTGGGTGAAAG
chr03	16933361	16933405	CTGTTGTTACAAGTGATTGCGCAATTTCTTCATGTACAAGAGCCG
chr03	16833197	16833241	AGCAAGATGACAATTTGTTATGTATTGACGAGAGCATGTAATCCC
chr03	16532346	16532390	AGAGTATAGCACATTTCCGGGTTCTCTGATCGATGAATTTGCACA
chr03	16916302	16916346	CTACCATCTTGCGCACTTACATTTAGCATGTTTACTATATTTAGT
chr03	16871877	16871921	TCATATAACTTCTCATAATTGCTTCCTCCAAGGTATCATAATCCA
chr03	16552252	16552296	TTCAAGGTCCTGGTTTCCATGTCCATGTTAGTCTTGGTCGTCTTC
chr03	16847546	16847590	TTTCCTGAAAATTATACAGAAGCAAAATTCTTTGTTATCAAGTCT
chr03	16945251	16945295	TCCCATTTATGCTTGCAAGACTATGTCCTGTATCCCTGTCTGAAA
chr03	16473536	16473580	CACCAACTGACGTACTCTTCCTGTTTTCCCTGTCCACCATTGTTT
chr03	16686197	16686241	AATTTAACACTAGGCATATATACAACTAAACGAAGGGCAAGCGAT
chr03	16915537	16915581	TCCGCTAAATCCAATTCCCTTTTCCTCTCAATTATCCCAAAGTCG
chr03	16882043	16882087	TAGGCTTCAGACTATTCAGATAACTAACTCATCGGAGGTTACCTG
chr03	16687243	16687287	AAAGTCAAGGCATACAAAGATTACTAACTAGAGGTGGGTAACGAA
chr03	16844559	16844603	TATGCCTCATATGCCCCATATTCTCCAGCCACATCCCCTGTTCCG
chr03	16585972	16586016	AAATGACATTTCGGGTGATTTTCAGTTTGGATCGAGTGATTTTCA
chr03	16529194	16529238	ACAATATCGTCATCTCTTTAGTCGTCACTATCCCGATAAATTAGG
chr03	16538576	16538620	TACAAATATAATGTTTTGGCTGTCACTTAAAGGTGCATCGATCAT
chr03	16474844	16474888	CTTCACAAAAGCCTGCAGAAATTACATGTCAAGTCTGATTTGTCT
chr03	16928989	16929033	TTCTCATCTCATGGATCTGATCTCGATCAATTTTCACTTTGTAGC
chr03	16710909	16710953	GCATGTCTGGATCCATAAAGAGTCAAATGCGCAAAGATAGCCATC
chr03	16845538	16845582	AGAAATTAAACATGGTAATAGATTGAGTCTGTATGCTGTGTCTGT
chr03	16820446	16820490	GAAGATCGAATCCCAGAAATCTTGAGTATAACAGATACGAAATTG
chr03	16911215	16911259	ACCCAGTGAAAACCTACATATCTCGATCCCATACTTCATATACTT
chr03	16867605	16867649	CAACTTATTACGTTATTTAGACATCTACTGCATGAAGGAATATTA
chr03	16561727	16561771	GAGACGATCACCCTCCCTTCCACATCATACCTAAAAGGAACCCAA
chr03	16554039	16554083	TACATATGTTTCGGTTTCCTTTATACATCTCTACTCTGCTTACCT
chr03	16505301	16505345	TATCTGCTGGAAAATATAAGTCGCTTGTGTGTGAGATGAGGCAGC
chr03	16843870	16843914	TTGGATTCTCAACCCAATACTAATTCTAATTTGGACTTACCTGAT
chr03	16792860	16792904	CAAAGTTGCAGGGATGGTCTACTACTACTAGTTAATCCATTGCCT
chr03	16914303	16914347	GTCTAATCGGACGGTCCTTGTGCCTGCCCCATCAACGGTGGCCAA
chr03	16946522	16946566	AAGATGAAATTAAAGCACTCCATGAAACGACATCCCTCTCAGGCA
chr03	16623404	16623448	ACTGATAACAAGGATTAGTTGGAATTTGCTGAGGGTTTGGGATTC
chr03	16868430	16868474	AACCAACATCTCTTTGTTAGATCTCTTATATAATATAATGCTCGG
chr03	16868538	16868582	GAGACAAAGAACGCCGGCAATTGTGGACAGAGGAACAGAGTCATT
chr03	16881709	16881753	ATGAAGGACCAACTACTTGAGTACCACCACAAAGGGGAATCCATT
chr03	16473019	16473063	ACTAAATCACAACCCTGTTCGATTAAAACCTAAAATTAACCTGAT
chr03	16899506	16899550	ACAAAGGTACAAAGGTGTCATAATGTGAACAGTATATGTGTTTGG
chr03	16888920	16888964	CTTAGTCATGCAAATCTTGTGATCAGAGCTCCATGTTACTAGAGT
chr03	16859483	16859527	TGGTGACAGAGCAGAGGAACCAAAGGCTTGTTCATTTTAGCTCAG
chr03	16955813	16955857	GTATCCACTCCCCTTTAAGAATAATATGACCTCAACAATGAAGTT
chr03	16814041	16814085	CTGTGTTCATATTCATGCTACAATGTAAAGGATATTTTCAGTATG
chr03	16768023	16768067	TCATTTCATAGCTTCTTTCGGTCTTGTGTGGTTTTGTTCTTAAAT
chr03	16914123	16914167	AGAAGACCACATCACACATAACGTAACACATCAATCAAATTCAAG
chr03	16708472	16708516	TAGGCATATTATGAGAACACACATTCATCAGTTTCCTTCATGCCG
chr03	16469108	16469152	GTACTGCAGTAGAACAGACATCCAATCGTTTTCATCAGTAAGAAA
chr03	16945359	16945403	CATCATTTGCCTGCGAATCTCAAGTACATCATCCCAGTCACCCTT
chr03	16959386	16959430	TGCAATAAGTAATGATCCATGCTCCAGATTAAGTGATCCCGGAAG
chr03	16916446	16916490	ATATATATCTTAAAATCTATTCTTATCATTCTGACATATATAGAG
chr03	16686969	16687013	CAGAACACATGCACAATTTAACTCCAACCTCCGCAGCTGAGCTTT
chr03	16944088	16944132	ATTTGTCTCTCATTGCGTATAGTTTCATTTGCTATTTCTCCGATC
chr03	16630051	16630095	TCAAAGTACAGAAACATTGAACGAAATTTCACCGAAAATACCATT
chr03	16480670	16480714	CACCTTCAACCTAAATCTTACTCAAACTGGCCTGTAATACTGTCT
chr03	16622987	16623031	CTTTGGAGCATTTTCTGGGCGGAGATCCAAGCTGGGGTTTTCTCG
chr03	16891018	16891062	GAAAACAAAGCAATGCTCAGGCGTAGTTTGGAGCTGTAATTGTCC
chr03	16822503	16822547	TCCAGGTCAGATGAATCTATGGTAGGCTCAGTAGTCAGTACCGAC
chr03	16916893	16916937	CGTTCGATCCCTATCATCATCACATTGATCACCTATTCACTTCTT
chr03	16756299	16756343	CAAATTCTGGGCATCCTTTATTGATCTAACTAAAAGTTCAGGGTA
chr03	16566438	16566482	TTCTGTTACTTCTGTATGTTGGATACTTTTATTAGGTAATAACTA
chr03	16944889	16944933	TGCCCAACAACAGATGCTACACTGAACCCATGGATGAATAAGACC
chr03	16774554	16774598	TGCCGACGCACTCCACTTCGAGGAAGGGCACAAGTTGGTGGGGAT
chr03	16888536	16888580	AAGTCATGGTGGCTTGGTTACCCTGCACATAGAGAACACTATTAG
chr03	16491381	16491425	TTTGCATTGCCTTCGCTATTCTTATGTACATATACGATAGATAGA
chr03	16844816	16844860	AAATGCTCCCATGCCTTTTAAACCTGCAAATCAGAATGTGATGTA
chr03	16955304	16955348	ATCATGCTTGGCTTCTATTGCTGTACACTGATATTACCTCCACAT
chr03	16870029	16870073	GGCACATGATCTAGGAACATTGCATTCTTTCTGTTGGATGTTTAA
chr03	16627294	16627338	GATTCTGAGGATTGATTAGTATTTATCTACACTGCAGGCCATGGG
chr03	16814154	16814198	CGGTTCTTTTGTCAAACAAGCAAACGAATGTCTGAATCAAGAATG
chr03	16585700	16585744	GATGAATCAATATATAGGTAATTTTGCAAGAATATTAGCGTTACC
chr03	16755315	16755359	GTACATCTGTAACTCTATCTTATGGTGCGCTGTTGTTCCTCACTG
chr03	16490566	16490610	TATAGGGAGCAACTACAGATGTGACAAGTTCAGGCAAAGGGTGGA
chr03	16591393	16591437	TGTTGTTAGCATCCTGGACTTGGCTTCTTAATGGGCTCTAGGTTA
chr03	16894836	16894880	TCCTATACAAAGTACTGCACATGAAGTATTGATATTTATCGTAGA
chr03	16898677	16898721	GCCCAGTGCTTTACCCTTCTCTGCTCATGTGTGTTGTATCTTTTG
chr03	16901734	16901778	CGACTTCATAAGCTAGATTAATCCGGGCTTTGTTGTGAGTTCCCT
chr03	16820089	16820133	GAACAAACCTCTCATTCTGATAAGCACAATAATCATGAACTCAAA
chr03	16751370	16751414	AGTAACTTTCCTCTTTTATCTCCATCTTCTGTTTTAATCTACATG
chr03	16880291	16880335	GAAGTTCTCCAAGTCAATCTCCATATTCACTTCATTATATAGTTG
chr03	16586383	16586427	CTCTTGGTCTAATGGTGATGACATGACAGCCACTTGTTTACATAT
chr03	16769033	16769077	TTTGATGTGTCGCTGGCACTCGTTAACATTATTCACTGATCTGCA
chr03	16804751	16804795	GACCCAAGTAGTAAGGTTGCTTAGCCGCTTCGACTTCGTGATGGG
chr03	16541764	16541808	CACTTATGGGGCATCGCGGGGATCAGTGATACACATTGTCAAGTT
chr03	16951934	16951978	ATACTTGATCACATAGCACAATTGATTACATTAGACCCCTGTTAC
chr03	16711207	16711251	GATCAACTCCTACCCAACAAATCAATACTTTAAAGACTCACTCAT
chr03	16682292	16682336	AGTTGACAATTGTATAACTACATTGTACTCATCTGTTTGTAAGTA
chr03	16937742	16937786	CCCTTGTGTTGCATCTTCTGATCTAACTGCAAACCATGGACTTGT
chr03	16958679	16958723	CATCTTGCCTTGAAGTCATTAGCTAACTATCTCAAAGGATGAAGT
chr03	16490836	16490880	TGAACTGGTTGATTTTAGTGCATATCAGGCTCGTTGGAATTACTT
chr03	16751778	16751822	TTGATTGTGTTTGTGAATTCTACGTCCAATTCTTGTCGAGTCTGC
chr03	16937117	16937161	ATGCATCCTGAGATTAAGGCTTTGTCACATACCGTAGTTGTAGCT
chr03	16832038	16832082	ACCATTCATTTCATTCTGCACTATTTAGCTCCATACATACCTCTA
chr03	16907647	16907691	AAATATATATAATATGACGGACGAATTTTCTTGCCTTGTTTATCA
chr03	16751215	16751259	TGACCTTCTTGATCTATTTCTTGTCCCAAACTGAACCCAAGTGAT
chr03	16833823	16833867	CCAGAGACATCCGTGATCAGCTGCTTGACACTGGAAAATCGAAGC
chr03	16509107	16509151	TGAGGGTTGGACGGTGCGCTAATGTACGACATCGAGTAGTTGCTG
chr03	16954261	16954305	CACGGGTTCGAACTTTGGAATCAGATAGACAGCCACTGACAATGT
chr03	16820624	16820668	GTTCAAACGTTTCATTGATGCCTCCTCCATACACCATACTGTCAG
chr03	16891641	16891685	ATAACTTTTAACACAGCTGCTCGTCAAGGGGAGGCCAAGTAACCC
chr03	16836707	16836751	GCCACAGCAAGTTTCTCACTATGATGTCCTACAGACTGTGCCTTA
chr03	16707990	16708034	GATAAAACAAAACGTAGATGCAAAATCAGATGGCTACTTCCTCAT
chr03	16851952	16851996	GTATTGGATACTTCTTGTCCGACTGTTTGATATAAGATGGACGAC
chr03	16584646	16584690	CATGATTTCATTCATTTTGACGTTTGGAGCTATACCACCTATAAT
chr03	16477851	16477895	ATGCTGAGGTGAACTGAGAAGTCCTAGAGCCTTTTCGTGTCTGAT
chr03	16901090	16901134	TTCATCAATGGTGCCTGTACTTGTGCTGATTATCTTCTCCTCTCT
chr03	16767412	16767456	AGTTCCTTTTCGATGAATTTCTCTGTCACAGTCACCATTTGTTAA
chr03	16505142	16505186	TTTTGTTTCAATATCAAGAGATTCTTTATCCCACATCAAGTCCTA
chr03	16883084	16883128	AGCTTTGGCAAAATCATCTAAGGCCTAAAGATCATACTCACTCAA
chr03	16818515	16818559	GGAGGGGCAAATTCATGATAAACTAATCCTCGAGTCTGAAAACTT
chr03	16474082	16474126	TATGAAAACTTGGCACGTTGGATCAAATTTGCTTCTCATTATGCT
chr03	16753183	16753227	TCCGAATTGATTCCATCCCCACAGCGTCGTTAGAAAGCATCAAGG
chr03	16711135	16711179	TCAAATTGCTCATTGAAGGTAAGATCTCAAAGCTATTGACAAACA
chr03	16956696	16956740	CTGAGGTGGAAATAAGCATTGATGAAGAGGGGTTTCGAGGAGCAT
chr03	16818346	16818390	TGACGTTCAATGGCAAAATGTGTAGCACCACTGTTAACGCCCAAA
chr03	16477499	16477543	ACTATTACTACTCGGCAAACTGGTAGGTCAGACCCATATGTACTT
chr03	16751586	16751630	GTATGGTATAATTCATCGAAGGGTATGCCTTGCTGTTTATAACGG
chr03	16470700	16470744	TCAAGGCTCCCACACTGATACTTCCTAAATTCCTGAGAAAATTTT
chr03	16553415	16553459	AACTCAATAATGCTACTTCAGATACCAGGCTCGTCATCTAAACAT
chr03	16690484	16690528	ATTCTATCAATCAATAAATCGAGCGGATGAGGAAGGACTAAGATA
chr03	16720303	16720347	GTACCCGATTCTAGACCCAATCCCCAGTTCCAACCGGTTCCAAAA
chr03	16855547	16855591	CAATATCAGGCCGAATGATGACTCTAACCCCGTTATTTATGTTTA
chr03	16552840	16552884	ACCATGAATTATTTCGCATATTTATGTCTAAGTAGGATTTCAAAT
chr03	16918192	16918236	AATAGCAATAAGTAGTTAGGAACAACAAGGAGTGGCGATCGAGTG
chr03	16479670	16479714	ATGAGAAATCAAGCCATAGGTTTTGATGCACGCCAGTTGTTCGAC
chr03	16902569	16902613	CTGTTGGCAGGCTTAGATGACAGAACCTAGCTGAGCTTAGGGTGG
chr03	16590207	16590251	TATGTACAGCTAGAGGGGTTTCTTCGATTTTGTCAGATGGGTGGG
chr03	16845896	16845940	TCAGTTATATATCATGTCTGAATTGGTGTTGTGTATTTATGCTGT
chr03	16776875	16776919	ATACGGAAAATTTAATTGTGATGAGATGACACTACCCCTTTTATG
chr03	16470021	16470065	GTGAGTAACAGGGATGTTGTTTTCATCAGCTCTTTCTGGCAAGCC
chr03	16711067	16711111	ATTTTCCCTTGAGCCACTTGAATATTAATTTTACTATTCCCTTAA
chr03	16567099	16567143	TTGCTGACATTAACTATGAGTTCTGCTGTCTATGGATATATATCA
chr03	16503004	16503048	TAGGCCTAAATATCTATAACTAAATGCCCTAGTGATGTGATGGTT
chr03	16750637	16750681	ATTGGTTGTGAACTTGAGTCTTGCCTACCATTCTCTTCTGTTGAG
chr03	16824147	16824191	TTAAATTTATTTCCTCATTCCCATATTATGACAAGAAAACAACTA
chr03	16552376	16552420	TTTAGGTAAAGTAAGAGCTACAGGGCACATTATTTGTAAAGTAAG
chr03	16928941	16928985	TCGCAATAAATCACTTTGTCTGCAGATTCATGTTCATTTCGCTTG
chr03	16688524	16688568	TTGGGGTTAACTGTTTTGTGCATCGAATATCCAGATCATTTGGCT
chr03	16502321	16502365	ATAAAGTTTTGAAGTGTACAGCAAGTAACGATTATCTGAAGCTAC
chr03	16816032	16816076	TTTCGATGTCTGAATAAAACGCATGTGACCCAGAGCATCCCCGAT
chr03	16685980	16686024	AGACATGATTAAATTGAGGATTGGGGTAGGTTAATGGTTAGATCA
chr03	16930823	16930867	CGTACAGAACTATCTTCAGCACTAAATCCATGCCTGAATAATTGC
chr03	16871955	16871999	GTGTAAGTTCCAAGAAAGCCAATGCAGCAGGATATGGGCAATCAA
chr03	16936334	16936378	TTGAGTCCCTCCTTGCCCCTTACACTTATACTATGCGCAACACCA
chr03	16916845	16916889	CCTTAAGTAATCCCTTTTGCTTATAACTGGTCGATCTGAAACAAT
chr03	16684107	16684151	AACGTCAATTGTATTCACTTTAAATCTCAAGTAAGAAAGGCAGGC
chr03	16626295	16626339	CCATGCCCAGGGAGGTGAGTTACAATCTTCGGAATTTGATTTCTA
chr03	16492313	16492357	CATTTTCATGAATCACACATCGTCCAAGGTCAGCACCGTTGTGGG
chr03	16532852	16532896	TTAACCGAGAAGTTTACAAAATTGCAGTAGTCCCTCTGAGTATCC
chr03	16568592	16568636	TTTTGATCCGTGTCCTCATGCAGTTTCTATAATTAGCTTCTCCCA
chr03	16476222	16476266	ACTGACATTTCCTACTGAGATTTCCTGAAACCCAAGTCCCAATAT
chr03	16643793	16643837	TTGTGTGCTGGTGACGGATTCTGATGGTTGTACCGCTGCTACGCC
chr03	16685051	16685095	AGATTCTTAATTTTGTCACTTCTATGGTTAGTAGTAGAGTATGTG
chr03	16551205	16551249	TCAAAGATGAGGTCAGGAGAGTAGAGCGTGATATCATGGAAGCCG
chr03	16472137	16472181	CTATGGAAGTCGTCACGCACTATATGATGAGCTCGTATCAAGTGT
chr03	16589137	16589181	TCGAAATTGATTCATCGTTGCGAGGTTACCCACTTTCGAGATCAA
chr03	16957713	16957757	GAAGGTTTGAAAGACGTAGCTTGCACACTCTAATATGTCAACTAG
chr03	16900102	16900146	GATGCCTCCTCGTCTTTCAGTTTTCCCTCTGTTTTGCGGTGGAAG
chr03	16483840	16483884	CATGGCCTTAAGGGGATTTTCCAACAAGCAGAAAGAGTAAGCGAC
chr03	16803069	16803113	ACCGCTTTGTTGGAATGCATATGGGAGTAGTATGGAGGAGTCGAC
chr03	16926794	16926838	GTCAAGTGGCAGGCATCACACCTTCACCAAGATCTCACATTTTCA
chr03	16945139	16945183	CCCAGAGTTTCTAGGATCAACTTAAGCGGTCATTTTCATTTTGTG
chr03	16753135	16753179	AGAACTTCGATATGACTATTGTGTTCAAGGACTTCAAACGAGACG
chr03	16909719	16909763	TGCTTAATTTGGCGATGGTTTATTGATTCATCTAATTAAGTGATT
chr03	16944779	16944823	TGCTGCAATTCTCAAATCTTATGTGAAAACCAAATAATCTTCCAG
chr03	16472215	16472259	AGCGTTCAACCCAGGGACGAAATCAGAAATGGAGAGCGGGATGGG
chr03	16478500	16478544	ACAATAACCAAAACTGGAACCCTTCATCAATAATTGCACCATCCC
chr03	16586437	16586481	GCTTGAATCTTTGTGGGCCTTCAATTTGGATGGGGCTCCGGGGAG
chr03	16915329	16915373	GGCATATTCAACCCGACTCTCCACACCAAGCATAACGTTTAAAAT
chr03	16873797	16873841	TGGATCAAGAACTACTATCTGCGGACATCATTCTCCCACAGCTCT
chr03	16817763	16817807	ATTTTGTGGCTATTCGGACTTCAGGCTGAGAGATGTTATCAACAG
chr03	16765330	16765374	CCTACTTATGGGAAGTTATTGTGGGGAAGCAACTTGGCCATTGGG
chr03	16834634	16834678	AAGTATTCCAGGGATTAGGGCCTGATGAGACGCAAATGTGTGTGG
chr03	16890905	16890949	TGAATCCGTCCACAGTTACATCAGATATGCACATTTCTTTTGGCT
chr03	16800940	16800984	CAGCAAAAGACAATGGTTAATATTTTATAGAACTCATGGGTTGAC
chr03	16769770	16769814	TTATGATTGCAATAAGTATCTCAACTGGATGCATTATGACTGTTG
chr03	16937631	16937675	GAAACCACAGTTCACTTCGGATGCTGGTACATGTCGGATTAGTGT
chr03	16532526	16532570	AACAATAGCATTCTTGAAGCATCATCCACTATTAATCCAGGATCT
chr03	16792329	16792373	AGGGTAGTGGTGGATGGTGTTGTTGCGGCGATTTGATTGACTCGA
chr03	16834266	16834310	AAAGAGAGAACTATTTCAGAAGTAGAGGTACAAGTCTGTTAATAA
chr03	16887694	16887738	ATAGAGACAAAGTCAGAATACAGAAGCCAACTAGTGCAGTTAGGA
chr03	16825091	16825135	CATTTTCATAACTTATTGGAGGTATTTGGTTAGATATTCCCATAG
chr03	16471192	16471236	TGATTTATCGGGGCCCTCATTTCTAAATTAGGTGACCTGCTTGAA
chr03	16880718	16880762	GGCATCTAAACTTATTACCTCTTGAAATCTATGCCTTAACTGCCA
chr03	16895227	16895271	GCGTCAATTTAAGAAGTGTGTTATCTCAATGAAGGGAACGGTCAT
chr03	16912302	16912346	GATCTATGTTGTCGTACACCTGAATGTCCCCGTCCAAGTATATCA
chr03	16556644	16556688	AGGTTCAATTCTCCATCTCCCTATTGTATTGTATCACCTTCGTAG
chr03	16579822	16579866	CGACCCATTTAATACAATTTGTGGATATTAATGTCATAACTCGAG
chr03	16581594	16581638	AGCCTTCCCCTAGAGTTTGAATGCAATACCCAAGATATTTTATTC
chr03	16857581	16857625	TGAGAAAGAGAAGGGTAATGTGATGGATGCAGAAGAGGGTTCACT
chr03	16554305	16554349	TCGCCAACTAGTTTAATTACCTTCTCATATGCCACAGGACCTCAT
chr03	16912081	16912125	GTTGAGGAGATCATGGTAAGTCGAGATGCTGGGCTCAAAGACAAA
chr03	16691136	16691180	AACAGACAAAACCAACAAATGAACCAGTAAAGCCTAGATCTAGTA
chr03	16871730	16871774	TGGAAGGATCTGAAACAAACATGATGAATTACTAACCACAATAGT
chr03	16898340	16898384	CTTTTGCATTGCTCGAGTTTTGATCAGGATTTCGGGGTTTCGTTG
chr03	16924704	16924748	CCGCAATGCTATGAGAAAAGAAAGACTGATGCATAACCGTCCCAA
chr03	16816560	16816604	CAATTGCATACACCACAAGTAAACTTTATTACAAGTCAAGTCATA
chr03	16958944	16958988	CACGTGATGGGGAAGGATAATGATGAAAAGGAACTAATCGTGGAA
chr03	16625609	16625653	ACATAACTTCGGCTTCCCACCTTTTGCTGCCATCCCTTTCTTGAT
chr03	16686860	16686904	TTTTATCTTGTTACGATGAAAAGGCGAGTTGAATATGCAGAATGG
chr03	16856725	16856769	TAACAATTACCAATTCTGCCCGTGAGAAACTCTTGAATTACATAA
chr03	16761837	16761881	CCTGCTTCTAAAATATAATTGTCATTACTTGTATGAGTTACTGAG
chr03	16830044	16830088	GATAGATCAATTTATGTCAAGTGCATGTATATCTGAACGACTTCT
chr03	16478390	16478434	ATATCAGAAAAGAGAAGAACAGACATATAAGCAGTACAGAAAGCA
chr03	16551253	16551297	CAAAAGCAGGGGTGAATAAGGATTGCGAGCTGAGGAAACTTCTAG
chr03	16758770	16758814	ATCTTATTCTTTGTTACTGGATCAAGATTGCACTTTTCATGGATG
chr03	16529409	16529453	AGGAAATTACAGAACGTTTGTTGTTGCCTCTCCCATGCACTGCCT
chr03	16941311	16941355	AAGGAACCGTTTCAACATATGTTAAGTGTGATCGTCTGGCTGATA
chr03	16473347	16473391	AATATGAACCCTTAGTGGAGAAGTACATAAAAGGAGTTTAACTAA
chr03	16892539	16892583	CCTTACAATGTTAAACTCAAAGACGATAAAGATGATGGAATTGCT
chr03	16860746	16860790	AATAACAAATTTATCCCTTCTGAATTTTAAATTATTGAGAACTAA
chr03	16553559	16553603	TTAACCATAGGATAGTATTAACCAATGACCCAACTGTTTGTGCAT
chr03	16682870	16682914	TATAACAATCTACTTATTCTAATGCACACGTTTTATTCAATGAAT
chr03	16924271	16924315	AAGTTACTTCCAAGGTTGCATCTTTCCCAAAACAAGTAGCTAGCC
chr03	16936604	16936648	TAAAATCTTTGTTATATCTAGCAATTTCTTTAATGAACCTGAGTG
chr03	16490475	16490519	ACAGTGTGTGGCCATTGCAAAGAATGTCGACAAATTTTCTTATTT
chr03	16943590	16943634	CATGCTACTGACATCGGCTTGAATGTGAATTTGGTTATCAAAATT
chr03	16911107	16911151	GCTAACACTTAACACAACTAAGTAGTGACAACTGATTTTCATTCG
chr03	16905147	16905191	GAGGAGATCATGGTAGGTAGAGATACTGGGCTCATACACAAACAT
chr03	16901024	16901068	AGTGGCTGATATGTAATTTATCTTGTGTATGTGGATCACTTAGTT
chr03	16832253	16832297	TACAATTATTCTAACGGACCCAAATTCAATTCTAGGATGATTCTA
chr03	16532592	16532636	TGGCTTTGGTTAACTTTTCATGAGACGGATTGCCCCAATTTGTCC
chr03	16564662	16564706	TCTCTTTCATCCTTTCCAGAGCGTTTCTAACAAGTTAAAACAAAT
chr03	16761659	16761703	ATTAGATGTATGAGTGACTGAGCTGAGTTAGAAGAGAAATGGCTT
chr03	16764546	16764590	CTCAAAATATCTTTTAACATTGCGTGTCAAATCGTCTCAGATTTT
chr03	16488791	16488835	GGTATTCTCCCAGCTCAAGGATTAAATTGTAGTTTCTGTAGCAAG
chr03	16958835	16958879	TCAAGTATGCTTCTAGTTCCAGTTTCTTCATCGCCTCAGTTTAGT
chr03	16915817	16915861	TAGGGTCAAACTTAAAGGCTAATAGAAGGTATTGTGAGCATCTTC
chr03	16584115	16584159	TGTGCTTCTTGAAATCACAATTAAGGATGTTGACTGGCTTCTCAT
chr03	16837392	16837436	CATCTGCTAATCCATGTTGTGCATAGCCTGTGATAATAGAATTCC
chr03	16822391	16822435	CTGCCAAGTAAAGTCTGCCATGAATTGAGACATATGGGTCCCACT
chr03	16951065	16951109	CGGGATAATGGATAAGAATTACTCAACTATGACACAAGACGTCAA
chr03	16903755	16903799	TTCGATCCTCTAGTTCATACAATTCATGCCATATGTGAGCAATTG
chr03	16768216	16768260	ATGTAAGATTGACATTTATCTGTGGTTGTGCTTTATCTTCTCCTC
chr03	16776125	16776169	AACGAAATTTTCAGTGATCCAAGTTGCACAAGGTCTGTAGATCTG
chr03	16860935	16860979	TCTGGGGAATATGTGGTTTGCTCAACACTCAACAGAATGACTTGG
chr03	16827155	16827199	GCAATAGAAACGAGAGAATTCATTGATTAATCGGCCATACGACAT
chr03	16911481	16911525	TCTGCTCGGGTTTGTAATCAAGGGACTCGTCGTTGTATATGTCGA
chr03	16824885	16824929	TTTAAAATTGATTAACTTCATCCCCATCAACGATTACAATACAGT
chr03	16870463	16870507	CAGCTATGCAACATGTGATATCGTTCCCTAGGCCAAGACTTAGAA
chr03	16844254	16844298	GAACTTGTCATACCTACCACTATATACCTGGCATTATTTAAGGAA
chr03	16818154	16818198	ATATCTCCATCTGAAGGAATAACAGGGACTTTCTGCAGGATATCA
chr03	16775846	16775890	AACAAGTATATGTGCAATGGTAATAAGAGATTTTGGTGATAAGTG
chr03	16563484	16563528	ACTCATATAACTAACTTACAATTTACTCAATTAACTTCTTTTGGT
chr03	16476174	16476218	CAAACAAAGCCAAGGAATTTTGATTCAGAGGTCAGCTTACCATAG
chr03	16939625	16939669	TATTCTTTATAAAACCCAGCAACCATTCATGTAATAATCGCACGG
chr03	16768485	16768529	TGTGTTCTTATTTTAGAGTAAAGGATTGGAGTAAAATTGTACTGG
chr03	16492498	16492542	TTTGGGATCAACTATACAAATGATATGCCCCTTTAATAACCATGT
chr03	16710659	16710703	AAAATCTACTTTTGAAGATAGTACCAATAGAAGAGATTATCAAAA
chr03	16906374	16906418	TCGCCTTTCGCAAACCCTTAGCCAGCCCGACCACTCCTTTGACAT
chr03	16936081	16936125	CTTCTTGTGCTGGAACTTATCAAATTGTGCGTGATGAAAGTAAGC
chr03	16904110	16904154	AAGCTGATTATGTTCCGAGTCCTAGGGTGAATTTGATGGATGATT
chr03	16906482	16906526	CCATGGCAGTTTCAAGTCCATTCATCATCTTAACAGTAGCCATTG
chr03	16471944	16471988	CAATCTTTAAGGTAGAACTAGAGTAGCAAACAGACTAACAAGCTT
chr03	16844914	16844958	GCTATCAGGATCCAAGATTTACTTATGATGGAGTGAGGTCCCCGG
chr03	16959195	16959239	AACTTTGGTGCTGTTATGATCACGGATAAAGACATTTTCATAGTA
chr03	16934937	16934981	CTCCGTAGATCTCCATTTTCATGCTCAACTGTCAAAACCTCAAGC
chr03	16579743	16579787	GTTGCGAAATTAACACTGACAATATTTGCTTCACAGTTCGATCAT
chr03	16930527	16930571	TGGAATATTTTCTTTGATACGGTTGCAAGCAGATTATCTTCTAGT
chr03	16858910	16858954	AATCCTGCACATTTCGTAAACTCAGTTAATTGTTGGACCACTAAT
chr03	16566852	16566896	ACAGACACTGCGGCAATTGAATCTAGCAAAATACAAGTAAACTGC
chr03	16861633	16861677	TGAACATAACTGGAGCTTCTTCACACCCACAATTGACACCTCCCA
chr03	16477246	16477290	ATCCATGGGCATTGAAACACACATATGATTCACACGTCCAAATTT
chr03	16490778	16490822	ATGATATCCACCATGTTTAAGTTATGCTAAATTTCTACTAGGTTC
chr03	16855481	16855525	CAATGAGCTTAAACGTGCCAATTTCTCTGATGTCGATGAATGGTA
chr03	16506048	16506092	TGGCTTGGCAAATCTAGCTCACCTTTTGGACCTTTGCTATTTTCC
chr03	16958896	16958940	GTGTGTTTGAAGTTAGATGATCTTGGTGTCATTCCATAGAAGAAC
chr03	16626665	16626709	TTTGAAGATCTCTGTCTATTTGTAATCCTATCGCTGTTGGGACTT
chr03	16841743	16841787	GTCCAACGATAAACTCATTATGATCAGTCAGTTAATAAGCGAAAT
chr03	16913629	16913673	TAATGAAATGGTTTTGGTTAATTCACAAGCAGCCTAAATAAAGTG
chr03	16639197	16639241	TCTAGTGTCACACATACCCAATTATCACTACTGGCAGAAAGTCCT
chr03	16639462	16639506	AATGAAAATGTATTTAAGCCAAAGTATGCCAAATTAGGAGTATCA
chr03	16915383	16915427	AGTAGTATCCTCCGCACAAAACTTAATGTCCGACTCATATACGTC
chr03	16745746	16745790	AAGTGCATCATGTACAACAACTGCAACCTGCCAGTACAGTGCATT
chr03	16757309	16757353	TAATTTGGGTGGTTAGATTAGATATAATTCAACGCAGCTAAACTT
chr03	16858197	16858241	ATCGTGGTATTTACAATCTTATCACACATACTTTTGACATGTTCA
chr03	16836797	16836841	TACCCAGCTTCCCCTAACTTTCCATTTAGTTTCTCTAACATTCTC
chr03	16901302	16901346	ATGACATTGACATGCGTACACAACACCTGCTCAGTGCTTAGTGTG
chr03	16532025	16532069	GTTCTTTTACCTAGCATTTGTGTTCGCAAGTTTCTTCCTTCCGAT
chr03	16720482	16720526	CCTGTTTATCTTTGTTTAAAATAACTATATCGATTTACCTATTGT
chr03	16766195	16766239	AACGATCCTCTGTTCTCTTGGTTTCTATCTCCCTAACTGATTGTA
chr03	16837733	16837777	GCACTCCACGTCCACCCATCTCGCGTTTTCATGTTATCAAATGTT
chr03	16888043	16888087	TTCACTTGAAGACAATCTCAGGTTTCTATTCTATTTTGGCTCATC
chr03	16860803	16860847	AAGGAGAAATCATCTGGTTCACACTGAAAACAACCTATCCTTTGC
chr03	16564323	16564367	AAGCTTTCAGATGCCCTTGCTGTTAGTTATTAGAATTTACATTCC
chr03	16928737	16928781	TTGAAGGAAGAAGAGAGACACAGTTGCGATTTTGGTCTTGGGGAA
chr03	16710963	16711007	GCGAAATTTGCTTCTTGTGGATATGGTGATTCATAATCCTGTCAA
chr03	16901462	16901506	TATCCTTGGTCGGGTGCATTTGTCTCTGTTGTGTGAACGTGGACT
chr03	16467857	16467901	GTGGAATTTCAAAAGCATTAAAATGGGGTTCTCTTACAATGGGAG
chr03	16946102	16946146	CTGAGAAAAGATTATGTTGAGCATATCCTGATATCATCGAGCTCC
chr03	16824997	16825041	TTCATAGATCGCCAATTAAGTTGTGTTTGACAGTTTATATATTAT
chr03	16915925	16915969	AAGTTTAAGCACCAAGTTACAATGTTTTCTAGGTTGTTCATATGC
chr03	16504596	16504640	CAATGACGTTGATGATTACTATAGATTCAGGGACGCAGTTAATCA
chr03	16821377	16821421	AAATTCAACTCGGCTAGCCAACTATCAATGAAACTTAGTTACTTA
chr03	16708665	16708709	TTTAAGTATATACGAGTAATATAGCTACGTCAACAGAAGAGAACA
chr03	16503898	16503942	AAAAGGGCTAGGATTGAGGATAGACGGGTTAGAGTGGCTGTGATT
chr03	16941032	16941076	TTAGTTTAGCAATAATGTCTATTGTTTGTACCTACCTGCCTTCTT
chr03	16590577	16590621	AAGCAGAAATAAAATATATGGTCTAACATTTCGATTAATAAACTC
chr03	16860454	16860498	TACCACACTTCTTCTTACATAGAAATATGGAGTGAAGTATTGTTA
chr03	16752760	16752804	CTAAGGATGTGCAGTTCTATGTTGAAGTAATGGAAGTGGTTCAAA
chr03	16505900	16505944	TGCATTTTACTTAAATTGAGATCAGAGTTGATTTTGAGCTTAAGG
chr03	16868897	16868941	AACTTGCCAACAACTTGTATTCGTTAATAAAACATCTTACCGAGT
chr03	16507033	16507077	ATATTGAAAATAATTCTTATCTTAGTACCAGTGAAAAGCGTTGCA
chr03	16957615	16957659	AGTTTTAAAATTGTACTATGACACCATAATCAAATGTGGATAACA
chr03	16868666	16868710	TTTTGGGCCAGGGGAGATTTGGTTTATGGATTTGTTCGGTGCATA
chr03	16944409	16944453	GCTATTATGCTGAGATCAACGGCCAAGAAAATCTCTACAGTTTAC
chr03	16903011	16903055	TTTCCTATTGAAATCCTTTGAGGGTATGGCAAGATGTTTTGTGAA
chr03	16505229	16505273	TTTAGGCATGAAGACTTTCCAATAAATCCGTACACCTTAGCTACT
chr03	16775135	16775179	TTATTTAATTCTATAGAGTAATCTTTGCCATTTGATAGCCTCTTG
chr03	16822455	16822499	GCTGCTACTGCTCTAAAATGCCTTTTGTGAGGGGTCCAATAAGAG
chr03	16611595	16611639	CTCGTGAACAAATTCTCTTTACAAATTAGTGGATGCGCATGAATG
chr03	16763928	16763972	GGAGTTGACCAGCTTGTTGAGATCATAAAGGTAAATATTTTGTGG
chr03	16491857	16491901	CTTCATGTCCATAGAAGAGAAAGTAAGAAGCCCGCTTATTAAACA
chr03	16845174	16845218	GCAAAGTATGGCATAGTTAATCTTTAGTCTTGTGCGTGCTGTTGT
chr03	16507507	16507551	CCTCTTTCGGACTTGTCTCGTAAATTAGTTGCCAAGTAGAACATT
chr03	16870821	16870865	TTGACTTAGTTACACACAATCGATAATTTGTCAAAGAGAAGTAGA
chr03	16834538	16834582	ATAGGGCAGGATTAGTATGAATAAGTTCCAGCTTCATTTTAGCAA
chr03	16757033	16757077	TTTAATGGAATGATGGAGTAGGACTGGCCCTAGCAATGCATATCC
chr03	16891689	16891733	TCCACAAAGAAGATTTGACATGAAACTGAAACTCACCTCCATCAA
chr03	16568410	16568454	CTGGATTTACAGTTCAGCATTTACTTTCCCATGTAAGTACACCTC
chr03	16939507	16939551	AGGGAAAGGCTGCGGTTATATTACAGGGAACGTTGTTGCTAATCG
chr03	16626217	16626261	TCAGGTGTGTCGATCCAGACTCTGAGAAGAGACCGAAAATGGGCC
chr03	16835658	16835702	CACATTAGGCTATTGTTACGAGTTTCAGATAGTGTAATAGATTAA
chr03	16773950	16773994	GAAGGTGTATATCCATCGCTTTCATTTGCTGACTGTGGCTGAGCT
chr03	16645332	16645376	CACCACAAAAGAAAAGCAGGAGGGGCACGAAGATAAGAATGGATA
chr03	16751418	16751462	CTGTGCAGCTTGTACTGATCAATGCTACTGCCTGTGGTATTTTGC
chr03	16901866	16901910	GTTGCATTTCTAATAATCTAATGTGTATATTTTCGTGCTGGTTTC
chr03	16767520	16767564	ATTATATTGGGTAGCGCGAATAATCTTCTAGTTACGTCATGCTTT
chr03	16690430	16690474	ACAACGATCAGCAGGGAACACAAGCCAATTTTACAGATCCGGGGA
chr03	16955405	16955449	TATTTGACCCTTATTACCTTCACAAAATCTATCTTGGGCTACGTC
chr03	16584840	16584884	ATAAACTTTAGTGATTAGTAAAATCTCTACAATATCAAGAATCTT
chr03	16465601	16465645	AAAATGATACATAAAGAAAGAGATCATACACATTCTTATATAACC
chr03	16773648	16773692	AACCAACCCAAGGAACTCCCAAACAACTACATGCTAGCTCCAAGA
chr03	16955882	16955926	TCTAGTGGATGCAAGTGAAATAAAGCCTTCAAATCTAGTGCTTAC
chr03	16505403	16505447	CAGATTTAGCTGGTGAGTATGAAAGGACAATGTCAGTGTTTAATT
chr03	16912565	16912609	ATTCTCAGGCGGGTAAACGGGTTCAATCTCTCTGACAATACACCC
chr03	16626761	16626805	AATCAAACCAAATCGTTGCCTTTAGGTCCACCTTGGTTTATTCCA
chr03	16853030	16853074	TCTCTTCACATTCAGCTGCAAAACCATAATTCTAAAGAAAGGGGA
chr03	16624697	16624741	TGTCATATAAATCTATAAATGCCGATTAGTGTCTGGTGTGGTGAG
chr03	16882901	16882945	CTGGACTCTATTTCCGATGACAAGCATAAAAGACTTTGCAAGAGA
chr03	16768645	16768689	TCTGCTAAAGTCCTCTTAGACCTGTGTTTTAGATTCATTTGCTTG
chr03	16939023	16939067	ATTGAGTAATTTAAGTAGTAAGAGTCATACTATAAATATTCTGAT
chr03	16490349	16490393	GTCCATAAATGTCATATGATATGTAATGTGCGATGAAAACAAAAC
chr03	16480274	16480318	TCTTAAAATCAATCTATATACCTTTGGTGTTGTCTGTATCTCCTC
chr03	16861206	16861250	GACTCCAAAATATGACAAAGTCTAATGGGTGTCTGATTACAGCTT
chr03	16472077	16472121	TGCAAGACCGCAAGAGTATAATTTCCTCATGTAAGAAACACGCTT
chr03	16564919	16564963	ATTACAGGATAACCAGACAAAGCTAAATCTGCTCAACCGTTTTGC
chr03	16887514	16887558	ATAGCAGCATCAAGTAACACATTCTAACTCGCAGCCAGTTGATAA
chr03	16551670	16551714	ATGCTGGAATGAGATTTAAGATATTCGAAATTGTGATTATCTGAT
chr03	16772607	16772651	AGTGTTAACTCCATCTCTTTGCAGTCACAGGTATCTCCTAATTAC
chr03	16479488	16479532	CCAGTGAATTTGTTTACTAGAAGTGCTTACAACATAAAATCTTGG
chr03	16942816	16942860	TCAGTCTCATGTTTTAGCAACCCTTAACCTATTTCGTTTGTAGTG
chr03	16935870	16935914	ATCTAGCTTCATCTTCGTGTCTGGTAAAGTATCAAGAAAGGGGTA
chr03	16533481	16533525	GCCTGGATGACTTGGGTTTGGCTCGCCTTGTTTACACGCCTAAGT
chr03	16804459	16804503	TCAATGGATGAGAGTATATCAGATACGGTCAGGTCCAGATAACTA
chr03	16531871	16531915	TTCAAGACCAGGCTTCTGTAGGAGTTCAATGCTGATTGGTGTGGA
chr03	16910037	16910081	ACAAGTTGTGTGTCTGCCTCACTCCTAGGAAGTTTTGATATGGGA
chr03	16844992	16845036	GTCAATCAAGGCCTGTGACCAACAATACATTCCCATCATCAGTCT
chr03	16945445	16945489	TATTTGGTTGCAACTCAATTAGTCTCCTTCCAACCCTTCCGCCCA
chr03	16957989	16958033	ATATGAGGTGGAGAGATGCGTTCCTTTTAACTTGATTGTACTGTG
chr03	16936382	16936426	TTTGAGTTGTAAATTGTCGGGTCATCAGTCTCAGTTAACCAGTTC
chr03	16547947	16547991	TGAGTCTGCAGTCAAAACTAAGTGTGTGCTTTCGATTCACCTGGA
chr03	16580698	16580742	GAGTTTATGCTCGACTTGACTCAATTTCAAATACACCCGAACACA
chr03	16818599	16818643	GAACAGATAGCAGTATATCAATATATCAGAGGCTATACACCCCTT
chr03	16836846	16836890	TCAAAGCATAATCAGGATGGGACTCACTATCTACACCGGTAAACA
chr03	16911865	16911909	ACCAACATACAACTTCTAGTATAAACTATCACTTTCGCGGGATCT
chr03	16769705	16769749	TTTTGTTAACATGGGATAGAAAGATGTCTAGAGTGGAGATTGGTG
chr03	16944835	16944879	TCTTCATGGTTCACATCATTGGTCTTATCTTTGCTGTTTATGGAT
chr03	16898008	16898052	TTCCCATTCCCCTTTTATCTCAATCTGTGGAAATTCGGTGCTCAT
chr03	16850780	16850824	CAAAATAACTCTCATTCTGAACTTGAAATTCTCTCATTTAAGCCG
chr03	16943075	16943119	AAGTCATGATGTCTTAGCAAGCTTACATTGTCATGTTGCAATTGA
chr03	16929349	16929393	GTTTGTTTATTAGTGGCGACGAACAACATAGAACTTGACAGCTTG
chr03	16720924	16720968	GTTGGTGATACAAATTGTTAGATGTTGGAATAAGGTTTCCGCATG
chr03	16893160	16893204	CACTACTCCATCACAAATGAAATATAACACCGGCTACCATTGACC
chr03	16873896	16873940	AAACACTCGATTTGTATATTACACTCTTAACTAACAGATTCAATT
chr03	16926664	16926708	TGCTAGGTCTAATTACAGGTGTTGATAAACTAATAACTAAATACG
chr03	16804913	16804957	TTGTGGCTATTGCTCAAGTTTCAGCGAACTCAGTCTTTAATAAGC
chr03	16888968	16889012	TATTATTTAAGTTTATTCCGGCTTTATCCAACTTTTATGTTTGGG
chr03	16884010	16884054	TTTGATATTCCCAACCAATGCAGATCAGTAAAGAAAATGCTACAT
chr03	16772222	16772266	TTCGATCAGATTAGTGTCGTTACATTTGCCCCTCTGCTAGATGTG
chr03	16917449	16917493	ACTAGTCAATTGTCCTAAAAGATATTGCACTTGTACCTGGATTGG
chr03	16852896	16852940	TGAAGAGAAATGCTACTCCTCCCAGTTTCTTTCATTAATTTCCAC
chr03	16898938	16898982	GAGGTTAAGTGGTAGGTTAGCTTCCTAATAACTTTCTTTGTAAGA
chr03	16569994	16570038	CTAATTTTGTTGTCTCATAGTAGAACTAGTAGAGGACGTATCACC
chr03	16767364	16767408	AACTCTCTCTCCTTCTGCTCCCTTGTCTCTCGTGGATTATCTTCT
chr03	16847453	16847497	AGGGGACAGACTATAGCATCATCTAACGGAAGCCTTGATCAGAAG
chr03	16938085	16938129	GATAAACTCGAAGTGAAGAACATAGCGAATCGACCTTACAAGGGC
chr03	16845803	16845847	CAGTCCTCCGCAAAGAACTTTTAAAGAGGCAGGCAAACCCTAAAG
chr03	16564614	16564658	TCCTTTGCAGATTCATAACTGTTCATGCGCTTCTTCAAGGACCGT
chr03	16474724	16474768	AATGAAAGTAAATATCAAGTGTTATATTATGCCACTGTGCCATCG
chr03	16472518	16472562	AGACTGTTGCAATACCTTGTCCAGTTTTGAGAATGTACTGATTTT
chr03	16815984	16816028	CTCTGGCTTTATCCTTATCCTGATTCTACGCCCTATTCAAAACTT
chr03	16581014	16581058	AAAATTCAAAAGAGGGTAATCTTCACTAATCGATCGGAGAGAATG
chr03	16549330	16549374	AGTGGAGGCAGCAAAAGTTAATTTCCTGGTAACCATCACTTCATA
chr03	16476832	16476876	AAGTAATTCTTCAAATACACTATTTCTCCATCTGAATCACCATGG
chr03	16774028	16774072	TCTCTTTATCGACTAAGTGACATCTACCAACTCTCAATTTCACCT
chr03	16565579	16565623	GTTTAACAAAACATATGAGCTGTGAATGCAAGGCTTCATTTACTG
chr03	16766346	16766390	TCGTGGGTATGGCGAAGGGGAAGTATACAGTCATATTAAAATCCA
chr03	16935140	16935184	ATTTCCCTGATTTCACTTCTTTCATCGTTTCCTCTATGGCTAAAT
chr03	16582058	16582102	ACTCTTTACTCTTTAGTAGGCTCGCCATCATAAGCAAAATAAGCA
chr03	16570177	16570221	CAATACTCGTCCTCCCTCTGCGATCATGAAGAAGTATTGAAGTAA
chr03	16478203	16478247	AAACTGTAAAACATAATGGAGGAAGAATCAAATAGGTGCCCAACT
chr03	16954834	16954878	TCGAGTCTATTCAAACCCACTCCTAGACCCAACCACATCCCTTGG
chr03	16949177	16949221	ATGAGTGTGATAAGTGTGTGGATGTGATGTCTTCCTCTCGCTCAG
chr03	16892989	16893033	CTATAATTCCAATTAAACGCATAACTCAACCCATTATTCCGACTT
chr03	16585395	16585439	ATTTTATGTTACTCTTGTCTTTATATTAAGTCTATAGTTGGGTAG
chr03	16904314	16904358	CAAAGACTTGATTCTCTCACACAATAGTTTACTGATTGTTGATTA
chr03	16959596	16959640	GCATGTATAGTTTAATACTGTCAAGTTAATTTCTTCAGAAGAGCT
chr03	16585193	16585237	ATCGTTGCCATTCATTGTCGATTCATACTCTAGAGAACTTTACGT
chr03	16553505	16553549	AACTTTGCCTTTCATATCGAACATTCAGATTCCACCACTCAGAAA
chr03	16565633	16565677	GTAAACTTTCAATTATCCATCTCTCTAACTGACGACCTCAAGTGG
chr03	16857363	16857407	AATTACCCTGCTATTGTGGTTGCCCCTAAAAGACAAGTTGAAAGG
chr03	16822028	16822072	GTTAGGGTAAGCTCAATCCATTCTATGTCTGCCCATTACCATCCG
chr03	16529633	16529677	ATTATTATATGTTGATTCTACTTTCTGCTTATATGTTGTTCAATA
chr03	16504756	16504800	TGAAATGGTTAGTGACTTGGAACTGCAACTCTATAGTATTATCTG
chr03	16958439	16958483	CTATTCAAGTTCCGATACATCATAGTCTTGGTGAGGCATTTGAAG
chr03	16861157	16861201	CTAATCAATGTTAATCAGTACCGACGATTACCAAACCAGATTCAA
chr03	16720685	16720729	AAAGCTGTGAAATCTAATTTGATTAAGCTAGGCTCATGGCACGTG
chr03	16532948	16532992	ACTATCTCAAAAGGCATTTTCATCCTACGATCACAATTCCCCTCC
chr03	16956898	16956942	TTTCAATTTGGATGAGGAAGTTGATGCTTATCACAATGATGGTTG
chr03	16908362	16908406	TAAAACATTAATTTGATTTCTTGGCTAGCTCAATGATCTTGTGGC
chr03	16909781	16909825	GCCACCTTTGATTGAGTAGCCTGAATTAATGCTTTTCTTACCACT
chr03	16555675	16555719	GGTTGGAGTATATTTTGGGAAGTTTGCGGGGTTTGTTATGGGAGT
chr03	16612018	16612062	GAATTAAAAGGTAGTCTTATCATCCTACATTATTATTTGTCAGAA
chr03	16562155	16562199	AAAGGAAAAGGGCACTCGTTATCTCAGACAAATAAAGCAGGATTA
chr03	16774343	16774387	AAGTTTGCAAATGACTCTTCTATAGGAACATCGTAATTGCATTTC
chr03	16780627	16780671	AACTAAGAGGCATAGAAAGCTTTAGAATCACAGAGGGTTCTGGGT
chr03	16869631	16869675	AATGCATATTGTGGGAATACAGATCGTTGAGGGGAATTCCAATCG
chr03	16772673	16772717	AGATAACTCTATCATGGTTTAGGGAAGGCAGTGAAGGCAGTACTC
chr03	16958316	16958360	AATGGAATAATTTCATGAGAATTGGTTTTAGAGAATTGTTTGAGA
chr03	16817101	16817145	GTATACGTAGTTGCATACAAACCGCCCTGCATCATTGGAAGTCAT
chr03	16563888	16563932	AAATTCAATCGAAAACTTTCCTCTATGGTTGAGAAAGAACCTTTT
chr03	16572359	16572403	ACTTGCCAAACTTCAGTTGTACCAAAGACAGACACAAAGTAGCTA
chr03	16933691	16933735	CAGTTGCAACAATTCGCCACTCAGACACTTGCATCTCGGGTTACA
chr03	16933930	16933974	CATAAATTCATTACATGTATACGTTATCAAATATAGCTTAAAGAG
chr03	16897439	16897483	TCAGTAGTTCCTCCCCGAGCCTCAAACAAGAAATCCACTGCCAGC
chr03	16476452	16476496	TTGGCTGAAGAAACCAGAAATAGCTCCAGATCCATAAATTATTTT
chr03	16946366	16946410	CGGCTAACCCATGAACTAGTCTCCCACCGTCAACTTCATTCAGGG
chr03	16881914	16881958	ACTAAGACAAGTATCAACCTATAAAACTGTTACATTTAAACACCA
chr03	16470230	16470274	GTACAACACTAATTTCCATTCTACCTCGCCACTAACTCCCTATGA
chr03	16639319	16639363	TGACTCACTCCAGATCAGTTTTCTTTAATGCATATCCGTCTTCAA
chr03	16775512	16775556	GCTTTCTGTAGCTAATCAGTGTATGGCGAGCTTTCAAAGAATGGT
chr03	16839347	16839391	GAATTGCATATACGATATACTTTTGAGGATGGGGTTGATACTATT
chr03	16929061	16929105	ATTGTAGGGATTATGGATATGGTGCAATTAGATAGCGTATATAAA
chr03	16955542	16955586	TCACATGTTGTCATAGGTTATTTCCAAACACTTATGTAACGTTTG
chr03	16897597	16897641	GTTGGCCCAACCCATGAACGTGCATTGATCTCCGTAGTAGCGTTA
chr03	16626875	16626919	CTTGCCACCATCCCTAATGCCTCAATTTCTGGTAGCTGGGCCTAC
chr03	16940897	16940941	GATATCTGTTATGGTTCTCCTCATGAAAGTTCTCTGTCTCTATCT
chr03	16932214	16932258	TGCCTGCTAGGGAACTGGGAACATTCAGTGTGAGGGTTTTAAAAT
chr03	16689104	16689148	TCAATGAATTCTGGGGTTTCCTCTAATTTCCCTCTCCTGTACTTA
chr03	16802121	16802165	TTTACCACATTTCCAAAATACGGATATATACCATTGCAGATAGGG
chr03	16899566	16899610	GTGACATGGACTGTTACTGTTCAAATTTTGGCTTGAGCAATACCT
chr03	16585924	16585968	CCTAACAAACATGTAATTGATTAGGATAAAAGTTGGGTCATTCGA
chr03	16492568	16492612	TTGTTGACATTGGATTTGGAGAATAATACGAATCATGATGTACAA
chr03	16771887	16771931	TCGAGGAAGGGGACAAGTTGATGGGGATTTTATGTCAGCAGTGGT
chr03	16744521	16744565	CCAAGACACCACCTTCTGTTTTGTCCTATATGTGTTACGTGACTT
chr03	16950586	16950630	GTGAGAGGTGATAACTGTTCTTCTTTTATTTAGATTAGTCGGATG
chr03	16831941	16831985	ACAACTATGTGCACTCTACATCATTCAACTCAGATTCAACGCGAT
chr03	16625696	16625740	AAATGTAGTGAAAGATGTAAACCTGGTCATGTAAATTGCAAATCT
chr03	16931856	16931900	GGAGCATAGAATTTCAAACACTCCGTAAAGACTAGGACAGCACCT
chr03	16801192	16801236	TTTCTTTTCTCCCCATAATGAAACAGGGCATCAACAGAACTAAAT
chr03	16585145	16585189	GGGCTACACTCCAACACAAATTAATAAGGCCACGTTCGTGTTTGT
chr03	16583633	16583677	AAATTTTGAATTGGAGAAGTTTCAACGGTATTGTATAACATGGCA
chr03	16936718	16936762	ACATAATAACCCTGTCATTAAGTCTTGAAGAGTTATTCGGTAGGT
chr03	16803729	16803773	GACAACGGGCCTATCTGCAAATATCTTCACAAACCCAAGGATTAC
chr03	16803567	16803611	CGCCACCACCTTCCCATCATCCTTGTTCGCATAGCCCATCCTAAC
chr03	16821431	16821475	ATTCTTTACCATGTTATATGTAAATATTGACTTGCCAATCGTATT
chr03	16935683	16935727	TTTTGGTTTTGCATCGACAAATAGAATAGTAGCTTTGCATACACA
chr03	16684164	16684208	AGAAAAGGGATGATAGGAAATATGACAATCAGATTCTTGCGACTG
chr03	16928566	16928610	AAAGTATTTGTGGCCCTTTAATATGTCCTTTAATCATCATCCTGC
chr03	16814089	16814133	AGTAATTTTAGATGTAGAAATTCTGCCACAAAATGACAGCAAAAT
chr03	16900054	16900098	GATTATTGTCCCTCCATCAGTACTTAACATATAACGTAATCAGGA
chr03	16688476	16688520	ATTTCGGTTTTGGGTTAGCTGTTTCGAGACCATTAAGTTAATTTC
chr03	16683061	16683105	GCCCTTTAACTATAGTCTAATTTGATTACCGCATTTTATTCTATC
chr03	16896043	16896087	AGGGCCTAGTTGACCACGTGTTGATAGAAAGAGGTTAGAAGGGCA
chr03	16688824	16688868	AACAAAACGGGTCCCTTTCTTTTGTCAAACATATCCAGGCAGCTT
chr03	16834466	16834510	GAAATGGATGTTAACAACTCAATGAACGATACATAAAAGACGATC
chr03	16925284	16925328	GGCAGATAAGCAATAGAATGTCAAATAGAGGTAGGATGAGTAAGA
chr03	16474160	16474204	CATGATTTCAAGCTGACATACCGAGCCACATTGAAGGAGCACAAG
chr03	16773036	16773080	TTTTCCCTTGTTAATATGAAACAGGTCTGGGTGGCATCTTGTGTA
chr03	16891463	16891507	ATCCTAGCTTACCTTCAAATAATGTCTGGGTTCCAAACTTGACCA
chr03	16819401	16819445	AAAAGAAAGTACAAAGCAACTAACCCAAATAATCCTCCCAGAATT
chr03	16800739	16800783	CTTGTCACAGTGGACTTGTGTTTCAGGTAATTAACAAAATTCAAG
chr03	16505613	16505657	TCAATACTCTGAGATCCGCTGTAGTAGTCATCAGTAGGAAGAGGA
chr03	16895034	16895078	CCTAAGCCTCCCTTCCATACCCCGCCCAAGGAGATTCTCACATCC
chr03	16772300	16772344	GCGAAAGGCCTACTGATGCGATTGGTTTAATTCTGATACATATAA
chr03	16559735	16559779	GAATGTGAGTTTTGTTGGAGTGTGATATTAGCTCTACCATTCTTG
chr03	16721035	16721079	AGTTGAGGCCGCGTCATCTAAATAATATAAGAAGATATTCGCTCT
chr03	16830259	16830303	AAGATCATTAGAATTGGATGTTAGCTAGGATCAATTGAAAAGGGT
chr03	16475264	16475308	GGATCAACCCCTCCAAAGACTATCTCGCCTCCAACTTTAGCATCT
chr03	16480498	16480542	CACTTGGTCATTTTAGTGTTCATCCATATTGCCCTCACGATATAG
chr03	16568108	16568152	CCTTCACCAATCTTAACAATACTTCCTGGGTCACTGAGTTACATG
chr03	16861357	16861401	TAGGAGAAAATAACATAGACCACTTCTTTAATAATTAACCCAAAC
chr03	16532655	16532699	ATGTATATTCCAACATGTTCAGAATTTTGCTATTTCTTGTTTGCA
chr03	16589965	16590009	CCTAGGATGATGTGCCGGTTTACTATTGAGGAGAACAAATGCACG
chr03	16573879	16573923	ACGTTTTGATGGAGGAACAAGGACTTATTTGAAGAGATTGGCATG
chr03	16580490	16580534	TCTTAAATAAGTCAAGTATAGCCTCAAAGGGGTAAAATCTTGGAG
chr03	16689203	16689247	ATCGTCCCTACCGAAATGTCCATAAGCAGCTGTCTTCAAGTACCT
chr03	16945583	16945627	CTTCTTTGAGCAAACCTACCCGTCCAAGAAGGTCAACCATGCATC
chr03	16553758	16553802	ATGAATTTACAATGCAATGCCTAAGAGAACCTCAGAAAGTCATAT
chr03	16627212	16627256	GGGTGGTGGGAAAGGAAGGACGACAGTTAAGGCTAGTTTCATGAA
chr03	16958787	16958831	AGTTTCGATAATTGTTGAATATACCAATCACAAGATCTAATGAAA
chr03	16474627	16474671	CAATGGCATGGTTGATTTCAGTGATAACATGCTGTAATTTCATAT
chr03	16565077	16565121	ACAACACCCAGACACTATAACCCCTGTTGAGAATAAGCTATCCAT
chr03	16762018	16762062	AATAGGTTAGCAATGTATATCAGGATCATGTTGAGATTGTTTAGT
chr03	16858706	16858750	GACATCTTGGGTGTAGAGTAATCTGTAGACAATATTCTCTTAGCC
chr03	16776495	16776539	GTGAAATTTTAAAATTGGAGGTTAATTAACACGTGTTTGGTCTCA
chr03	16849287	16849331	AAAGCTTTGGAGTAATGTACCGGATCGAAAGGAAGGGTTTCTAGC
chr03	16792597	16792641	ATTTTAGGTGTTCCCAATTGATCATAATGGCAAGGCACAAGGTAC
chr03	16686090	16686134	CTTGACCCATACCCTGACCCTACGAGTATCCTCAGATTAAGCTTG
chr03	16533787	16533831	AATAAGCCCTTCCTATGCTCCATTTTCCCTAATTGGTAGTTCAAT
chr03	16758051	16758095	CTCTCGGAGGAACCATCTGTACCCAGGTCAACATTTGTATCGTCA
chr03	16825856	16825900	AGCTAATTGTGCTTCATTTGTGTAATTATTCTGTCGTGTAACCTG
chr03	16758513	16758557	TTCTTTTATTTGCTGCTTCCTAATCTTTATTGTTGGGTTCCTTTT
chr03	16625162	16625206	GTTAGTTCTGATTGTTTCCCAAAAGACAGTACTGCAGGATGTATC
chr03	16958264	16958308	TTCAGGTAAATTGTTGTGTTCCTTTTCTTAACGTCTATTAATGGT
chr03	16898802	16898846	ACAGTAAAGGAACCCTGAAGATAGATCTGTGTGGTATTTCGTGAT
chr03	16854761	16854805	GCCCAATGCAATCTTTATATCAGCACTTGAAGCCACTGCACTACA
chr03	16474916	16474960	TCCATGGAAATTCAGAAATAGAACCGCTAATTTGTCTATGCACTG
chr03	16532701	16532745	GTAGACAGACGGGAGGGGAATTGTGATCTTGCGGCCCTCTCATCC
chr03	16506233	16506277	GGGGAAAATCAATGTGGTGGCGAATGTTTTGTCTCATAGATACTC
chr03	16944040	16944084	TTATGATTTTGTAAAGACTATAATCTTAACTTGAGCAATGAGGGT
chr03	16588892	16588936	AAGTTCCATTCAACTCCACTATAAACCTTTTCCATATCTAGCTCG
chr03	16627369	16627413	CTTAAGATAAAATTAGACCCTGCTTCCAAATCTCTCTCCTTTTCC
chr03	16621418	16621462	TCAATACCTTGTATACCTGCATGAGTTGATTATTATCTGGTTCAC
chr03	16800637	16800681	CCTTCAAAGCGGCATGGGATACTGCATGTCAAGTCGAAAATGGCA
chr03	16848806	16848850	AGCTTCCTGTTGGTCGCTTGATTTGCCATTTGGTTCTGCTACAGC
chr03	16838559	16838603	GGAAAATCTGGGAATGGTAAGAAATTGTTTTAACACCAGTGGAAT
chr03	16816632	16816676	CCAGCTGGTCTTTCATTGGGTGTCTGAATTCTACGAAGCTTATAC
chr03	16568174	16568218	ATGTTATGGGATCTCAACATGCAATTTAAAAGACAGCAGCGCAAG
chr03	16755900	16755944	CCAAACAAAGACAGTTACAATAAGTTCAGACAATTACTAGTTTCA
chr03	16838247	16838291	TTGCTTCCGAAATCATACCCTCTTGCATATACCCTCTAACCATTG
chr03	16820920	16820964	TGGTTTCTTTCTTTTAGTAAGAAGCTTCAACTAAAGGTAGTACAG
chr03	16881103	16881147	CAATCATAACAGCAAAACATGAACATATGGAACTAGTCTTGCTCA
chr03	16821073	16821117	AAACTATCCATCAACACATGTAAGATAAGGACACATTTCTAGCCA
chr03	16955019	16955063	GAACGTAGAATGTTTATGCATCGAGTTGTCATTTCGTCTGAGTCA
chr03	16553707	16553751	TACATACTAACAGTTCTAACAGAAGAAGCAAAGTGAGATATGTTG
chr03	16956600	16956644	TTCTTTCTCTTCCCGCCTTTGTCTCGTTTGTCCCCTGCAATTTCA
chr03	16900484	16900528	AGATATGCCCTCGTCTTCCTTTTGTATGTGCTTATGGACGGTCTT
chr03	16819808	16819852	AAAGTTGCAGAGTGATTATCTCAGAAGAATATGTATGAAAATGCA
chr03	16753087	16753131	TGAGCGAGATTGAGATAGTAAACTTGGAGAGGGTCGGATTTGGGC
chr03	16492444	16492488	ACATTCCTACTGTGTAGAACTAAATGTAATGCAGGCTAGCTATTA
chr03	16701431	16701475	ACACATTCAAAATCGTTCATAGTATAAATACAGCAAATAGGCCCA
chr03	16846943	16846987	TTATGGAGTGAGAAGCCAAGACGGGGTGTGGATGCCAACTGCTTA
chr03	16908788	16908832	TTTAGATGAATTTTAAACACTTTGCATTGTATTATCTTTCAAGTT
chr03	16474976	16475020	GATGAAATTCTGCATATGAAAGGTAACCTAGGAACAGAAGCTGGT
chr03	16583772	16583816	TTATTAATAGTGCACCTCAATATAGCTATAATAAAGCCAAACTAT
chr03	16955765	16955809	CACATTAGATGCATGCTAGGAGGATTTTAATTCCAAGATGTTAAT
chr03	16506491	16506535	TCACTAGAATCAGCTATTATGGACTTATCTGTAATTCTGTTTACT
chr03	16882265	16882309	AAGGTATATTTATTACGTGATTTCCATAACAATGTCTTCCTACAG
chr03	16625426	16625470	TTTGATAGTCTATGTTGATTGTGCTCCTGAACTTATGTTGTGTTT
chr03	16480857	16480901	ATAGGAGAAATAAAACACACAGGTATTGTAATTGAGGGCAACAAA
chr03	16761095	16761139	CCATCTGGAAATTTCATGATTTATCGGTACTTCATTTCAAATTCC
chr03	16554087	16554131	GTCTAGCTAAACATCTCACATTCTATCTTCCTTAAATCGCAACTT
chr03	16478012	16478056	AATTTGAATGGGTAGATAAACATGGATGCTTGAGGAGTTGGGCAC
chr03	16895420	16895464	AATTTTGTATCCACATTTTCCTCCTATTATTATCTAGTTTACCAA
chr03	16939714	16939758	GTCTGAAGCCGCAATTTCTATCCGTAAGTCCCACAAATTTGCAGA
chr03	16833538	16833582	GATTTTCCCATAACAATAAACACGGATTCTCCCTCATTCATTAGT
chr03	16761270	16761314	CTTGTTTGCTTAGATCTGTTTGTGTTTGTTGCCCGGATTTGGTTT
chr03	16612214	16612258	ATTATGGGCTGGTGTGTACAGTAGGCAGATAGAAATATTCTTCAC
chr03	16860056	16860100	AGGACTAAGAGAACGCCACCTGAAGCAGCAAGTTCCAGGGACCGA
chr03	16588696	16588740	CTTAGTCAACAGCTCCATACAAATTGAAAACAGATAAGGAGATAA
chr03	16550358	16550402	CCCTGGTATGCTTTCTGAAGAACCTACTCATATGTGTTTGGTGTC
chr03	16871135	16871179	AATGTCTCAATAAATGCCCCAGTAGATATATCTGAAACATATACA
chr03	16533863	16533907	ATGTGTGATAGTGTACTGTCCGACTGAACTTTCTAAATTTGAAGG
chr03	16859821	16859865	ATTTTGGCCAATATCAATCATGTAGAGCGCATTTTGGAACCCTTC
chr03	16473786	16473830	TAGCTAGGGATCTTTATTAGGCTAGAAACCCATAAATTCATTCAC
chr03	16940771	16940815	TAATCATCTATTGAACGAAGGCTCCTAACTATAACTGCTGTGGAA
chr03	16692788	16692832	CCCCAAGTATCCTCCTCCCCTGTGCCACTTCTTATCTTATCTGCT
chr03	16838346	16838390	CTTCTAACATCTTATTCTTGACATACCCAGATACCAAATTGTTCC
chr03	16570932	16570976	AGTGAACTGCGCAATTGAGTGACTGACATGGCCGATGGTGTAGTC
chr03	16489574	16489618	GGGACGAAGCTGAGTTGGTCGTATGTTTTGAAGGTGGAGACATTT
chr03	16859531	16859575	ATGCATACTTCAGACTAATCCAAATTATAGATGTTATGCAGAGTC
chr03	16772072	16772116	CTGTGGCCATGACAGCTTTTATGATTGAGGCATTACACATAAGCC
chr03	16567477	16567521	CATTGTCAGGAGTAATGCGAACTTGAAATAGTTGTTATTCCACAT
chr03	16943288	16943332	TAAAAGCCATTAGAACTCTTCCGGGAAAAGCTAACTAACTGAAAT
chr03	16791535	16791579	TTTCGGTCCTTCATCTCACACCCAGCTTCTTCTGCCATGGACGGT
chr03	16801297	16801341	AATTGATAACGGCCGGCACACTCGAATATAATGAGATTTAATAGG
chr03	16755477	16755521	GCCCCTTGCCATTTTCCACCAGCTATATTATTGCAATGACTTCCT
chr03	16873582	16873626	TCCCTTGTCCCATATTTCCATTAATATCAAATAGGGATAGCAAAT
chr03	16899223	16899267	TGGGTAGATGTCATGCAATTGTCCTGGCCTTTTAATTGTTGGAAT
chr03	16899669	16899713	GTGCTGATGGATGGTCTTATGTTGATGGCTTCTCAGTCCATTACG
chr03	16466451	16466495	ATTGAGATGTTTGGGATTCAATCACGATGACTCAAACTCGACAGA
chr03	16838631	16838675	CCATTGGTTTAGAGTTGAGAGCTAACAATTAGACAGCCACGGAGA
chr03	16950034	16950078	CAATTCTAAGGGAGAGACAGATTGTGCCTCTATGTGCTCATCATG
chr03	16477598	16477642	CATCCACAGTAAACATGTAACAAAGTGTAAGTTATCCGGAGACAA
chr03	16561799	16561843	AAGCTGATAGTGCAAACCAACATCATCTCTAATGATAAGAAAGAG
chr03	16848608	16848652	CAGGTGCAGATCAATTACAGGATTCGTCTAAAACTACACCAAACT
chr03	16551979	16552023	CCAGTTTGTCAACTTGAGCGTGATTTGATCCGAACATAAACTGTA
chr03	16827315	16827359	ACATGGAGAAGAGATCTGAAAACCCATTGTAATGTCTTCATGAAA
chr03	16956521	16956565	AATCATTAATCACCTATCTCAACTCTTAGCTCTTTTCTTTGAGTC
chr03	16548697	16548741	CAGTCGTATGCTAAAGAAACCCTAACAAGACAGGCATGTTATCTG
chr03	16753231	16753275	GGCTGGACACCACTGACATCAAGTATTATGAGAGCAGATTGAATT
chr03	16819114	16819158	TCTGAAGCGAAGGCACTAACACTCTGTGAAAGACTAAGCAACTGC
chr03	16854332	16854376	AGTACACACATATCCTGATACCCACAATGCTATCGAATTTATTGG
chr03	16941731	16941775	TAGAATATATTTAATTCCTTTGGGTGCTTGACTGTTTTATCACAC
chr03	16778015	16778059	CTCAAACGTAAAATTATACCGTAATTCCTATTGATTAGATTCCTT
chr03	16621466	16621510	TCTTGTATAAATATGTTGGAGATGTGCAATACCCTTATAATATAC
chr03	16532996	16533040	CGGACAGGCATACTATGATCAACTACGAAAACAATGAGTACTAGG
chr03	16680081	16680125	CGTTACCTGCTTCCTCTTTACTATTTGTCTTCCACTCGAGTCAAT
chr03	16934177	16934221	CACAAATAAACTATAGGAAATTTAGCAAATCCCTTCACCAGTTCA
chr03	16708831	16708875	AGCCTTAGAGCTCAAAGACGTTGCAATTTCTGGGCCCTTGTCAGC
chr03	16871190	16871234	ATAATAGCAAACCATAAGCAGTAACTAGGCTCATCACTTCTTCAG
chr03	16774094	16774138	TTGTTGTGGAAAACTGTTATAGTCGTTAAGTTATAAGTAATTACA
chr03	16620194	16620238	CGACTATGAGCAAGACCACACTTAATTAACATACTCTCAAATGCT
chr03	16904945	16904989	CAAGGTTGTAAATTGGTGGAATAGGCTTGTAGATGTCCCTGAAGT
chr03	16468052	16468096	AGCTGACCCACTTCCCTATGAGTTATAATGCCTGCTCCAACAATA
chr03	16755261	16755305	GGAGGGTTTTGATTCTACCTGCAAATGATGTCTGGTGATGTAACC
chr03	16531544	16531588	TGCTGCTTCTCCTCCTGGTGGTGTTAATGTCGTGGATAAGAATAA
chr03	16908981	16909025	GTGCTCCAACTCCCACACAACTACATGTACAGTTTTACCAGTAAG
chr03	16765633	16765677	CTCTTGTCAAACTAAATCTGTATCTGATGCTAGTAGTGGCGACTT
chr03	16692632	16692676	ATAATAATAGTTAATTTACTACCCAGTCTAATGTCCAACCTCTAG
chr03	16959806	16959850	ATTATTTGTATAATTACTTGTGGGTTAACACTTTGCTCTATATTG
chr03	16527212	16527256	CTTATTTTCTGACTATTTAGTTAAGTTTTGTCGAGTTTCGTTTAA
chr03	16843564	16843608	GATTCTCTGTTTGTCATATCATAACATGTTTCGGCTTGTGATTTG
chr03	16836096	16836140	TTGTAGGATCACTCTGTACACTGTCTCTGAGTATGGCATTTGGAT
chr03	16527267	16527311	ATTTCTTTCAGTTTCTACTTCACCAAACTTACATGAGTTACATCT
chr03	16887814	16887858	ATTTACTCTGAAACTTAAGCTGCCGTACGTGGTTGAATTTGAGCT
chr03	16950532	16950576	TAGTAGTTATATATTAATAAGAATGATGAAGGGAGAAGGTGATAC
chr03	16950987	16951031	ATCACTTTTATAAGATGAAAATCAAGCTTGCAGTGAGAGAATGCT
chr03	16873112	16873156	GAACTTCCAGGTCCAAGATAACAGTCATATTCTTTAATCATTTCT
chr03	16624538	16624582	GCTATGCGTCAACATGGATATCTTACTTGGGAGGCCCGGATGAAA
chr03	16624164	16624208	GTGAGTCTGAAAACAGTTTTGTGCTTTCTCAAGTTCACTAGAGTA
chr03	16764108	16764152	TATTTTGATTTTCATCTTAGATAAACCGTTCTTTGCATTGTCATT
chr03	16554765	16554809	TAGTGATGAGCATTCCCAATAAGTATAGATCTAAAGTAACCAGAT
chr03	16552490	16552534	TGTACAATTTTAGGGTTACAGGTTTTAGAGGAAGAATTTATGGCA
chr03	16768437	16768481	GGATTGGAATGGGAAGATTTAGTGGAATGGTGGAACTGGCAGATT
chr03	16907374	16907418	TTTAAATATTTAGCGTATTACAATATCAAATGCACATTAAATATG
chr03	16687053	16687097	CCATAGCGGCATCGTTAATCTCAGACCATGTCATGCACTAGTAGA
chr03	16467383	16467427	TTGAGAAAGGCCACAAATTTGCTAACAAGACTACTCAACTATTCC
chr03	16623450	16623494	GAAATTTGTTACTTTGCCCCTTTGAATTGAATTATGGTTAGGTGT
chr03	16690532	16690576	GGCCACAAATCTTCATAGCAGAGATTCCAGGTAAGAGTTTTATTC
chr03	16580038	16580082	AGTTAGTCCAATGAACCAAGCGATCTTTCCTGTGCGTTCTTAAGA
chr03	16600323	16600367	TAGAGGTTTCTGGGTCTTGCATTTAGAATCTAATGTATAGGTACT
chr03	16623356	16623400	GTGACAACAATTTGGTGGTGAAATGCTTGGCTGACAAATTAAGTG
chr03	16505553	16505597	CAGCTGCAGTACTAGCCTCTCAGAATTCATGAATAACACGAATGC
chr03	16483181	16483225	TTGATAGTTAACAGATTGAAGTAGATTAGAGCCGAATTGATATGT
chr03	16775362	16775406	AATTGAAAAGATATCATCAGAAAATGACAATTTGGCAGTGCGAGT
chr03	16532146	16532190	GGATAGGGATAGGGATGAGGTTGCATTCTCTTGATTCACCTAAAG
chr03	16935349	16935393	GATCAAGTTATTACTCGTGGCGATCCCTCAAATGTAACCCTTTAT
chr03	16899128	16899172	CATTTTGCGTCGTGGATAATAATACATGAGTTGATTAAGTGCTAA
chr03	16940167	16940211	GTTGAATTGGGTAGAAATGTTTGTATGGTCAGGTGCTTTTCTTCT
chr03	16889227	16889271	TAGCAAAAGGAGAGAGATCTAGTTCATGGATGATAGAAGTTATTC
chr03	16951723	16951767	TTGCCTTACCACCTAATTTCCATCCCTAATCCCTACTGGCTTTAC
chr03	16959860	16959904	AGAGGGTGGTATTTGGATGGCGACGATCAACTTGCTTATAATGTG
chr03	16683613	16683657	TGCCTACAAGGAAGAGCTTATTCACCATACCATCAATAACTGCAA
chr03	16900150	16900194	ATGCTGTGGCCAACATCATTTCTTGTCTGAGTTCTGCCATCAAAT
chr03	16903306	16903350	CTGGAAAGAAGGCTTGTGGATTTAGAGTGCGAACTTTTACATGCT
chr03	16525048	16525092	AAATTATTCATATGATTCCACCACCGCCACATCTCATCTTCGACG
chr03	16907803	16907847	CCGTTAGTTATGGAAGTTGGATAGGATAAGGTAGGCCCCATGACC
chr03	16848127	16848171	GAAGCATATTACCCTTGAAAACAACGAGAACAAGCCTGTGACAAA
chr03	16530210	16530254	TCATACAAAATATATTCAGTTGTTGAGTAGTATGATATCCCGGTA
chr03	16847669	16847713	TTGGCGTACAAGGAAGCTCAGGAGATGTCTGGTGTCTGCCCTGTG
chr03	16837503	16837547	TGACATACATGGTGAGCAGGACAGAGGAAATGAAGACATCTTTAT
chr03	16628850	16628894	GAATTAGTCCGGTCAGCTCATGTTTATCTTGTCAATTGGTTTAGG
chr03	16613928	16613972	CAAATAGGGCCTTAATTTACACAATGGCAAACAGAGGCGCTTTAT
chr03	16917980	16918024	TTTGAATTATGCTTTGTTTATCTCAATTGGTAAAACTAGCTAGCG
chr03	16510117	16510161	CGGAATCATCTTCACCAATGCCATGTTTTGTCCCATCCAAATTAA
chr03	16531478	16531522	CAAGGCTCCGAATGGGGTTCCTGTAAAATTGGAGAAGAATGGTGT
chr03	16475360	16475404	TTCACCATGTTATCCCTATTATCACACCATATTTCATAATCAGCA
chr03	16932100	16932144	GAAGAAGTTTTATAGGGGAAAGAATACCGACGTCAATATGGAGAC
chr03	16834767	16834811	TTTTGGAAATACATAAACAAGGCTAGAGGAAATTAAAGACACCTG
chr03	16549458	16549502	TCCTTCACTATAGAATTGCGCCTTTTGATCTGTAATTTGACATTT
chr03	16893476	16893520	TGTCACAAACTACCATTCTACATTCATCATTCAAGGGACCATTTC
chr03	16586207	16586251	AATTTCCAATGCTTCTACTGAGATATAAACCCAGACTTCCTTGTT
chr03	16581210	16581254	TCTATCTCAAGCATTAGGTGATACATATTCTTACATTGATGCGAA
chr03	16473470	16473514	CCTCTTGTCTCAATTGGTTCTGGATCCACGCCACAGCCATCTCAC
chr03	16622534	16622578	AAGAAATCCCGAGAATGCCTTCCAATCCAATCTCTGTGCCTGGCT
chr03	16681234	16681278	TCACTGAGTGCCACCCAATTGTCGTCTGTCATCTTCTCGATCCCG
chr03	16944612	16944656	CCCAATCAGTTAAGACACCAATTGCTTGCCTAAACTCATTCATGA
chr03	16570374	16570418	CAAAACTAAACTTCTATTCGAACAACCACAGAAAATAAGCCATCA
chr03	16644442	16644486	CAGTGGGGAGCACAAAAGGTAGGACGGGCGGAGTGTGGGGTTCTG
chr03	16942275	16942319	TTTACCGGTACAAAACTGAAGAGTACTCCATGGATGCTACTAATA
chr03	16464700	16464744	ACAACCTTGTCGGGGATGTCTCTCTAAACCTGATCTTAAGTTGAT
chr03	16752573	16752617	AGAAAGCTCCCTGGTACTTTAGAGGCTCATGTGAATGGGTTCCGG
chr03	16586887	16586931	TCGAATACTAAAACTAACACTGCTCCTATATATAATGATGACGTT
chr03	16904685	16904729	ATATCCCACCACTTCTTAACCAGCATCTTGATATCATCCCTCTCC
chr03	16939311	16939355	GACTTCGTATAATAAGATTTACCACTTAGACATTGAATTTTAGGG
chr03	16466081	16466125	GGGCTTCACACGCACCCGATACACTAGTTTCTGATACAGATTACT
chr03	16623750	16623794	TCCAAGTGAAGGAAAATTTCTGACCCTTAAGGATAAATTCAGTGA
chr03	16474238	16474282	TACACAGCAAAAGCAGAAATTGAGAATCTCCCTCGAAGTGAAGAT
chr03	16829511	16829555	GCCTGCCTTTTACTAGGATGTTTTAGCTGATGTTTGTGCTGGATT
chr03	16758573	16758617	GCTTTTGCCAGTTTAAGTGAGATTGTTGTGCAAGTGGTCCTGTCA
chr03	16904993	16905037	TGTTCAGAAAGTCCTGCACATATAACATAACCCAAACCCAAAATT
chr03	16478287	16478331	TATTAAACCATTTCTGACTTCCCCAAATCATTAAATTAGAGACTC
chr03	16838300	16838344	GAAACCACATTCCTTTCAGGCATCGAATCAAACACCTCCCGGGCT
chr03	16947129	16947173	TGCTGCATATGTGTCTTTGATTAAGCTTGCGGTGATCACTTGAGA
chr03	16872455	16872499	CTTCCTTTTAAAAGATCGAGTAGACTGAAGAGTTTAATAGCATGG
chr03	16762914	16762958	CGTCTTCTTGATCATCCAAATATCGTCTCTTTGAAACATTGTTTC
chr03	16857175	16857219	TTTGGCTCCGTGGGGCAGGTCATGTGGATCCGGAAAAGGCAAACG
chr03	16687922	16687966	ACCCGTTTATTACACAAAAGGTCTGGCCCAGCCCAAATAGTCAAC
chr03	16748715	16748759	AAATGATTGTAAATCATCAAATTACCCTGAAACTCCCGCCAACAT
chr03	16506913	16506957	TAGAGAACGAATTGACTTTATGCATTACTACAATAACCTAGTATG
chr03	16569679	16569723	AATTTCACAAATTGGAGTTTCGTCTTTGCTAGTGTTCTTAAGTCA
chr03	16857969	16858013	TGCTTCATAGTCGTTATTACTCCACATTGTACATAAGAGTTGTGC
chr03	16777083	16777127	TAGATAGCAAGGAGTGAGTTAAATGGCTAGGTTCTCATTGAATGG
chr03	16612428	16612472	AGCTAGGTGGTTGATTTATAGGACGTGTTTGGTGAAGATATTTGA
chr03	16854914	16854958	CAACTGATCCTGATCCCACTGAACCTACATTCGCTTCATCACTTA
chr03	16766298	16766342	GATGTTTGTCAGAATGGAAATGTCTTGGATTAATTCAAATAGGGA
chr03	16916628	16916672	AAACACCTCAAGACCTTAATCTAATACGTCACTTCAAACTTCGTA
chr03	16898169	16898213	TTTTATATTTAGAAACCATAATCGGAAGGATATTTTGTTGTCTTA
chr03	16930971	16931015	TTTCGAACTCTTATCTATAATTCAAATGTAGAGCGGTTGTTGACT
chr03	16849164	16849208	TTTGGTTTTACAGTAGAATATGTTGTGGATCTCTAGCTTTCTTCC
chr03	16552984	16553028	ATTTATGAATTGAAAATTGTGAACGATCAACTCTGTCATCTGATG
chr03	16691882	16691926	CTTCTCTGGTCTCTCTTTGTTTGGTGAATCTCTATGCATGCTAAT
chr03	16901680	16901724	AAACTGCTTATGTATGGTCCAGTGCTGATTGAATGTCCTTGAATT
chr03	16818683	16818727	CACATCAAATATCTTGTATAGTAACCAAAACAGTTCAAAACAAGG
chr03	16580550	16580594	TTGAGTGTCAAACGAGCCTTATATGAGATGAGCCAAGCCAAGGTA
chr03	16893307	16893351	AAATACAACACATTTTATCTAGGTATTTCGCTTTAGCCTTTAGTT
chr03	16465818	16465862	AGCACCATAGGTCCTCTTTTCTCACAGCCTTAACACCACCTCCAA
chr03	16470890	16470934	TCTTCAAAAGGAGGAAATATTGATACAGGTCACTCATTACCCAGT
chr03	16620524	16620568	TGTATACAAAATTTAAAGCAATAGACTGAGAGGGAGTACGAAGGC
chr03	16908538	16908582	GTAGAAAGATATTTGGACAGTTCTTCTTATAAAGGTACATTTTAA
chr03	16931218	16931262	GAACCGAGAGCATGAAGTCCTATACTCCAGAAAGTCATCCACTGT
chr03	16505853	16505897	GAAGTGCTTATTTTACTAGAAGTCAATGTTTAGGCTCCTCATTAG
chr03	16942168	16942212	AGATGAAGGATCTAAGAATTTAATTAGGGCTGTTAATAATAGATT
chr03	16710331	16710375	GAGAGAGAAAACGACATGAATAAGAGAAGAGATTGATGATGCAGA
chr03	16566225	16566269	AAAGACAAATGCACTGACTAAAATAGAAACTCACCTGTATTAATC
chr03	16909160	16909204	TAAAATCTCATCGGTAAGTGATTGTTCTCTTTAATAGTCCACGCA
chr03	16933433	16933477	GAGTCGATTGTTGTCAACTTGTGCACTGGAGATCAATAATCCTGA
chr03	16585615	16585659	GAATAAATCTCTCACTTCTCCCGAAATAAGAATACTTGACTGTAT
chr03	16854677	16854721	AACTTCAGGTTATCATAACGGGTCATATTTTCCCAACTCTATGAA
chr03	16939908	16939952	TTTGTTGTTTGGAAAGACGAAGCCCACTTGTAGATTCCCATCAAC
chr03	16756979	16757023	TTCGAAATGTCTCATGGAGGATGTAGATCTTGTAATGGAAAGGCA
chr03	16915980	16916024	AACCAACAAGCAGTTCGGTTAAGATTAAGAGACATACCAAGCTCC
chr03	16745686	16745730	GGAGCAACCTGTCTATACAATGCAGCAACCTGTACAGTGTAAGTG
chr03	16955256	16955300	ATGGGATTTGCAAGCGTAATACAGTCACACTTAGTTGTTTTACTA
chr03	16800300	16800344	TTAGCCCAAATTTAAACCCCTAAGAAATTAAACATACTGCACGTC
chr03	16901522	16901566	ATACTTGACATAGTTGCTTGTGATGAACCAATGACTCTCCTTATG
chr03	16546117	16546161	AAATCTAGCAATTTATTCAATCACTCATAGATATTTACATAACTG
chr03	16470986	16471030	GTTGTAACCGCACACAAGGATGAGTTGGTAGAGTTTGTTATGTTT
chr03	16907996	16908040	TTATTAGTTAAGTTAGTTGCCCAAATTCTAGGATAATGACCAAGA
chr03	16940531	16940575	CTGCAAGTGACCCCAATGACAAGCAGCCACTTAACTATGATCAAG
chr03	16769657	16769701	TCAAGTGCACTTCGATTTCTGTATTGTGACTGTATTCCATTATAG
chr03	16959530	16959574	GTTAATGGTTTAGTGTTCTGGGAATATTTATGTGAATGGTGCTTG
chr03	16626127	16626171	TTGGAAGTCGGAGGTCGGAGGAAGTTGTTGATCCAAACATTGAGG
chr03	16762586	16762630	AGTTAAAGTACTTATGTCTGTCTTTGTTGTTGGACGTGATTTCAG
chr03	16934046	16934090	TGCGTGTGTTATCAAGTATCATTGTTTCTCGTCCTGTAAAGTGAT
chr03	16818082	16818126	ATTCATATTGAGAGTGAGTTTGTCAAGGATCTTGTAAATGAAAGA
chr03	16761572	16761616	AACAAGATAAAAGCTATGGATGGTAAAAGTATGGCTTGTTTTGGG
chr03	16847875	16847919	AAGCTCTTTGTGTGGATCGTATTCTGTTTATCCTGGTGTGAAGTC
chr03	16528946	16528990	TTGAACTAACTATGCAAAGTGTCTATAGGTCTTATGTACTACTAT
chr03	16771436	16771480	AACATTGGAAGGGTCTTTGTCCACAGCCAAGTTACTCAGCCTGAC
chr03	16479111	16479155	ACAACTGGTAGACTGCTTCCTTAATATCAACTTTGCTCAATTGGA
chr03	16934243	16934287	CTTTTCTTTTGCAGTAGGAGGTAGAATATTAATCGGTCCAACTTA
chr03	16564871	16564915	ATGACAGCCAGCAAAATTGAGCATGATCGAACTGCAAAGCTTATG
chr03	16503732	16503776	GTTTGAGAAGGGCGATGCTGTTGTTATGCTTCACTACGCTTATGG
chr03	16847935	16847979	AGCACTTGATAGCTGTTTAATGCTCTCTGTAACTCCGTTTCAGGT
chr03	16574157	16574201	TTAAAGTCAATATCTGCCTTAGTTCATATTAGGGATGTAAGTTAC
chr03	16611471	16611515	GGTCAATTAGCTAGCAATATCATGATACCCTATATCTAATTCGAG
chr03	16549051	16549095	TGATGCCCCTAGATTCTGCGTTTCTGTTAAGCTTTTATTGCCCAG
chr03	16624007	16624051	TGGGTTGGGGCCATTGGTTTACCTTAAGAGATCTGGAAGTGGCAA
chr03	16586523	16586567	GTGAGAAAAGTAAGAATACAATGTAGATGGTCCTTTTCTTAAGGG
chr03	16560036	16560080	TTCAGATGTAAATAGTTTTCTCCTCTAAGTATAAGTGCATGTAGG
chr03	16950837	16950881	ATGATGCACGAGAGAGACAATAAGAGGTGAGATAGAATTTACATT
chr03	16764282	16764326	CTGAAATTAGGATTGGTATACATACATACTGGTTGTCATGCTTCT
chr03	16891268	16891312	AAGTGTCATCATGGGTGTCATACGATAGGGCAACAAAATGCAGAG
chr03	16529982	16530026	TGAATATGTTCTGGTACATTGGATTCGTTGGAATATTCATGATCC
chr03	16758368	16758412	TTGCTTATTGGGGCCCGTCTAAATTGATTGATAGTGGCTATTTCC
chr03	16685498	16685542	TATGTTAACGATTAAAAGAAGTGTCATAGTAATTAACCAAAATTG
chr03	16774712	16774756	AGAAACTAGGATGATATCAGAAGAAGCGGTTCAAACTGAGTTTCT
chr03	16858616	16858660	TGACAAACACTCATCTCCGTTAATTTTCCCGTAAAACAATACCAG
chr03	16688109	16688153	ACTACCCAAATTGACTAGAAAGCATATGAATGAGGTCAAAGCATA
chr03	16927963	16928007	TTATTGTGATAATTGTTGGACTTCAATAGAGGATTAGAAACTCAA
chr03	16856495	16856539	ACTTCCCTATAGTACAAATAAATGATACATCTTATGGTAAATTGT
chr03	16957767	16957811	TAGCTTATTAGAAGTGGAAAGGTGTAAGTATTATGGTTAGTCGAA
chr03	16835887	16835931	AATCTGAATTGTTTTATGTAGAAAGTGAAGCGTACCTCAACAAAA
chr03	16504915	16504959	TTCATATGATTTGGTATGTAGTGGAAAGAAGTACTCATTACAGAT
chr03	16894980	16895024	TAGATACAAAATTACATGCTCAACAAGTCTTACTCAGGTCGTCGC
chr03	16584476	16584520	GTGGTGCTGTATTCATAGAACATCACTCAAATCTATAGGTATGAC
chr03	16907529	16907573	ATAATAATGTGAAATATATCATAATTAGACGAATTTATATAGCAT
chr03	16478955	16478999	CAGTGCTGCTAATATATTTATTATCTCGTACCACTGCCACAGTTC
chr03	16936820	16936864	AGCTTCTTGATGAGATGATAGACAATGGCTTCCCTCTGACAACTG
chr03	16857223	16857267	CTGGGTTGGTATATGATCTGACTGAGGACGATTACATTGATTTCT
chr03	16820691	16820735	ATCTTAGATGCAATAAAAGCTGGCAATGTCTTGTCTAATCCTCAC
chr03	16490902	16490946	AGAGGAAAAGCTGCTATGTGATGGTCATAAACAGTGCAAACCCTT
chr03	16504542	16504586	GGATGGCGAGATTGATTATTTGACTGGGTATGCTCGGATTTCTTA
chr03	16769518	16769562	GGATTAGTGTTGGACTTGGGAAATTGGATGGAGGGAAGTGAAGCC
chr03	16879816	16879860	ATTGTCACATACCCATAATCAAATTCAACGTCAATAACTAATTTA
chr03	16532900	16532944	TTCATGTTTCAAATGACCAAATTGTATTGTGGAACATGCCGATTG
chr03	16892119	16892163	ACTGGGTAGTTGATCAAATTACAGCTGACATTGGATGAATAAGTT
chr03	16932973	16933017	CAACCTTCGAACCTAGCCCGAGTCGAGCTTGATACTTACTGAGCA
chr03	16891846	16891890	GAAATAGCAAAGAGTGAAGGTTGAACAAATGGAGTAACACAAATT
chr03	16804817	16804861	TCAGTTTGATCTCGTCCGACTTCCCCATAATTAACTTTGATCTGT
chr03	16871586	16871630	ACATCTAGATCCCGAACATAGCAAGGCTTTGAGGAAATGCAGTGA
chr03	16570646	16570690	ATCAAAAGAAAGAGTTACGAAATGGAGAACAGAAATTCACTTGTG
chr03	16858784	16858828	CCATCCCAACTTATATATTGAGACCCATCACTACAAGCCTGAGAA
chr03	16829655	16829699	AAACCTAAAGTTGTTTGGACTGAGTACGAAGAGGTGACTGACTCA
chr03	16533992	16534036	TATTAATATTCAATATGAACAAGGTATTTATTATTCGATCCAGAA
chr03	16829012	16829056	TTAGAATTTACCCAAAGTAGTACTCATAGAAACCGCTATAATTAT
chr03	16505994	16506038	GAGCTCCTTTGCAAATGAACTCTGTATCACACCTTACTTCTACCA
chr03	16934606	16934650	TTTTCAAGATGGGTATATGGATATATGAGTTAAGAATACGAATAT
chr03	16929109	16929153	CTGGATAAACAAATTCGTGCATTGATGGTGGAGTATTTCGGCAAG
chr03	16627140	16627184	AAAGTTGATCAGAATATTCTCTTAACTGGGACTTCAGCAATGCGA
chr03	16903851	16903895	CATCAGAATCCTTGAAGCGGACACCTATGATCTTCATTGCTCGTC
chr03	16570500	16570544	TTGCGACAAAACTCACCCGACTCGAATTGCTGCTATGCCTCGAAT
chr03	16478834	16478878	TGGGTCCCACAGCTGACTTTTCCTCTGATTTGCAATTTTGTCCAC
chr03	16883174	16883218	TATCCAAGATACTACCTCTTTGTAAGGACATCGATATGTTTGAGA
chr03	16529140	16529184	TTGTGTTAGCTATGAATGCACCAAATAACATTTTAGACAGTCATT
chr03	16892941	16892985	TGAAGTTCTTGGGTTTGCAATCTAAAATCTCAGCATCATAGTCAT
chr03	16946414	16946458	CACACACAGAGAGAACACTTACAAGCACAACCTCATCTATCACAG
chr03	16932491	16932535	GTAGGTAACAATAGGTAAATATGGTTGGAAATGTCTTGCATGATC
chr03	16473708	16473752	GCTACATTGTAATCAACTCCAGATTTCTTCCACAACATACTGTGT
chr03	16505715	16505759	CTCTTTTGGTGGCCAGGCTGGGTACTTGTCGAGTGGTCTGTAATA
chr03	16945964	16946008	TCTTTCGTATGTAAGAGTCTACCCATTTGCCTTGGTCGAGTGCAT
chr03	16550185	16550229	ATTACAAATTTCAAAGCACTGAATTTATTGTCTGCGAAGTTGTAA
chr03	16845747	16845791	TAATGTGAAGTCTGAGCCCTGCAAGGTCTTGAATCATAAGTTCAT
chr03	16758894	16758938	CCTGTTGTTCCTTACGGGTTCAAGATTCAAGGATGACTCCCATAC
chr03	16563700	16563744	GGGGACTTTGGGCATGCAGTCAAAAGAAAAGAAACTGTCCTAATC
chr03	16620746	16620790	ATTCTACGTACTTCCAATGTGAGAGACAAAGATGACAATAATTAA
chr03	16684212	16684256	TTTCCAGGAGGCAGTATGGTTGGTGGGAAAAGTTGCGGGGTTTTG
chr03	16758141	16758185	GGTATGCATCCCTTCGAATTCAATGCCCTCGTATAAAATCGGAAA
chr03	16916973	16917017	AATGGTTTCGATTCTTCCCTCCTACGTATAGCTCCGATCGTATTG
chr03	16817874	16817918	CTTTTGGATTTGATAAATGTTCATGGGCAGACAGAAATTATCAAC
chr03	16467759	16467803	GCATAGTACTCAGTTTAGTTCTTCTGTATTGTTGATCCCCTTAGG
chr03	16530853	16530897	TCCTCCACAACGTCAAACATCGAGGAGTCTTCAAGGAGCTCTGCA
chr03	16791487	16791531	AAACATTGAGAGTTCACCAACATTCCCAAATTGCATGCTGATGAC
chr03	16946030	16946074	CAACGCTTACTAATGTGGTTTCATCGGGTCTTATATCTTCTTGCT
chr03	16580098	16580142	TTACCGTGATTAATAACCACCATTTATAGTCATACCGTCACAACA
chr03	16474362	16474406	TAAAACATCTACTCCAGGAGCTTGTTTATGACTATATTAATCACA
chr03	16472854	16472898	GCACCCAGCCCAGCCCAACCAATTAAATTCCACCAGTGATGGTAA
chr03	16591521	16591565	GAGGTAAGTGGCAGCGAATATAAGTCATGGTACTCCTACAGTTGC
chr03	16769603	16769647	AAAATAGAAATTGCTGCTCTGGTGAATCCCGTAAGTGATATAACA
chr03	16958097	16958141	GTGAATGAGCAGGAAGTAATATATATGAGAGCGAATGTTCTTGGT
chr03	58215152	58215196	GTAAACTAAATCAACTCTAAGTCAAATACAATGGACTATCATAGC
chr03	58393373	58393417	AAGGGCCCATTATATCGTCAAATGCAAACCCAACAATCGAATAGA
chr03	58188564	58188608	GGACGTATAGTGGAGGAATGAAAAGGAGGCTTAGTGTTGCAATTT
chr03	58208873	58208917	GAATGGTAGCGATAGAGGGGCTTCGGTGGAGGAAAGGCTAGACTG
chr03	58180932	58180976	GAGAGTGAGACTAGTTGAGGTTGCAATAAGTGACAAGAAAAGATT
chr03	58165052	58165096	AGAGAGAGTTTCTAGATGAGAGAATCCTGACTAGAGCTTTATAGG
chr03	58012082	58012126	GGATGACAGAGAAATTGATTCAGGATCTCAAGACCCATTCTGGTT
chr03	58362140	58362184	AATTATACCATCTGCATAGAAGCTATCACCCAAAATTCGTAATTA
chr03	58112383	58112427	TGGTGGTGAGCTGGTGTTTGGTGTGGCCCTATTGGTGCTGATGAA
chr03	58387462	58387506	ATTTGTTCGGAATTTCCCTAATTAAAGCTTTCTTGAGGTGCGATG
chr03	58199349	58199393	GCAACTCTAGCCTCTATTGATTGGAAGATTAAGCAAGTTCCCTAA
chr03	58162832	58162876	CAGCTATCCATCTCAGACAATAGAAGTAAATCCACGTCCAAATGA
chr03	58392085	58392129	ACACAAGGTTACAACTCCCATGTTTTATGACCTCATAATGCTTCT
chr03	58196885	58196929	GAATAAACCAGGGGTATTATTTAGACACAGAAGTTCACAGGCTAT
chr03	58465430	58465474	TGAAGTGAGTTGGAACGTAACACTCTGTGAGCTAAAATGCTTCTA
chr03	58071169	58071213	CTCCGTTATGCTAGACTGGCTTAGATATCCAATTATTGAGGAGTC
chr03	58417332	58417376	AAATAAGAACATGTAAGGAGGAAGCTCAAACACATCTAAGACTAA
chr03	58052253	58052297	CAATGATAACCAATTTACGCACACAAGAATGTCACAAGAATCCCT
chr03	58193690	58193734	GAAACTGTCTAGACCATCTCTCAGTCCAAATGTGATGTACTAAAT
chr03	58017497	58017541	AACTCTTTGACGGTAACTTCTCACTTCCTATTTGACCCGTATATT
chr03	58455161	58455205	CTCTAAATTTCACATCTGATGGAGGCACACCCGATTTTCCTTATC
chr03	58269071	58269115	GTAAAACTGCAGCTTGAATTATCCCAGTTGCCATCTCCCAGTTGA
chr03	58208531	58208575	GCATTACTGTGGGCTAAGGATGTCCAGATCACGTTGTTGTCACAA
chr03	58193934	58193978	GGATCCAAAACAAGGCCGTTCCATGAGAGAATTGCTACATCCGAA
chr03	58257727	58257771	ACATGTGACCGACCACTTAGAAACGCTGTAAAGAAAACCACCTTC
chr03	58164702	58164746	AAGAAATCTCACATAACTCATTCTAAGAACAACATTTCACAACCT
chr03	58031981	58032025	TAACAGCAAATGAACTGGATGTTAAGGGAAAATCTATGGGATTAC
chr03	58257593	58257637	GCAGAAGCATTGTAGCATCTATGTCTTTAAGGGTTTCCAGTTCCT
chr03	58467913	58467957	AATAGTGAACAATCTATAATGAAAGTAGTGAACAGGAACATGTGA
chr03	58399471	58399515	CCCTACTAAGACCCAATTGGACCCAGCCTTCTATTTGAGTTAGAA
chr03	58490497	58490541	TCTCCCAATTTGTCATCCTTTTATTTAGAGACTTGCACACACAAA
chr03	58387331	58387375	GTTGTTCCTAATATCCACGTTAGTTCTTGTTCCTCTTATCTTCAT
chr03	58480210	58480254	TATTTGACTACCTAACCCAAACAACCAGAAAACAGACCAGCACAC
chr03	58140996	58141040	AGATGATGAGAATAAGGAAGAAACGGATAAAAGAGCACTCCTGAA
chr03	58421866	58421910	TGATTTATGTGAGATTGTTAACTTTAAACTTCAGAGCTTAACAGA
chr03	58076812	58076856	CCCTCCCCAGTTAATGCCCTTCTAATGACCCATAACCCACTGTCG
chr03	58393822	58393866	GTGCCACCGATTAAGACTCCCTTCAATTTACGTGATTACTTCCCT
chr03	58211162	58211206	GACCTAATTCTTTCAAGATAATTACCCCTTGTAACCCTAACTATT
chr03	58049956	58050000	TGGACCTTTATGAAGATTGTGCAATGTTGTTAAATGAGAATGTCT
chr03	58380938	58380982	ACAAAGACTTTATGTTGTCCATTAACTTATTATGAACATGGTAAA
chr03	58249051	58249095	TAAGAAGAAAGATGGATCATGGAAACTTTGCATCGACTATAGACG
chr03	58255845	58255889	GCACATGTTCATCAAACCACTATACCCCAAACTCCCACTTAAAGT
chr03	58419553	58419597	TGGTGGGTGCGACATTTCTTACTAAATATCAAATAGGGGCTAATC
chr03	58459696	58459740	AAAACATAATGATTTTAGTATGGAGGCAAGAATGGAATCTTTAAG
chr03	58009375	58009419	CACACTCTCGGTCACACTCCAATTCTCACTTCCGAAAGAACCGCG
chr03	58018172	58018216	CTGGCATAAAAGACCCACTTATGTTCATTTGTAGGGACCAGGTTT
chr03	58093626	58093670	TGCCCCTTTCTTTGATTGATGCCAGTCCTCCGGTCATCGCCACCA
chr03	58361564	58361608	TGCTTCTTAGAACTCCATATCATTCACAGCTTTAAAACCAAGTTG
chr03	58200357	58200401	GCCAAAGCACTGCAGGAGGATATTGTAGAGAAAACGGCGCGTGAA
chr03	58257176	58257220	AAGAAAGGGGAAAATATACAAGATGTCACTCACGCTACATTTCAT
chr03	58362276	58362320	GTGGATCTTAATTCAGCTTGTAAAGATCTTTTCTTAGCCTCTGGA
chr03	58262830	58262874	TTTTAGATGCTTTACGTCAGTACAAAGGACCGAGGGACTGCAAAT
chr03	58261583	58261627	CTGTGACTCCCAAGTGTAAAGGATAATCCCACCCTTGCAAATACA
chr03	58253012	58253056	TTTGAAAATTGTAACTTGGCACCTAAGTCTTAAGTTGTGGTTGGA
chr03	58145271	58145315	CACTTCATCTGGTTCCCATGTAATCAACGTAATTAAAAGTTAGGA
chr03	58451768	58451812	ATCCAAAACGTTGTAATCTATGGGGTTAAGGTATAAACAGCAGAA
chr03	58169117	58169161	GATCTCTTCTTTTGTTGTATGTGATGTCTCTTCCGTCTGTGATGT
chr03	58202477	58202521	GGAGAGTTATACTTTTGACGTTGAACAGAGGTTTCCGAAGTGGTC
chr03	58071433	58071477	ACATAACTAATCCAAATTCTAAGGCAGCAAAGTTTGAATACACCA
chr03	58021449	58021493	AACTGAGGACGGAAAGAAGTATGTTCTTGATGGAGAAGTGACCTT
chr03	58184878	58184922	TCCAGGATTCTCTCTTTTCCGAGGTTTATATGAACTTGGACAATA
chr03	58256629	58256673	CCTAAGAAAATCAAAGTCTTTGTCAGGAGCTTCCAAAAGTACACC
chr03	58257479	58257523	TCTAGTGCCTAGGAGATTATGAGCATATATGAGCATTAATAAGAC
chr03	58267670	58267714	TAATTCAACACAATACAACACCATTCAGCAATTGTAGAAGTATGT
chr03	58220653	58220697	CAAGCTACAATCACAATTTATCATTTAGAAGTTTAACAGTCTACC
chr03	58239760	58239804	GTTCTTTTATGATTGTGTTGTCCTTTGAGGTCAGACTAACAATTT
chr03	58010554	58010598	TGGTGTGTGGGTAGGTTGTCGGTACTGGTGCCCTTCTCTTTGTGC
chr03	58145667	58145711	CAAGATAGTGAAGTTGTCTAGACCAAGGATGCTCTAGCCCAATCC
chr03	58491839	58491883	CTGTTTCTCTCAGCAACTTCTGGTCAGGTTTAGAACGGATTATTT
chr03	58463203	58463247	ACTGGTTAATGCAATGGTAATCACGTCTTCTTTCAGTAACTATAT
chr03	58262287	58262331	AATTATTCAGTTAATTTGGATAACATACATATTTCAAAGTAAAGC
chr03	58090031	58090075	AGTAAATTTGAGATTGAGGAATAATTAGGCTAACTTAAGTATTAT
chr03	58204844	58204888	GTGTTCACGATGACAACCTCTTCAGATAACGATGCAGAAGTAGAA
chr03	58064232	58064276	ACCTTTGTAGTCACTAATGATTCCATAAATAGGTTCAAGGGATGG
chr03	58253866	58253910	TAAAAGATCAACATATTTTGGATAATGAATAGTTTCAAACCAAGA
chr03	58112008	58112052	ATTGCAATTACAAGTTGAAGATTATGATTAAATACTCCTAACCAA
chr03	58200207	58200251	AACCACAAGACTACAATGGCCTGGACTAGTTATACCCTGGAAACA
chr03	58468843	58468887	TTAGCTTTACAATTGCATATACAGCTCCATTTAACAAATGTCTTA
chr03	58260444	58260488	TGGCATATGACTACTTACTGATAGGAAACCGAAATTGCGAGTTCA
chr03	58272437	58272481	TGGTAGGATAGGAATATACTATTTTCATGCATAGATCACCCAATG
chr03	58197742	58197786	TATAGTCAAGATATATTCAAAAGTGCAGAGTGTAATATTTGCTGT
chr03	58014787	58014831	TAGTTAAGCACATTTCACGGGCTCATGAGAAGGCTTCGAGTCACC
chr03	58222844	58222888	TCTTCTTGACTAGGATCCCTCGCAAAGTCCTTAAAGTGTGGTTCA
chr03	58196414	58196458	GAAGATGAATTCTAGAACTTCTTATGTACTTCACTTGTGGATTTC
chr03	58015905	58015949	CTTGATTGATACTGGTCGCAGGGATTGGAGGGAGGGGCTGATTAG
chr03	58453510	58453554	AAGGAAGGAAAGGTGCACTCCATGAATATCAAGTCATCCATTGCT
chr03	58477773	58477817	GAAAGAAACAATTTACCTGAGATCATTAAGCTGAGTTCTTGGAGC
chr03	58309983	58310027	AATGACCGCGCATAGTAGACCAAACGATTCATAAAACACTTAACT
chr03	58019174	58019218	GGGGAGGAGGTTAACTTGTGATTATTGGCTCAATTAAACGTGATG
chr03	58016115	58016159	CTCTCATATTAAGCCGAGGTTATGGAGATTGCTGTGGGGTCTGGA
chr03	58212926	58212970	ATTATTTTAATGAAGGCTCCATCTAGTATTCTCTATATAAGGAAG
chr03	58271000	58271044	CCGAATAACACAAGGGTACTCTTAGGGGAATGATGAGGATGGGTT
chr03	58454626	58454670	TCTGCCATCTGAACACTCAAGCCCTCTCAACAATAGCTAGGATGC
chr03	58236792	58236836	TGTTTCTAATCTCCTCAAAGACATGACATTGGAGCACACTTGTTG
chr03	58261694	58261738	CAAAATTATGATAATCCAATTTACGGCATATTCTCGCAAACTCAA
chr03	58292319	58292363	AGAAGATGAAGGCAACAGAGCATTAGCATGAGACCATCCACGAGT
chr03	58255893	58255937	GGATTCAGACTCATAATCTTATCCTTGAATTAAAGAGTGGCAAAT
chr03	58117433	58117477	CCCAACTCGGTGTCCTTGCTTTATATGGGCCGTTTATGTGAGGGT
chr03	58017271	58017315	GAGGGGCGAATGGGGTGTAGTCTTCTAGAATAGCCAGTGGAAATT
chr03	58001910	58001954	GCAGCCATGGTTTCTTCACTCCAATATGCTATCCTCACCATATCT
chr03	58187550	58187594	TTCTATTTTCAGCCTACTTTGGGAAACATTAACTGGAAGAGAACA
chr03	58379999	58380043	TCATGACAGTTACGCATTATAGAGATATAAAGGGATCAAATCAGA
chr03	58386328	58386372	TATAATGTTATGATGATCGACCTTATCAAGTTGTATGAAGAGCTA
chr03	58147722	58147766	TGGGCATATTTCGCAAATAAGTATGATAAAACGTGATAATAAAAG
chr03	58361933	58361977	TGTTGTGTCTATTGCATGATAATTGGCCATATTGAACTTTTCCAA
chr03	58015797	58015841	GGGTAACGGTTTCTTGCTCGATATATGGGAGAGATGGATTCCACG
chr03	58148758	58148802	GTGGAAAATCCTTAAATCCTTCACCAAAATCTGTTTTACCCATGA
chr03	58380760	58380804	TGTCAGTGAATTAGAGATTATAGCATGTAAAGTCTCACCATCCCC
chr03	58179969	58180013	AAGTCTCTTGTGTTGCAGCTAAACTTAGATACTTGAGATGGTCAA
chr03	58172861	58172905	TATTTGCCCAGCTCTAAGATCTACATAGACAAGAAGAAATAATGT
chr03	58255406	58255450	CGAATACACCCTATACGTCCTTAACCCACCCGTTCAAATTGACAG
chr03	58214606	58214650	ACATTCAAATATTCTGATAAGTGTACGCAATGCAACCTATTTGAT
chr03	58074178	58074222	GAGAGAGCGAGAATGGAGAAGATGCAGACCAAGATGAAACACTAA
chr03	58073493	58073537	CTCATGATAAGGAAAACATTGAGTGAATATTGAGCAAAATGATTG
chr03	58212539	58212583	AATCCATCTTACATATCCCTCAACATGATCTCCGACACAACGATC
chr03	58207518	58207562	CCCTTAGACCTTTGATGGCCATATTTTACTTCTTAAAGAGATCAT
chr03	58015309	58015353	TGTTCATTGTGGACTGAATCAAGAAACGTTTATCAAGCTGGATGG
chr03	58469573	58469617	AAAGAGGTTAACTTTTAGTAAGCACAACATCTGTTTCAGTAAGCT
chr03	58239487	58239531	GAATTTGAGTAATTAAGGTGACAATAAGTTCTTTAAGCAACGTAG
chr03	58015953	58015997	GCATTTTCTACCATGTTATGTGGAGGGCATTTTGGAGATTCCCTT
chr03	58477710	58477754	GACCAACTTCTCATATACAGTGAAAGCTACCGGTCTGCCATCATA
chr03	58005397	58005441	AGGGATTAAAATAGCTCCATTTGCAACACGAATACCATGTCTTCT
chr03	58248428	58248472	AAATGTGATGTTAAAAGGATGCTATAGCCAATTGTCAACAACTAG
chr03	58478637	58478681	AGTCTTGTCTAGGTTGAGTTGAGATGTAGGAGTCTTACCCCTTGA
chr03	58291523	58291567	AATGATGATTCTAATTCAGTTTAGATAATGTTCGTTAGGATTATA
chr03	58003596	58003640	GAAAGTTAGGTGCTCTGGAATAAAATGAATATTATGGCCAATGTC
chr03	58245553	58245597	AAGCTTTAGATGTAGGAATTATTTACTCTATTTCTAACAGTCACG
chr03	58020868	58020912	TCTATTAATTATTTCCCATTAAGAAACTGTTTGCATCTTGCCTTG
chr03	58211319	58211363	GAGTTGCACTTGGTTAGTTGACATATTAGTTTTGCACTTCAATCT
chr03	58198339	58198383	GAGTAAATATTCATCTGTGAGGATTGGTTGTATTCATTTGGACAT
chr03	58095976	58096020	GTGAGATTTTGGGCCTACGTAGACTATTGATTCTCATTTAGTTCA
chr03	58187880	58187924	GTTTAGTGATTATATATGGTGGAAGTACAGCCAAGCGTGTCAGAA
chr03	58021675	58021719	CTGATCCAATCCCTGAAACTGTAAAGTTCCATTCTCTTTATGCCT
chr03	58246977	58247021	TTTGGTATTAGAGCAGTCCAGATCCTGAGCTTTTCTATCCCTTCA
chr03	58169626	58169670	CAAAGGAGTTGCAGGCATCCAAGAACTTATCACACTGAACATATC
chr03	58450284	58450328	TGTGCAAAAGTGTGAAAGTGACAACAACATGCAAATTTCCAACAT
chr03	58477631	58477675	ATATCAGCTGAAACAACCAACTTTCTGAAATAAGTCGAAGATGTT
chr03	58174569	58174613	ATGGTTCCCGACAATGGTGGATTCTCTAAATGCTCAAACTCCCAC
chr03	58136099	58136143	ATGCATGATAGAACATTTGCCCATAGTGTAATCTCGGGTTTTACA
chr03	58389883	58389927	TGGTGTAAATTTTGCTAAGATCAAATTACCAGTCGCTAAGAAGTA
chr03	58248125	58248169	GAACTTGTGTTTCTTTTGCGATGAAAAGTACTTCCCAGGGCATAA
chr03	58271611	58271655	ATATATAGCTAAGATTGTCTCAGTAAACTCTGTTATGTAGGGCAT
chr03	58264421	58264465	GTTTTAGTTTAACTATCATTATCATCAGTTTCTCAATACGGTTAC
chr03	58021621	58021665	TAAAGGATTTTGGGGAAGGTTTTCTGGAGGGAAAGCTCAAACCTG
chr03	58068340	58068384	AAATTTTAGGTCATTTAAGGATCATTTCTTGGGCAAAAGCCTAGA
chr03	58254988	58255032	AAAGATATCGAGTTATTAAATAGCGGCCACAACTGTTCTGACCCA
chr03	58272386	58272430	AAATAAATGAACACAAGATCCGAAATTACTAACGAACTAATTAAT
chr03	58177087	58177131	TCGGGTCTTAGAGGGTTTAGATGCAATGACGGATTAGATGGTTTT
chr03	58262137	58262181	ACCTTCAGACCAAGTGCCTGAGATGAACCCACAAACAGTTGCTAG
chr03	58171919	58171963	TGGGCATTCGGTAGGCATTTACTCCTTCTAAAAGAGATCAAGGGG
chr03	58145721	58145765	AATAGGTGGCTGACATGTTCCGAAAATAGGCAGTAATCGTTGTCA
chr03	58198291	58198335	CTATTCTAGAGTTTAGGCAGTGGGAAAATCTATTTCTGTTTCAGT
chr03	58288853	58288897	TACATCATAAACTCAATAATATAAACATATGCTGGTTAACACAAG
chr03	58187018	58187062	ACCTTTTCAGTTGGTAGTGTTTTAGAGGGCTGCTGGTTTCCTTGT
chr03	58219843	58219887	GAAAGAAATTGCAATGGGAGGATTTGTTTTGGGTAAAAGAGTAGA
chr03	58477393	58477437	GAACCAAATCAGGCACTTGACACATACCCATGCACCTAAGTAAAA
chr03	58207273	58207317	GTCGACTGAAACTTACTGATGAAGAAGGACAGGTGGTAGTATGCG
chr03	58214865	58214909	AACAATAACATTACTAAGTATAAAACCTATACGCACACTCCCAAA
chr03	58260641	58260685	TTCATTGAAACACTCATGAAAACAGAACCATCACGGTGTAAGACA
chr03	58062699	58062743	GCTTCGTTTGCTTTGAAATTGGCCATGGTCGCGACTGAGGTTTTC
chr03	58421674	58421718	CACACCTTCCTTATATAACGGGCAAATGTTGAAGGATAAATTTTC
chr03	58292860	58292904	AGGAGGGATAAGGGTTCCGAGCTAGACAAACATGTAAGGAATGAT
chr03	58164750	58164794	GGGACACTAGAAGATACACGGCCTAAGAAAAGCAATCCCAATAAC
chr03	58450617	58450661	TATAAAATTCAATACCGACAATCTATCACATATAGACTACAAGCT
chr03	58214082	58214126	TAGGAAGCTTAAGAGAACACATATAAGGTCATAACTTTAAGGGAT
chr03	58271854	58271898	GAGCATAGTAATGATAGCTAAACATATATGGATTTCTTACAACAA
chr03	58164247	58164291	AGCACGTGATATTGGAGCGATGGGGCAATTATAGGGTGATTCACA
chr03	58196055	58196099	ATAAAATGAGATTTAACAAGAAGCCTCCAAGACTTACTACTCTAC
chr03	58025015	58025059	TCATATTCGTAGTAGTTATGATAGGTATATGTTCTACTGTCCTAT
chr03	58070199	58070243	GGTTATAGGGTTGTTGGTGGGCGAGAGTATTTTGTAGCATGTTGT
chr03	58011108	58011152	TTCTTTTGCTCGGTTGCTTGCATCGAACATTGGAGAGATGGTGAG
chr03	58193276	58193320	ACTTGCTACCCCATGATTCGATGCAAATCTCAAGTAAAATGGAAT
chr03	58391513	58391557	CCAAGGCAAGCATGGGTCCTTAATCTAGTCTCGAAGCAAGCTCAA
chr03	58257647	58257691	CATCACCCCTCACAGTCACTGCCAAGCGTGTTCCTGGTAGACACA
chr03	58179610	58179654	GGTTTTATGTCTTGGAGATTTCATCATGCTCACAGTTATTTTCAT
chr03	58176979	58177023	TTTGACTTTGATATTTTGCGAATTTTAGGTGTTTTGGATGATGGG
chr03	58454508	58454552	ATCGTGATTAGGGGAAGATCCACCTGAATATAGTGAATAGGCACG
chr03	58398561	58398605	AAAATTACCCTTTCTTGATGCATAGTTATGTTATCCACGTGATAT
chr03	58027934	58027978	CTGTTGCTTACCAATTAGCCCGACCTACTATTGCTGTGCTTACTT
chr03	58261183	58261227	ATTCTTGAATACACTGGAGCTAAATAGAACATTCAACACATGCAA
chr03	58207225	58207269	AGAAGCAAGCACCCTCATCGATGGCCTCAGGATTGGAAGAAGCGT
chr03	58002030	58002074	GTGAGCCCATGGTGTTGTTCCTGTGAAGTTTCTGGCTATGTCATA
chr03	58251643	58251687	TGATTTCGTTATTCATGTGCTTGGCTCGCGTTTGTTAGTGGGAAA
chr03	58049425	58049469	TTGGACGAGGAATATGGTCATCTTGCTAAATATGCGAAGAGGGGT
chr03	58418638	58418682	ACTATTTCGAAGTTGATTATTATGTGGGCATGTTCGATTTAGATG
chr03	58172604	58172648	GGAAAGCGATACAAAGAAGGCATGAACCGACCCCACCTAAGGACC
chr03	58261535	58261579	CAATCCCAATTGCAGATTTCATCCGTCCATCTTCACCCTCGCCAG
chr03	58095866	58095910	TGCATTACTTGGTCTTGGACATTGGTTAGCCCTTGAAAGCTCCAT
chr03	58251080	58251124	TTGAGGGCAAGGGAGGAATACATTTCTATGCAAAAGTATCATCTA
chr03	58419672	58419716	ATCTCACTAGGGGATCGTTCTCAGGGAGTTTATTTCCAATTCTAT
chr03	58456333	58456377	CTCTATTGTAGCACGATTCTAAAATTGTTGATGCTAGCAATTAAG
chr03	58267031	58267075	CAATGCATTGTATGTTTGTCCTAGGACCGAAATCAAGTACACTGA
chr03	58145161	58145205	AATTAGGAGCAACTAGAGATCGTCATTTTGAAAGTTAGAGGGCGA
chr03	58420813	58420857	CAATCATGCTTGTGGAAACGGCAAAGCTCGACATGAATGCATAGA
chr03	58175292	58175336	CTCTACTATTGAACTTGAGGAAGAATAATCAACCACGAAGCTCCC
chr03	58419779	58419823	TCCTTTGAAGAAGCACTGCATAGTACTTTAGAAAACCTTAATTGG
chr03	58018967	58019011	CACTGTGATGTTGACTACTGTAGATGGCCAATTTGCTAAGTCAGG
chr03	58362397	58362441	AAAGGCAGAATAAACATCAAATTAATATATGGGCAGATTCAAAGT
chr03	58028084	58028128	CTCTGCTCTCTAAATCTAGTCTGTCGTCAGTCTTGGATTGGTCTT
chr03	58135301	58135345	TCCGAATTTGGAGTGGACCCATGAGAGGTTGATGTCACTATACGA
chr03	58075942	58075986	TAGATAACTTGATTGATTGTCATACCCCTCTCACAATGTGGTCAC
chr03	58166315	58166359	CTATGGAATATGAATGTTGGTAGATGCTATTAAAAGAACAAGTTG
chr03	58193738	58193782	TACTAGCTGCAGAAATAAGAAGTTATCCTGACCCTTGAAAACCCC
chr03	58252035	58252079	CATCAGAGATCATGGGACCAACAATAGCTGATCCTTACATAGTAA
chr03	58016043	58016087	AAATGGTTTATTTCCCGTAAAATCGGCATATAACTTGATCATGAA
chr03	58454388	58454432	ATGAGATACATCAAGCAAGTCCTAATGAACTCCAAGTAGCCACCC
chr03	58186784	58186828	TTTCTTCATATGTTCCTGATTTCTTTATCTGCGCCATCTCAGTTT
chr03	58498405	58498449	TTATGAGGATTCAAGTACAGTTAGTCCTTCATTTGTCAATCTTCT
chr03	58075016	58075060	GTTATGGAGGATATAAGGATCTAGGTGGTGTGGTGAGCCTATTAC
chr03	58245242	58245286	CCTTCTGTGATTTCTCGACCTAAACTTTAGTTAAAACCTCTCACT
chr03	58072376	58072420	TACACCATCCATCTATTTACCCCAATATATAGCACACCATGAGCC
chr03	58363039	58363083	TAATATACTTTGGATTGTAGGCTATATCTAATAAAAGTGCATTTG
chr03	58445509	58445553	GTAAATTATTTTCAATTAGATCCTTCTCTGTGCTTAGACGTTCAT
chr03	58184998	58185042	AGAGGTTCTCATTATCATGGTTCTTGAGTGGCTGATGGTGCTCCC
chr03	58294105	58294149	ACCATTGTTACCCTACCTTGCCGTCTCCGACCATGCGTTAAGGGT
chr03	58190904	58190948	TCGACAGACATCACAAATACCTCATTCGTGTGTCCCCGGCCGTGT
chr03	58211836	58211880	CACAGTGATGATTGCAGCAAGAAAGAAACCTCATGTGTCTAGGAC
chr03	58243830	58243874	TTCCTCTAACTAATAATCGCTACTCTAATACTTATTATCACTGTT
chr03	58382361	58382405	TTGTTAAGCATACCAACGATTTGAGACAATTGGATCTTCGCGAAT
chr03	58188456	58188500	CCAATATTATTCCAGTCTGTTAATAGTATATTATTGATCTGCAGG
chr03	58393870	58393914	GTTTCTTTCCCAATGACACCTTCTATGATGATAACGCCCCTAAGA
chr03	58074807	58074851	CTAATTTCCTTACTTTACAATTGGCATAATTTCTTACACAAGGAA
chr03	58465545	58465589	ATAAAGTGTTTCATATATTCTAATGTGCTCAAACTCATTATAGAG
chr03	58177138	58177182	AGGGAAGCTTGATCGTCCGAGAAAAGAGATTTAGGCAAATGGTGA
chr03	58198458	58198502	TGCTCCTGGAAGATTCGTAACATTTTGGTATAAGAGCTGTTCAAA
chr03	58005799	58005843	TTTACCAAGCCATATAATGCAGTATTTTAAACTTCCCGACACTGT
chr03	58065602	58065646	CCTCTATAACACATTTCATTTCCTAGCCATGTATAGTTACTCGAG
chr03	58160854	58160898	AGACATGAAGTTAGCCTCTCACACGGATAGCCCCTCCACTGATTA
chr03	58268711	58268755	CACCAATGTACTTGATCATAATTCCTTATTAGACAGCCGTTGCAA
chr03	58477181	58477225	ACTTTCTTATTCTACCTACCATTTTCCTCTTTCCGATTTTAGAGT
chr03	58389270	58389314	TAACTCTTTTGAATGGGGTAAGGAATTTTATCTGCAGGGTAAATG
chr03	58020120	58020164	TTGAGGACTTGCGAGAAAGCTGTTGAATTTCCAAGCTCTAAGATG
chr03	58019392	58019436	ATAAATGTGTGTCAAAGTAGGCCTGAATCTGAAGACATCCATGGA
chr03	58200513	58200557	GAACAAGCATACTGTCTGGGGTAAATTTTCAATTCCACTACTAGG
chr03	58162404	58162448	TCTACTCCCTCATAAACATTCAATTAACTATTAACTCTTGAAACA
chr03	58200921	58200965	CTCAAGAGGTGGAATATTTGGGCCATGTCATCATTGTGCACCAGT
chr03	58183605	58183649	CTAATTTCTCTTTTCTTGGTGCAGACAATATTGACAGCTCTGGTT
chr03	58165655	58165699	GGGTTGTGAGATTGTAGGCATAATTCGTCTAATGATATCCTTCTC
chr03	58362572	58362616	TCAATATGATATTTGTTTCTATTCAGCCACTTGAGTCTAATGAAA
chr03	58251027	58251071	TACACATTCCCTACGTGGCTGGAGATAGTAGAGTGGAAGCAGTCG
chr03	58201265	58201309	CAGGAAGCCTTTATCTCCTAAACATCAAGCTCTATCTACATTTGA
chr03	58179346	58179390	TTCATCCATCGGTCTTCTTTCACTTTAAATGATCTGCTTCATCAA
chr03	58162707	58162751	CACATATTGCTAATATTCTAATTTGGAGTTCAAAAGCTATATTCC
chr03	58207752	58207796	TATTGATGTCCATAAGTTGTTGAGGAGAGGAGGTGTGCACAATTA
chr03	58476446	58476490	CCAAAATACCAAGGATAGAACATGCATTTGACTGTGTGATCATTT
chr03	58297180	58297224	GATAAATGACACAAATCGTTCTATACATGATATGAACACATAGCG
chr03	58479099	58479143	TATAGAGTTCCTTTATGAGTCAAAAGTGCTACTAATGTAATGGAC
chr03	58221960	58222004	CAAGGTTAGGAGAAATGGACGTACAAAACCGGGAAACATTTTAGA
chr03	58019698	58019742	TGGATTACATCTAGCTTTTAAATATGCTGGGATTAAACTAAATGG
chr03	58179394	58179438	GGTTCTCTGGTTGTCTGTATTACTTTACGATTTTGTTATTGACAC
chr03	58389324	58389368	ACTCCAATGTGATCGACGAGAAGATATAAGTTCAGTTCTAAACCA
chr03	58175086	58175130	ATTTTGATGTAGCTTGTCTGGGAGGTTGGGGTTACGGCTGGGGAT
chr03	58448729	58448773	AAATTTTGAAGTATGTGCATCCCTCATTGAATTTTCACCAAATGA
chr03	58016998	58017042	GCCCATTAGCAACCTTTGTTCGTAGGATGTAGGATGTGGACTGAC
chr03	58009876	58009920	TGATGGTGTTGATGTTGTGCTTGCTAAGATTGATGCTACTAAGGA
chr03	58148268	58148312	TTATTTCCCAATATTACAGTTATTTCCTATTTACTTCAATGATGA
chr03	58465792	58465836	ATTAAATTAGAACAGATACATAAATTTAGTCTTGTAGCCAAACAA
chr03	58467850	58467894	ACCAAGCAAACACAACACATTTCTACTCCCCACCAGACTGAAATA
chr03	58170010	58170054	TTATAGGATTTCAAACTGCAGCTAGGTTTAAAGGGTCAAAGACTC
chr03	58206267	58206311	ACAAACATACTCTTAGTCATAGCGAATTCAATGGACAACTTCTTA
chr03	58184062	58184106	GTCTTCTTAAGTGATCCTTGTTTGCTTGTCAACTTTTACAGCTGT
chr03	58176578	58176622	GTCAAAAGATCAGGACAATGACTTTTCTGACGGGTACTTAGCCAT
chr03	58132185	58132229	TTATGAACAACAAAGTCTATACCATTCCAAACATTACAAGTGACA
chr03	58113417	58113461	GGGTTATTATGATGCATCGAATCTACGTCCTCAACAAGACATATC
chr03	58479039	58479083	GTGGAATGTAAGAAACTTCATTGAATATTCTTGAGCCAAACATGC
chr03	58181732	58181776	ATTTTCAGGGACAATTTAATGATATATGAAGGCCTATCTGAATTC
chr03	58266935	58266979	AATTGTTTTCCACCCATAGCATACCTTTTCCCTGATGTTCAAGAT
chr03	58363858	58363902	TCTCAAATTTGGATTTTAGAAAGTAAACCCAAGTCAAGTGACTAT
chr03	58423607	58423651	AAGGACCTAGAAGACACTAGTAAGCCAAACCGAAAACGTTCCATG
chr03	58214963	58215007	TTGCCTTGGTTACCTCCAGTGTTAGCGACCCCTTGATTCGAGGAT
chr03	58198611	58198655	TAGAATCCCCAATCAATCCAGTTTGCATTACTTGTTTAGGATCTT
chr03	58007195	58007239	AATGAGAGAAGGAATTCAGGTCGCTCTATAGGCCAATTTTCGGAG
chr03	58235832	58235876	ACCACCATGAATCCCCTTAAGAATGAGCTCACGGTTGCCACTTCT
chr03	58067463	58067507	GAGTGAAATTCCATCAATTATTCTGTCAATTCCTGAAGCATGGAT
chr03	58456033	58456077	CTTTCCTGTAGAGCATAACGACAAACTAGGATGAAGTAAGATCAC
chr03	58174071	58174115	CCCAAGAGGTGAGAAGAAAGATTACCCAACTGTTGAATATAAAGG
chr03	58457237	58457281	TTGCAAATTTAGTAAAATCATGTTGAGTTGTAGTGTTTGTTTAGG
chr03	58016669	58016713	GGGTCTCTGGTTGTCCTTGGGCCTCTGTTATTTGGAATGGAGACG
chr03	58490581	58490625	CTTACCCAGTTACTCAGCTATTATTACGCCCCTACCCCTCGAGTC
chr03	58142643	58142687	TGAGAACAAAGAAGTATTTTGCTAACTACTCCCATCGAATTGGAC
chr03	58352021	58352065	TTTGCAATATAAGGTTTTGAATTAAAGATCATGTGTGGAGAACTT
chr03	58139862	58139906	CCTGCATAGATTCAGTCTGCATCTAGGGAAAACGTGTTGAGGTTA
chr03	58003125	58003169	TTGGATAACCTTGATTCACATTCTATTGCACATCGTTTTGCTTAG
chr03	58270563	58270607	ACCTTCAAGTTTAGCACATCCAACTATTATGAGGGGTAGGATAAG
chr03	58028024	58028068	GCATATATCTATAGCTAATGTTTCTTTATGCTTTGCTTGGACGAA
chr03	58479393	58479437	TGGCACAACAAACTATGAAGAATGGCCCTAACAAAATTACCACTA
chr03	58458009	58458053	ATAGATCAAAGATAGACGATTCCAACATAGCATCTTAGGAAATTA
chr03	58266042	58266086	ACTGCAGAATAAATACCAAAGTTCCCCGGATTGACACGAATTTTC
chr03	58201101	58201145	TCACTGATCTTTTGAAAAGAATGCTTGCACGTGGAATGAGGAGGC
chr03	58419600	58419644	TAAACCATATGCCATTTTGTCTCAGAATCATCTAAATAGTTAGGG
chr03	58454775	58454819	AGCATTCTCCTTACTTCATCGGGCATCAGAGCATTTAAGCAAGAC
[truncated: 2,000 more rows]

## Sheet: Chr4
chr04	5956113	5956157	AGGCACCAACCTTTTCTTCTTATGTGTGTGTTTCCTTCATCACAT
[truncated: 3,560 more rows]

[truncated: 7 more sheets: Chr5, Chr6, Chr7, Chr8, Chr9, Chr10, Chr11]
