# Supplementary material for: Comprehensive mapping of molecular cytogenetic markers in pitaya (Hylocereus undatus) and related species
Source: Front Plant Sci. 2024 Dec 6;15:1493776. doi: 10.3389/fpls.2024.1493776 (PMC11662977; doi:10.3389/fpls.2024.1493776)
Supplement: Supplementary Figure 1 — 45S rDNA FISH and CMA banding in sweet orange (Citrus sinensis) used as positive control during rDNA FISH experiment in pitaya. (A) 45S rDNA FISH in metaphase cell. Arrows show 45S rDNA FISH signals in Citrus. (B) CMA staining in metaphase cell. Scale bars=5μm. [file DataSheet1.zip › Supplementary Dataset 2.xlsx]

## Sheet: Sheet1
			Dataset S2. List of primers used in this study.
			List of primers used for synthesizing oligo-barcodes.
		Sl. No.		Primer sequence (5'to3')	Base number
		1		CGTAGCCTGCAGAAGAACAAC	21
				ACTGTCCATCACTGGTCAACC	21
		2		ACTTCAGGCAGCAGGTATTGCTT	23
				TATACGCCCTCGCATAGGCA	20
		3		ACTGTGGAACCATTCTGATGC	21
				CTATCAGGGGCAAAAGGAGA	20
		4		CCTATTAACCCAAAAGAATTCAAG	24
				CCAACGGCCCAACGTGTTTA	20
		5		GAGTCAAAGGTGTTTTATCT	20
				TTATCGGGTGAGTAGGAGGA	20
		6		ATCCATGTGGTTCAGTCTTGC	21
				ACTTCAAGGGTTCCGATGTTC	21
		7		ATTTTGCCGATTTCGGAAC	19
				TGGCGCTTGGTTTAGACACTTAC	23
		8		CTGACGTTCCATAAATTCCCCTCGG	25
				TCGTCCAGATCATCCTGATCGACA	24
		9		TCATGACGTTGCCACTGGAT	20
				TTTTAGCACCATGCGACGAG	20
		10		AGCTGCGGTGACAAAGGAAGAG	22
				TCAGCTTACAGCTTCCCCAGATACC	25
		11		GGGGACGAGCTCGGTACCCG	20
				GTCCACCTCGATATGTGCATCTG	23
		12		GACGCACAATCCCACTATCC	20
				CCAAGCAGCATGAAGATCAA	20
		13		AGCTTAAGCGAATCTTACCGG	21
				TTCAGGAAGCTGTCTCTGCG	20
		14		ATGGGTAGCAACGAAGAAGGA	21
				ATCTTCCGATGTTGTCGAGC	20
		15		GTTTGGTGTTACTTCTGCAG	20
				CCTTTCCGCTAGGCTCTCCA	20
		16		ACTTTCCGTATTCCTTACTAC	21
				GTGGTCGCCAAGGTGGAGAA	20
		17		ATGGTCGATCGACAGATCTG	20
				CCGACATAGATGCAATAACTTCG	23
		18		CATAGCCCTGTCTCCACTCT	20
				CATAGGCACATCCGAAGAAG	20
		19		TCGCTGTTCGAAGGTACATA	20
				TGCCAAGGGATGTGAGGTAT	20
		20		TTACGCTGGAAGTCGATTCT	20
				AGGGTATTCTCCGTAGGTTG	20
		21		ATCATGTCTCATTGCACTGC	20
				GAGACTAGCCCAGTGTAGTT	20
		22		GCATTGTTTCTACGGTCTGC	20
				GATGCATGTACAGTAGGACG	20
		23		TAGAAGCAGAGGACTTGCAG	20
				AAACAGGAGTGTCAAGCAGT	20
		24		GGGGATTGTTTATAGCACGA	20
				CACGACTTCATGGTCATTGC	20
		25		GGATGGTCAAAAGTGAAGCC	20
				TGCTAGTGACCCATTGCTCT	20
		26		AGTAGGCAAGGTCAGATAAA	20
				ATGTGGAGAAGTGTGGATTA	20
		27		GTGTCCAATCCACAACCAGG	20
				CCAGCTAGCTACCATACAAG	20
		28		TTCCCAGAGTGTTTTTGCATC	21
				CCTTTGTACCGAGATGCCTA	20
		29		GCTCCAGCCGAACCATACCC	20
				TCTTCCTAAAACTCCGCCAT	20
		30		GCGGGAACAGATACAACTTC	20
				CCTTGATTGACCTTCGCCTA	20
		31		GGTCGCCGATGCTTTCTGTT	20
				TTCTTGTGCTCGCTTTGCCA	20
		32		CGCCTTCACAACTTCACTTA	20
				TCCCAATCTCCACCATTATC	20
		33		CATTCCATTTCCAGCACAAG	20
				GGAGTTAGTTGAGGGAGGTTGA	22
				List of primers used for isolating tandem repeat DNA sequences.
		Target		Primer sequence (5'to3')	Base number
		GTR11		CGTGGGTTTCGTCCGTCTG	19
				CATTTGTCGTGGGCGTTGG	19
		STR3		ATGCCTAGTGGAGTTGTG	18
				CTGCCCAGGATCTTCTAT	18
